# Supplementary material for: An Epstein-Barr virus protein interaction map reveals NLRP3 inflammasome evasion via MAVS UFMylation
Source: Mol Cell. Author manuscript; Available in PMC 2023 Jul 27. (PMC10372749; doi:10.1016/j.molcel.2023.05.018)
Supplement: Table S3 [file NIHMS1912437-supplement-Table_S3.xlsx]

## Sheet: Description
Supplemental Table 3. DAVID pathway analysis of HCIPs of all versus individual HA-tagged baits. Related to Figure 1B-C and S1A-F.
Individual worksheets show enrichment of functional pathways of HCIPs of all and indivudal baits, using DAVID software and a maximum p-value of 0.05.

## Sheet: All interactome_DAVID-default_8
Category	Term	Count	%	PValue	Genes	List Total	Pop Hits	Pop Total	Fold Enrichment	Bonferroni	Benjamini	FDR
UP_KW_PTM	KW-0007~Acetylation	550	59.0129	2.99177e-161	P04114, Q7KZF4, O75947, Q92616, Q9H3K6, O95433, Q9Y265, P30405, Q9Y266, Q96PZ0, O00267, Q9BYG3, O00273, Q96JM3, O00151, P60174, Q92973, O15511, Q6NZY4, Q92734, Q9Y3Z3, Q9H0D6, P05455, O75934, O95202, P02042, Q9H5N1, P48047, P52209, Q9UBC9, Q6P2E9, P16104, P14174, P61158, P49368, O15400, P10809, O75937, P50395, P25398, P27694, Q9NYF8, Q99471, P61163, Q9Y2Z0, O60664, P63220, Q9Y295, P62258, Q9Y2Z4,…	805	3462	14097	2.78206	8.07779e-160	8.37696e-160	5.98355e-160
GOTERM_MF_DIRECT	GO:0003723~RNA binding	312	33.4764	2.83475e-131	Q7KZF4, Q14204, Q92616, P35659, Q9BY77, Q7RTV0, O75821, P30086, Q9UPN3, Q9Y3I0, Q8IXM3, O00267, Q96PZ0, A5YKK6, Q9BYG3, O75390, Q9NX24, Q9BZI7, P62910, Q92973, P46783, Q9Y2X3, Q9H7B2, Q6NZY4, Q14690, P21127, Q9Y3Z3, P05455, Q9H0D6, P38919, Q16637, Q9BQ67, P30876, P55036, P13639, P62805, P46782, Q05048, Q9NVP1, P62244, P49368, P46777, P10809, P46778, O75817, P50395, P25398, Q14103, Q66PJ3, P35637,…	866	1470	18811	4.61032	2.74971e-128	2.74971e-128	2.57112e-128
GOTERM_CC_DIRECT	GO:0070062~extracellular exosome	311	33.3691	4.52318e-89	P04114, Q7KZF4, Q14204, O95433, Q9Y265, P30086, Q9NYU2, O75390, P36871, P07195, P60174, Q92973, O15511, P43034, Q96QK1, P05452, P24752, P07996, P47756, Q9HB71, P13639, P49257, P62805, P11217, P48960, P46782, P27482, Q9UBC9, P52209, Q86VP6, P41091, P16104, P62244, P21817, P14174, P22102, P61158, P49368, O15400, P46777, P55160, P10809, P01860, Q9HCY8, Q16881, P50395, P30626, P62937, P54198, Q9Y6Q9,…	869	2218	20472	3.30323	3.53261e-86	3.53261e-86	3.00339e-86
GOTERM_CC_DIRECT	GO:0005829~cytosol	486	52.1459	9.57319e-77	P04114, Q7KZF4, Q92616, Q9H3K6, O95433, Q9UBB4, Q9Y265, O75821, Q9Y266, O00268, A5YKK6, Q9BZI7, O00273, P60174, Q92973, O15511, P63208, Q9Y2X3, Q92734, Q9BQ67, P02042, P49257, Q9H5N1, P52209, Q9UBC9, Q6P2E9, Q9P107, P62244, Q8IYM9, P14174, P61158, P49368, P49247, P10809, O75937, P50395, P25398, Q9NZH6, Q92835, P30626, Q99471, P61163, Q9Y2Z0, O60664, P63220, Q9Y295, P62258, Q9Y2Z4, O95347, P31943,…	869	5477	20472	2.09042	7.47666e-74	3.73833e-74	3.1783e-74
GOTERM_CC_DIRECT	GO:0005654~nucleoplasm	380	40.7725	6.33159e-64	Q14566, P35659, Q9BY77, Q7RTV0, Q9Y265, Q9Y266, O00268, Q9Y3I0, O00267, Q9BYG3, Q9NX24, P16220, Q9BZI7, O00273, Q96JM3, P46783, P22695, P63208, Q9Y2X3, Q9H7B2, Q6NZY4, Q14690, Q9Y3Z3, Q9H0D6, Q9HAV7, P38919, Q16637, Q9HB71, Q9BQ67, O75934, P30876, P55036, O43324, P62805, P46782, O43684, Q86VP6, Q05048, Q6P2E9, P16104, Q9P107, Q9UBT2, Q9NYV4, P62244, Q8IYM9, Q5UIP0, Q04864, P14174, Q16401, P46777,…	869	3939	20472	2.27268	4.94497e-61	1.64832e-61	1.40139e-61
UP_KW_PTM	KW-1017~Isopeptide bond	266	28.5408	3.6818e-53	Q7KZF4, O95433, Q9BY77, Q9Y265, Q9Y3I0, O00267, Q9BYG3, Q02218, Q9NX24, P16220, Q96JM3, P60174, P62910, P46783, P63208, Q9Y2X3, Q6NZY4, Q14690, P21127, Q9Y3Z3, P38919, Q16637, P55036, P13639, P62805, P46782, O43684, P16104, Q9UBT2, Q9NYV4, P49368, P46777, P10809, P27694, Q14103, Q66PJ3, P35637, Q9NYF8, Q5SY16, P62937, P31153, P68363, O75367, Q9UKF6, Q9Y2Z0, P42167, O60664, P23528, P42285, P63220,…	805	1811	14097	2.57214	9.94085e-52	5.15451e-52	3.6818e-52
GOTERM_CC_DIRECT	GO:0005634~nucleus	459	49.2489	3.1521e-51	Q7KZF4, Q9H3K6, Q9Y265, O75821, O00268, Q96PZ0, O00267, A5YKK6, P16220, Q9BZI7, O00273, Q96JM3, P60174, Q92973, O15511, P63208, Q6NZY4, Q9Y3Z3, Q9H0D6, P05455, Q9BQ67, O75934, P30876, P48047, P52209, Q6P2E9, P16104, Q8IYM9, P61158, O75937, O75817, P27694, Q66PJ3, Q9NYF8, Q99471, Q9Y2Z0, P39687, Q9Y295, P62258, O95347, P31943, P49591, Q92945, P07737, O00299, Q8NEV1, Q99460, P17661, Q9UFN0, P26368,…	869	5930	20472	1.82347	2.46179e-48	6.15447e-49	5.23248e-49
UP_SEQ_FEATURE	CROSSLNK:Glycyl lysine isopeptide (Lys-Gly) (interchain with G-Cter in SUMO2)	179	19.206	5.07222e-50	Q7KZF4, O43395, Q9NWH9, O95433, Q6P1J9, Q9BY77, Q9Y265, Q9BRR8, P52272, Q14966, P62081, P33993, P33991, Q9Y3I0, O00267, Q9BYG3, O43719, Q9NX24, P16220, Q96JM3, P62910, Q9Y2X3, Q6NZY4, Q14690, P09651, P21127, P62995, Q9Y3Z3, Q9UQ80, P38919, P51991, Q16637, P55036, Q13769, P04406, O75533, P12268, P16104, Q9UBT2, Q9NYV4, P22626, P63173, Q08945, Q9UHX1, P48556, O43290, P46013, P09661, P49368, P10809,…	846	1267	20495	3.42258	2.10801e-46	2.10801e-46	2.07606e-46
UP_SEQ_FEATURE	CROSSLNK:Glycyl lysine isopeptide (Lys-Gly) (interchain with G-Cter in SUMO2); alternate	91	9.76395	6.36075e-47	P06733, P78347, O15042, Q9NWH9, Q9Y265, Q16666, P52272, P62081, Q8NHW5, Q9BYG3, P42224, Q9BZE4, Q9NX24, P39023, P04083, Q96JM3, Q8IYB3, Q9Y2X3, Q92499, P09651, P51991, P46060, O43242, Q15029, P04843, Q92769, P62805, Q08J23, O75533, P46782, Q9NR30, O00232, Q9UBT2, Q9Y3B4, P22626, P11142, P63173, O43290, P62888, Q9BUJ2, P46013, P09661, P46777, Q14980, Q9Y5B9, Q15233, P00492, Q9NYF8, P62937, Q9H307,…	846	345	20495	6.38999	2.64353e-43	1.32176e-43	1.30173e-43
GOTERM_CC_DIRECT	GO:0016020~membrane	261	28.0043	6.47904e-45	Q7KZF4, Q14204, O95674, Q14203, Q92616, Q9UBB4, P30405, Q9Y265, Q9Y5M8, Q9UPN3, A5YKK6, Q9UBS4, P07195, P62910, P46783, Q9Y2X3, Q8WUM0, Q9H0D6, P47756, P38919, P30876, P13639, P49257, P62805, P48960, P46782, Q86VP6, Q6P2E9, Q9NVP1, P62244, P21817, P61158, P46777, P55160, P10809, P46778, P50395, P25398, P30626, Q5SY16, P62937, P35998, P42167, O60664, P23528, Q9Y295, P61966, P62258, Q93008, Q1KMD3,…	869	2547	20472	2.41408	5.06013e-42	1.01203e-42	8.60417e-43
UP_KW_CELLULAR_COMPONENT	KW-0963~Cytoplasm	436	46.7811	2.42837e-43	P04114, Q7KZF4, Q92616, Q9H3K6, O95433, Q9UBB4, Q9Y265, O75821, Q9Y266, A5YKK6, Q9BZI7, O00273, Q96JM3, O00151, P60174, Q92973, O15511, Q9H5N1, P52209, Q9UBC9, Q6P2E9, Q8NEX9, Q8IYM9, P14174, P61158, P49368, O75817, P50395, P25398, Q9NZH6, Q92835, P30626, Q9NYF8, Q99471, P61163, Q9Y2Z0, P39687, O60664, P63220, Q9Y295, P62258, O95347, P49591, Q92945, P07737, O00299, P17661, P62266, Q9UFN0, Q9UKX2,…	806	5470	17543	1.73487	1.3356e-41	1.3356e-41	1.01991e-41
GOTERM_MF_DIRECT	GO:0005515~protein binding	752	80.6867	5.26514e-44	P04114, Q7KZF4, O75947, O95674, Q9H3K6, O95433, Q9UBB4, Q9Y265, O75821, P30405, Q9Y266, Q8IXM3, O00268, O00267, A5YKK6, Q9BYG3, P16220, Q9BZI7, O00273, Q96JM3, O00151, P60174, Q92973, O15511, P63208, Q9Y2X3, Q6NZY4, Q92734, Q9Y3Z3, P07996, Q9H0D6, P05455, Q9BQ67, O75934, P30876, O95202, P02042, P49257, Q9H5N1, P48047, P27482, Q9UBC9, Q05048, Q6P2E9, P16104, Q9P107, P62244, Q8IYM9, P14174, P61158,…	866	12539	18811	1.30271	5.10718e-41	2.55359e-41	2.38774e-41
UP_KW_PTM	KW-0597~Phosphoprotein	645	69.206	2.65712e-39	P04114, Q7KZF4, O95674, Q92616, O95433, Q9UBB4, O75821, Q9Y266, O00268, Q96PZ0, O00267, A5YKK6, Q9BYG3, P16220, Q9BZI7, O00273, Q96JM3, O00151, P60174, P63208, Q9Y2X3, Q6NZY4, Q92734, Q9Y3Z3, Q9H0D6, P05455, Q9BQ67, O75934, P30876, P02042, P49257, Q9H5N1, P52209, Q6P2E9, Q8NEX9, P16104, Q9P107, P21817, P49368, O15400, P49247, P10809, O75937, P50395, P27694, Q66PJ3, Q92835, Q9NYF8, Q99471, P19823,…	805	8321	14097	1.35742	7.17423e-38	2.47998e-38	1.77142e-38
UP_KW_PTM	KW-0832~Ubl conjugation	299	32.0815	5.02547e-39	Q7KZF4, Q14203, O95433, Q9BY77, Q9Y265, Q9Y3I0, O00267, Q9BYG3, Q02218, Q9NX24, P16220, Q96JM3, P60174, P62910, O15511, P46783, P63208, Q9Y2X3, Q6NZY4, Q14690, P21127, Q9Y3Z3, P38919, Q16637, P55036, P13639, P62805, P46782, O43684, P16104, Q9UBT2, Q9NYV4, Q8IYM9, P49368, P46777, P10809, Q16881, P27694, Q14103, Q66PJ3, P35637, Q9NYF8, Q5SY16, P62937, P54198, P31153, P68363, O75367, P35998, Q9UKF6,…	805	2572	14097	2.03578	1.35688e-37	3.51783e-38	2.51273e-38
UP_KW_CELLULAR_COMPONENT	KW-0539~Nucleus	433	46.4592	1.7568e-38	Q7KZF4, Q9H3K6, Q9Y265, O75821, Q9Y266, O00268, Q96PZ0, O00267, A5YKK6, Q9BYG3, P16220, Q9BZI7, Q96JM3, Q92973, O15511, Q9Y2X3, Q6NZY4, Q9Y3Z3, Q9H0D6, P05455, Q9BQ67, O75934, P30876, Q05048, Q6P2E9, P16104, Q8IYM9, P61158, O75937, O75817, Q9NZH6, P27694, Q66PJ3, Q9NYF8, Q99471, Q9Y2Z0, P39687, Q9Y295, P62258, O95347, P31943, P49591, Q92945, O00299, P17661, P26368, Q9NXF1, Q9UKX7, Q9Y221, Q9Y224,…	806	5636	17543	1.67219	9.6624e-37	4.8312e-37	3.68928e-37
GOTERM_CC_DIRECT	GO:0005737~cytoplasm	408	43.7768	5.12469e-37	P04114, Q7KZF4, Q92616, Q9H3K6, Q9UBB4, O75821, P30405, Q9Y266, Q9BYG3, Q9BZI7, Q96JM3, O00151, Q92973, O15511, P63208, P05452, Q92734, P05455, P49257, Q9UBC9, Q6P2E9, Q8NEX9, P62244, Q8IYM9, P21817, P14174, P61158, P49368, P10809, O75817, P50395, P25398, P30626, Q9NYF8, Q99471, P61163, P39687, O60664, P63220, Q9Y295, P62258, O95347, P49591, Q92945, P07737, O00299, P17661, P62266, Q9UKX2, Q9Y3U8,…	869	5570	20472	1.72562	4.00239e-34	6.67064e-35	5.67133e-35
UP_KW_MOLECULAR_FUNCTION	KW-0687~Ribonucleoprotein	80	8.58369	5.8143e-35	Q9Y3U8, P52272, Q9NP64, P62081, Q8IXM3, Q8NHW5, Q9NWU5, Q9UHB9, Q9NX24, P39023, P62910, P62316, Q9Y2X3, P46783, P49458, P62318, P09651, Q9H9J2, P62314, Q9UQ80, P51991, Q15029, Q5JNZ5, P46782, Q13601, P37108, P22626, P62244, Q9Y3B7, Q8TAE8, P63173, P61353, Q9UHX1, P62888, P82673, Q9BUJ2, Q6P2Q9, P09661, P46777, P05387, P62841, P49406, P46778, P25398, Q14103, P22087, O95777, P19474, Q9Y2Q9, O60506,…	598	305	11655	5.11212	4.82587e-33	4.82587e-33	3.95372e-33
UP_KW_PTM	KW-0488~Methylation	157	16.8455	6.38675e-31	Q9NWH9, Q9BY77, Q9UBB4, P52272, Q14966, Q96A32, O00268, O00267, P38646, Q9BYG3, P42224, O75390, Q9BZI7, Q96EK7, P60174, P46783, P09651, P62995, Q92734, Q8WUM0, Q9H0D6, P51991, P31689, O94874, P05976, Q15149, P12829, P30876, P13639, P62805, O43169, P04406, P16989, P11055, P24928, P22626, Q96DH6, P12270, P49247, Q01518, Q92567, Q13895, Q14103, P35637, Q9NYF8, Q9H307, Q9Y6Q9, P68363, O75367, O75400,…	805	1038	14097	2.6487	1.72442e-29	3.57658e-30	2.5547e-30
UP_KW_BIOLOGICAL_PROCESS	KW-0507~mRNA processing	83	8.90558	8.64447e-32	Q13435, O43395, Q14004, Q9UJV9, Q7RTV0, Q53GS9, Q9UQ35, P52272, Q8IX01, Q9P013, Q2TAY7, Q96PZ0, Q8IYB3, P62316, Q92499, Q6NZY4, P62318, Q8WVK2, P09651, P62995, P62314, Q9H0D6, Q96LI5, P38919, P51991, Q16637, P54105, Q12874, Q07021, Q15029, Q6L8Q7, O75934, Q13769, O75533, Q12996, Q9Y312, P31483, Q05048, O43809, Q9NYV4, Q9Y3B4, P22626, P11142, Q8NI27, Q9UHX1, O43290, Q6P2Q9, P09661, Q13573, P55081,…	548	379	11187	4.47066	1.02005e-29	1.02005e-29	8.1258e-30
UP_KW_BIOLOGICAL_PROCESS	KW-0508~mRNA splicing	73	7.83262	1.8177e-31	Q13435, O43395, Q14004, Q9UJV9, Q7RTV0, Q53GS9, Q9UQ35, P52272, Q8IX01, Q9P013, Q2TAY7, Q96PZ0, Q8IYB3, P62316, Q6NZY4, P62318, Q8WVK2, P09651, P62995, P62314, P38919, P51991, Q16637, P54105, Q12874, Q07021, Q15029, O75934, Q13769, O75533, Q9Y312, P31483, Q9NYV4, Q9Y3B4, P22626, P11142, Q8NI27, Q9UHX1, O43290, Q6P2Q9, P09661, Q13573, P55081, Q15233, Q86W42, Q96BP3, Q66PJ3, Q9NYF8, O75643, Q9H307,…	548	295	11187	5.05166	2.14488e-29	1.07244e-29	8.54318e-30
UP_KW_MOLECULAR_FUNCTION	KW-0694~RNA-binding	118	12.6609	4.4128e-30	P54577, Q9NWH9, Q9BY77, Q7RTV0, O75821, P52272, Q14966, Q9BYG3, O43719, Q9NX24, Q9BZI7, P09651, P62995, Q15024, P05455, Q9UQ80, P38919, P51991, Q16637, O15371, Q13769, O75533, P12268, P22626, Q96DH6, Q9NVP1, Q9Y3B4, Q9UHX1, Q9Y3B2, P09661, Q9BRP8, P46777, O75817, Q14103, P35637, Q9NYF8, Q5SY16, Q9UKF6, O43818, P49756, Q96EY7, O43143, P31943, Q92945, O14980, Q9UPQ9, O00571, Q96B26, P51532, O14979,…	598	733	11655	3.13754	3.66263e-28	1.83131e-28	1.50035e-28
GOTERM_CC_DIRECT	GO:0000502~proteasome complex	32	3.43348	6.87535e-28	Q9BRP4, P28062, P51665, P35998, P62333, P62195, P20618, P25789, P55072, Q13200, P25787, O43242, Q9UL46, P55036, O75832, P62191, P28074, P54727, P17980, Q99460, O00232, P54725, Q05086, P28070, O14818, P48556, P49721, Q16401, P49720, P04792, P60900, P43686	869	57	20472	13.2256	5.36965e-25	7.67093e-26	6.52176e-26
UP_KW_BIOLOGICAL_PROCESS	KW-0945~Host-virus interaction	100	10.7296	2.59067e-27	Q7KZF4, O95433, O00268, P42224, P62993, P16220, Q8TAF3, Q92973, P63208, P09651, Q96QK1, Q9Y3Z3, O15371, Q14974, P49411, O75531, Q13409, P16104, P24928, P22626, Q8IYM9, Q8TAE8, Q08945, P08575, P10809, Q9UER7, Q92688, P62937, Q9BRP4, P39687, Q9Y4E8, Q92793, P23528, Q01105, P25789, O60264, Q16531, P62258, Q93009, P23142, O14980, Q7Z434, P11279, O00571, P12004, Q9H0Z9, Q13435, Q14004, O00629, Q9Y224,…	548	616	11187	3.314	3.05699e-25	1.019e-25	8.11744e-26
GOTERM_CC_DIRECT	GO:1904813~ficolin-1-rich granule lumen	42	4.50644	7.71215e-26	P00491, Q14004, P06737, P12956, P62937, P51665, P35998, Q12905, P42025, P04080, P36871, P20618, Q7Z6Z7, P68871, P04040, O15511, P55072, Q13200, P25787, O43242, Q14974, Q9Y315, P13639, P07858, P37108, O00571, P13798, Q86VP6, P17980, O00232, P12268, P18206, P18669, P11142, P35573, P14174, P67870, P01009, P07384, P06396, P08238, P02794	869	124	20472	7.97936	6.02319e-23	7.52898e-24	6.40108e-24
UP_KW_CELLULAR_COMPONENT	KW-0747~Spliceosome	45	4.82833	7.8032e-25	Q13435, Q96BP3, O43395, Q9UJV9, Q7RTV0, Q53GS9, Q9UQ35, O75643, P52272, Q9H307, O95777, O60508, Q9P013, O60506, P55769, P17844, P42285, Q8IYB3, P62316, P62318, Q6NZY4, P09651, Q9Y4Z0, P62314, P38919, P51991, Q12874, Q15029, Q9UMS4, O75934, P31943, O75533, Q9Y312, P22626, Q9Y3B4, P11142, O43290, Q6P2Q9, P09661, Q9HCS7, P26368, Q9BZJ0, Q13573, P55081, O43390	806	143	17543	6.84929	4.29176e-23	1.43059e-23	1.09245e-23
GOTERM_CC_DIRECT	GO:0071013~catalytic step 2 spliceosome	36	3.86266	3.39954e-25	Q13435, Q96BP3, Q9UJV9, Q9UQ35, Q9BRR8, O75643, P52272, Q9H307, O60508, Q9P013, O60506, P17844, P42285, Q8IYB3, P62316, P62318, Q6NZY4, P09651, P62314, P38919, P51991, Q12874, Q15029, Q9UMS4, O75934, P31943, O75533, P22626, Q9Y3B4, O43290, Q6P2Q9, P09661, Q9HCS7, Q9BZJ0, Q13573, O43390	869	89	20472	9.52912	2.65504e-22	2.95004e-23	2.5081e-23
UP_KW_CELLULAR_COMPONENT	KW-0647~Proteasome	29	3.11159	1.23384e-23	Q9BRP4, P28062, P51665, P35998, P62333, P62195, P20618, P25789, Q13200, P25787, O43242, Q9UL46, P55036, P62191, P28074, P54727, P17980, Q99460, O00232, P54725, Q05086, P28070, Q8TAA3, O14818, P48556, P49721, P49720, P60900, P43686	806	54	17543	11.6889	6.78613e-22	1.69653e-22	1.29553e-22
GOTERM_BP_DIRECT	GO:0000398~mRNA splicing, via spliceosome	52	5.5794	9.36859e-25	Q13435, O43395, Q9UJV9, Q7RTV0, Q9BRR8, Q53GS9, Q9UQ35, P52272, Q9P013, Q2TAY7, O43719, Q8IYB3, P62316, Q6NZY4, P62318, Q8WVK2, P09651, P62995, P62314, P38919, P51991, Q12874, Q15029, O75934, Q8WXF1, O75533, Q9Y3B4, P22626, P11142, O43290, Q6P2Q9, P09661, Q13573, P55081, Q15233, Q96BP3, O75643, Q9H307, O95777, O75400, O60508, O60506, P55769, P17844, P42285, Q9Y4Z0, Q9UMS4, P31943, Q9HCS7, P26368,…	857	202	19256	5.78412	3.07477e-21	3.07477e-21	2.99701e-21
UP_KW_LIGAND	KW-0547~Nucleotide-binding	162	17.382	1.76584e-21	P54577, Q14204, Q9HA64, Q14566, Q96L91, P00390, Q9Y265, P33992, P33993, P30086, Q9Y5M8, P16615, P33991, Q9Y3I0, P38646, O60841, P62195, P41250, P21127, Q9Y3Z3, P38919, Q15029, P49411, P13639, P11217, P04406, P41091, P11055, Q9UBT2, P35250, Q9NYV4, Q9BUF5, Q9NVP1, P21817, P22102, P46013, P61158, P49368, P10809, Q16881, P07205, P26640, Q5SY16, O75643, P31153, P68363, A7E2Y1, P33176, O43776, P35998,…	311	1853	6822	1.91775	5.47412e-20	5.47412e-20	5.47412e-20
GOTERM_CC_DIRECT	GO:0034774~secretory granule lumen	36	3.86266	6.56155e-21	P50395, P00491, P06737, P12956, P62937, P51665, P35998, O00764, P42025, P13010, P04080, P20618, Q7Z6Z7, P04040, O15511, P55072, Q13200, P25787, O43242, Q9Y315, P13639, P37108, O00571, Q86VP6, P17980, O00232, P12268, P18206, P18669, P11142, P35573, P14174, P67870, P06396, P08238, P01024	869	115	20472	7.37471	5.12457e-18	5.12457e-19	4.35687e-19
UP_KW_DOMAIN	KW-0175~Coiled coil	230	24.6781	1.94621e-20	P04114, Q14204, Q14566, Q14203, Q92616, Q9UBB4, Q9Y266, Q9UPN3, O00268, P16220, O00273, Q6NZY4, P43034, P09497, P05452, P21127, Q92734, P07996, Q8WUM0, P05455, P47756, Q9HB71, O75934, O95202, P55036, O43324, P49257, Q9H5N1, P48047, Q6P2E9, Q9P107, Q8IYM9, P21817, O15400, P10809, Q13136, Q99471, P35998, P42167, O60664, Q9Y295, Q93009, Q93008, O95347, Q9BY44, Q8IWX8, Q9UPQ9, Q8TD19, P17661, P12882,…	532	3758	14922	1.71667	5.4494e-19	5.4494e-19	4.67092e-19
GOTERM_CC_DIRECT	GO:0005681~spliceosomal complex	37	3.96996	1.06114e-20	Q13435, O43395, Q9UJV9, Q7RTV0, Q53GS9, P98179, O75643, P52272, O95777, Q9P013, O43719, P17844, Q8IYB3, P62316, P62318, P09651, Q9Y4Z0, P62995, P62314, O43143, Q12874, P54105, Q15029, Q9UMS4, O75934, O75533, Q9Y312, O14979, P22626, Q9Y3B4, P11142, Q6P2Q9, P09661, P26368, Q9BZJ0, Q13573, O43390	869	124	20472	7.02944	8.28747e-18	7.53406e-19	6.4054e-19
GOTERM_CC_DIRECT	GO:0000781~chromosome, telomeric region	43	4.61373	1.16305e-20	Q9NYB0, Q86W42, Q14566, P27694, Q6P1J9, P12956, P33992, P33993, O75367, P33991, P78527, Q8WXI9, P13010, Q9NX24, O14929, Q16531, Q16576, P49736, P09874, P05455, P30876, Q92769, Q13769, P62805, P12004, P16104, P22626, Q5UIP0, Q8NI27, Q92900	869	173	20472	5.85548	9.08339e-18	7.56949e-19	6.43552e-19
GOTERM_MF_DIRECT	GO:0016887~ATPase activity	63	6.75966	2.72991e-20	Q14566, Q9Y623, Q9UJV9, Q9Y265, Q9Y4W6, P33992, P33993, P16615, P33991, P36542, P38646, P17987, P62195, Q92499, Q9Y230, P48643, O14983, P55072, P38919, P26196, Q13206, Q9NR30, Q86XP3, P11055, Q99832, P35250, Q9NVP1, P11021, P11142, P49368, P05023, P10809, P46459, P50991, O75643, Q13733, P33176, P35998, P17844, P62333, P42285, P78371, O60264, Q9NVI7, O43143, O95347, P51531, Q12931, P14625, P62191,…	866	351	18811	3.89877	2.64801e-17	8.8267e-18	8.25342e-18
GOTERM_BP_DIRECT	GO:0006397~mRNA processing	49	5.25751	1.78791e-20	Q13435, Q86W42, O43395, Q66PJ3, Q9NYF8, Q9BRR8, Q53GS9, Q8IX01, Q9UKF6, Q96PZ0, Q8IYB3, P49756, Q9NY27, P62316, Q92499, Q14690, Q8WVK2, P09651, P62314, Q9H0D6, Q96LI5, Q16637, O43143, Q12874, Q07021, Q15007, Q15029, Q6L8Q7, O75934, Q92945, Q13769, Q12996, P31483, P14866, O43809, Q9NYV4, P22626, P11142, Q9H0Z9, Q8NI27, Q9UHX1, Q13151, Q6P2Q9, Q9H6E5, P26368, Q15233, Q9Y2W1, O43390	857	220	19256	5.00448	5.86793e-17	2.93396e-17	2.85977e-17
UP_SEQ_FEATURE	CROSSLNK:Glycyl lysine isopeptide (Lys-Gly) (interchain with G-Cter in SUMO1); alternate	43	4.61373	2.5756e-20	P78347, P00492, Q9Y265, Q16666, Q9NYF8, P52272, Q9H307, Q8NHW5, Q9BYG3, P42224, Q9Y2Z0, P17844, Q9NX24, P39023, P04083, Q8IYB3, Q9Y2X3, O15212, P02545, P09874, P49792, O43242, P46060, Q15029, Q92945, P13639, O75533, Q01780, Q9NR30, O00232, Q09666, P53999, Q9UBT2, O60832, O76094, P11021, P11142, O43290, Q9BUJ2, P46013, P46777, Q9Y2W1, Q14980	846	181	20495	5.75529	1.07042e-16	3.56807e-17	3.51398e-17
UP_KW_LIGAND	KW-0067~ATP-binding	132	14.1631	3.15066e-18	P54577, Q14204, Q9HA64, Q14566, Q96L91, Q9Y265, P33992, P33993, P30086, P16615, P33991, P38646, P62195, P41250, P21127, P38919, P11055, Q9UBT2, P35250, Q9NYV4, Q9NVP1, P21817, P22102, P46013, P61158, P49368, P10809, P07205, P26640, Q5SY16, O75643, P31153, A7E2Y1, P33176, O43776, P35998, P52732, P61163, P42285, O60264, P00568, P22314, Q9Y2Z4, Q9NVI7, O95347, O43143, P51531, P49591, P23381, P51812,…	311	1437	6822	2.01497	9.76705e-17	4.88352e-17	4.88352e-17
GOTERM_MF_DIRECT	GO:0045296~cadherin binding	58	6.22318	3.42159e-19	Q7KZF4, P06733, Q92616, O95433, Q9Y265, Q9Y266, Q92817, Q9UNF0, Q9UPN3, P35613, P42224, Q96AG4, P31939, Q9UH65, P47756, Q7KZI7, P46060, Q14258, Q15149, P13639, P26196, Q15907, Q32MZ4, P41091, O76021, P18206, P11021, P11142, Q9UHX1, P49327, P60228, P33176, Q9UHD8, O00567, P15311, P42167, P50914, O60664, Q9Y6E2, Q9NQC3, P62258, Q15365, Q9Y490, Q6PKG0, Q9BY44, P07737, Q06830, O00571, O00299, Q09666,…	866	316	18811	3.9869	3.31894e-16	8.29736e-17	7.75846e-17
KEGG_PATHWAY	hsa03040:Spliceosome	45	4.82833	8.39886e-19	Q13435, O15042, O43395, P35637, Q7RTV0, Q53GS9, Q8TA86, O75643, P52272, O95777, O75400, O60508, Q9P013, P55769, P17844, P49756, P62316, P62318, Q8WVK2, P09651, Q9Y4Z0, P62995, Q15365, P62314, P38919, P51991, O43143, Q12874, Q15029, Q9UMS4, O75934, Q8IWX8, O75533, Q86XP3, Q9Y3B4, P11142, Q8NI27, Q9UHX1, O43290, Q6P2Q9, P09661, Q9HCS7, P26368, Q9BZJ0, Q13573	527	147	8156	4.73764	2.43567e-16	2.43567e-16	2.2341e-16
GOTERM_CC_DIRECT	GO:0032991~macromolecular complex	85	9.12017	4.37478e-18	P30566, Q96EP5, P62081, P16615, O00268, Q9NYU2, P42224, P27708, O00273, P39023, P04083, P04040, Q16555, P55072, P62995, O15294, P07437, O94874, P23284, Q9BQ67, Q92769, P62805, P50502, P18206, P11021, Q9HD26, Q15154, P06396, P05023, P46777, P10809, Q14980, P01024, Q13136, P12956, P62937, P54198, Q9Y6Q9, P78527, P55769, Q8WXI9, P52732, P15311, Q00059, Q9Y2Z0, P13010, Q01105, Q00610, O14929, P47897,…	869	703	20472	2.84842	3.4167e-15	2.62823e-16	2.2345e-16
GOTERM_BP_DIRECT	GO:0008380~RNA splicing	45	4.82833	5.03533e-19	Q13435, Q86W42, O43395, Q66PJ3, P35637, Q53GS9, Q9NYF8, Q14966, Q8TA86, Q8IX01, Q2TAY7, O60506, Q96PZ0, Q8IYB3, P49756, P62316, Q9NY27, P62318, Q8WVK2, P09651, Q9Y4Z0, P62314, Q16637, O43143, Q07021, Q15007, Q15029, O75934, Q92945, Q13769, O75533, P31483, P30153, Q9NYV4, P11142, Q9H0Z9, Q99873, Q8NI27, Q9UHX1, Q6P2Q9, P09661, P26368, Q15233, Q9Y2W1	857	200	19256	5.05554	1.6526e-15	5.50865e-16	5.36934e-16
GOTERM_BP_DIRECT	GO:0006336~DNA replication-independent nucleosome assembly	19	2.03863	1.21449e-18	Q6ZU65, P62805, Q9NPG3, O14929, P54198, Q9Y6J0	857	27	19256	15.8116	3.98595e-15	9.96488e-16	9.71287e-16
GOTERM_CC_DIRECT	GO:1990904~ribonucleoprotein complex	38	4.07725	2.49829e-17	Q14103, Q9Y265, P52272, P19474, Q96EP5, P62081, Q8IXM3, O60506, P55769, Q12905, P17844, P13010, P42704, Q92499, Q9Y230, P09651, Q99729, Q9UN86, P05455, P38919, P51991, Q15029, Q14137, P31943, P13639, O14980, P04406, P46782, P31483, P14866, Q08211, P22626, P11142, O43707, P61353, P52948, P46777, O43390	869	163	20472	5.49208	1.95117e-14	1.39369e-15	1.1849e-15
KEGG_PATHWAY	hsa03050:Proteasome	25	2.6824	3.15533e-17	P28062, P51665, P35998, P62333, P62195, P20618, P25789, Q13200, P25787, O43242, Q9UL46, P55036, P62191, P28074, P17980, Q99460, O00232, P28070, Q8TAA3, O14818, P48556, P49721, P49720, P60900, P43686	527	46	8156	8.41102	9.15046e-15	4.57523e-15	4.19659e-15
UP_SEQ_FEATURE	CROSSLNK:Glycyl lysine isopeptide (Lys-Gly) (interchain with G-Cter in UFM1); alternate	14	1.50215	1.22236e-17	P62805	846	14	20495	24.2258	5.08011e-14	8.46685e-15	8.33851e-15
UP_SEQ_FEATURE	MUTAGEN:K->R: Abolished ufmylation.	14	1.50215	1.22236e-17	P62805	846	14	20495	24.2258	5.08011e-14	8.46685e-15	8.33851e-15
UP_SEQ_FEATURE	MUTAGEN:K->A: Impaired methylation by N6AMT1.	14	1.50215	1.22236e-17	P62805	846	14	20495	24.2258	5.08011e-14	8.46685e-15	8.33851e-15
INTERPRO	IPR019809:Histone H4, conserved site	14	1.50215	4.09055e-17	P62805	866	14	19116	22.0739	6.61033e-14	6.61033e-14	6.38535e-14
GOTERM_MF_DIRECT	GO:0051082~unfolded protein binding	34	3.64807	6.01534e-16	P50991, Q9Y266, P62937, Q9Y4W6, Q99471, P38646, Q9NYU2, P17987, Q9UBS4, O60884, P78371, O15212, Q9Y230, P48643, Q9NUG6, Q9HAV7, P31689, P23284, P49257, Q12931, P14625, P50502, P68371, Q99832, P11021, P11142, Q16543, Q96EY1, P49368, P04792, Q9UHV9, P08238, P10809, P27797	866	131	18811	5.6377	5.38458e-13	1.16698e-13	1.09118e-13
SMART	SM00417:H4	14	1.50215	4.14411e-16	P62805	484	15	10337	19.9336	1.40776e-13	1.31368e-13	1.22666e-13
INTERPRO	IPR001951:Histone H4	14	1.50215	2.93108e-16	P62805	866	15	19116	20.6023	5.38236e-13	2.36831e-13	2.28771e-13
UP_SEQ_FEATURE	DOMAIN:TAF	14	1.50215	4.50024e-16	P62805	846	16	20495	21.1975	1.84563e-12	2.67186e-13	2.63135e-13
SMART	SM00803:TAF	14	1.50215	2.10955e-15	P62805	484	16	10337	18.6878	6.68687e-13	3.34364e-13	3.12214e-13
GOTERM_CC_DIRECT	GO:0043505~CENP-A containing nucleosome	14	1.50215	9.19517e-15	P62805	869	18	20472	18.323	7.1968e-12	4.78762e-13	4.0704e-13
UP_KW_MOLECULAR_FUNCTION	KW-0514~Muscle protein	24	2.57511	2.7821e-14	P52179, P05976, Q14324, Q9Y623, P12829, P14649, P54296, Q96A32, A7E2Y1, P68133, P17661, P13535, P12882, P11055, P13533, P12883, P08590, P48788, P45378, P62736, Q9UKX2, P06753, P07951, P02585	598	64	11655	7.30874	2.31293e-12	7.69715e-13	6.3061e-13
INTERPRO	IPR004823:TATA box binding protein associated factor (TAF)	14	1.50215	1.49351e-15	P62805	866	16	19116	19.3147	2.33236e-12	8.04505e-13	7.77124e-13
UP_KW_CELLULAR_COMPONENT	KW-0158~Chromosome	71	7.61803	9.60706e-14	Q14566, P33992, P33993, P33991, Q9P258, Q9BYG3, Q96FI4, Q96JM3, Q15021, P62714, Q8WUM0, P49736, Q9Y3Z3, P46060, O94874, Q9BQ67, P62805, O43684, O75531, P30153, Q12912, P16104, Q01831, Q9NVP1, P24928, Q5UIP0, Q08945, P12270, P46013, Q14980, Q9Y5B9, Q9UER7, Q15233, Q13610, Q9NYB0, P12956, Q96KR1, O75367, P42167, P13010, O60264, Q8NFH4, Q93009, P09874, O95347, P52701, P16402, Q9NRR5, P16401, Q16181,…	806	579	17543	2.669	5.28189e-12	1.05678e-12	8.06993e-13
GOTERM_MF_DIRECT	GO:0005524~ATP binding	140	15.0215	5.66737e-15	P54577, Q14204, Q9HA64, Q14566, Q9NWH9, Q96L91, Q9Y265, P33992, P33993, P30086, P16615, P33991, P38646, P62195, P41250, Q9UH65, P21127, P38919, P31689, P11055, Q9UBT2, P35250, Q9NYV4, Q9NVP1, P21817, P22102, P46013, P61158, P49368, P10809, P07205, P26640, Q5SY16, O75643, P31153, A7E2Y1, P33176, O43776, P35998, P52732, P61163, P42285, O60264, P00568, P22314, Q9Y2Z4, Q9NVI7, O95347, O43143, P51531,…	866	1544	18811	1.96959	5.49227e-12	9.16224e-13	8.56717e-13
UP_SEQ_FEATURE	CROSSLNK:Glycyl lysine isopeptide (Lys-Gly) (interchain with G-Cter in ubiquitin); alternate	28	3.00429	2.98218e-15	P07437, P27694, P62805, P0C0S8, P07737, P62937, O75367, Q16576, Q93009, P12004, P21796	846	100	20495	6.78322	1.2458e-11	1.54924e-12	1.52576e-12
GOTERM_BP_DIRECT	GO:0045653~negative regulation of megakaryocyte differentiation	15	1.60944	3.25965e-15	P62805, Q99873	857	20	19256	16.8518	1.05669e-11	2.13963e-12	2.08552e-12
GOTERM_CC_DIRECT	GO:0042470~melanosome	27	2.897	1.07131e-13	Q7KZF4, P50991, P55209, P11166, P35613, P23526, Q00610, P49755, P62258, P23284, P04843, P07858, P21281, P14625, Q06830, P11279, P36955, P11021, P11142, P54709, Q16563, P49327, P06396, P05023, P08238, P61019, Q92820	869	103	20472	6.17543	8.36736e-11	5.22931e-12	4.44592e-12
GOTERM_BP_DIRECT	GO:0006457~protein folding	36	3.86266	9.57594e-15	P50991, O95433, P30405, Q9Y266, P62937, Q99471, P38646, P17987, Q9UBS4, O60884, P78371, O15212, Q9Y230, P48643, Q9NUG6, Q9HAV7, P49792, P31689, P23284, P49257, Q12931, P14625, P50502, P34932, Q02790, Q99832, P11142, Q8NBS9, Q16543, Q96EY1, O95429, P49368, Q9UHV9, P08238, P10809, P27797	857	166	19256	4.87281	3.13363e-11	5.23804e-12	5.10557e-12
GOTERM_CC_DIRECT	GO:0005925~focal adhesion	56	6.00858	1.44143e-13	Q08043, Q9UNF0, P62081, P35613, P38646, Q9UHB9, P39023, O00151, P04083, P04040, O15511, P46783, P28838, P23284, Q15149, P48960, P46782, P13796, P18206, P11021, P11142, P63173, P61353, P62888, P08575, P61158, P06396, P46777, P05387, P62841, P27797, Q01518, P50395, Q13136, P05107, O15144, P62937, O15143, O75366, Q9BPX5, Q9P035, P15311, P23528, Q00610, P26038, P62258, Q9Y490, Q14315, P07737, P62829,…	869	424	20472	3.11145	1.12548e-10	6.6221e-12	5.63006e-12
GOTERM_CC_DIRECT	GO:0022624~proteasome accessory complex	13	1.39485	1.59441e-13	O43242, P55036, P62191, P17980, Q99460, O00232, P35998, P62333, P62195, P48556, Q16401, P43686, Q13200	869	17	20472	18.015	1.24513e-10	6.91797e-12	5.8816e-12
GOTERM_BP_DIRECT	GO:0061644~protein localization to CENP-A containing chromatin	14	1.50215	1.68327e-14	P62805	857	18	19256	17.4759	5.5385e-11	7.89212e-12	7.69253e-12
UP_KW_MOLECULAR_FUNCTION	KW-0689~Ribosomal protein	39	4.18455	4.52778e-13	Q9Y3U8, P25398, P62081, Q8IXM3, Q9Y2Q9, Q8NHW5, Q9NWU5, P50914, P39023, P63220, Q14197, P62910, P46783, P82664, Q9H9J2, P08865, Q96EY7, Q5JNZ5, P46782, P62829, Q96L21, P51812, P62244, P62266, Q9Y3B7, P62861, Q8TAE8, P63173, P61353, Q9BYD2, P82650, Q92665, P82673, P62888, P46777, P62841, P05387, P49406, P46778	598	193	11655	3.93839	3.75782e-11	9.39514e-12	7.69722e-12
KEGG_PATHWAY	hsa05016:Huntington disease	58	6.22318	1.25479e-13	P31930, O75947, Q14203, P30405, P36542, P51665, O00268, P42025, P16220, P62195, P22695, P09497, Q13200, P07437, O43242, P30876, Q92769, P55036, P48047, P19387, O00232, Q9BUF5, P24928, Q8TAA3, P08574, P48556, P05141, Q96CW1, P49721, P49720, P60900, Q9UFH2, P68363, P33176, P35998, P61163, Q00059, P62333, Q92793, P24539, P20618, Q00610, P31040, P25789, P25787, P00441, Q13547, P28074, P62191, P17980,…	527	306	8156	2.93341	3.6382e-11	1.21297e-11	1.11258e-11
GOTERM_MF_DIRECT	GO:0003729~mRNA binding	43	4.61373	1.13698e-13	Q9BY77, Q9UQ35, Q9NYF8, P52272, Q96EP5, O60508, O60506, O00267, Q9BZI7, Q96AE4, P49756, Q14152, Q99729, Q9UN86, P62995, Q15365, P05455, P38919, P51991, Q07021, Q92945, Q9BY44, Q13769, Q5JNZ5, Q12996, O75533, P46782, P26196, O00571, P14866, Q08211, O43809, Q9Y3B4, Q96DH6, Q9H0Z9, Q8NI27, P52948, P12270, Q99497, Q13151, P27797, P60842, O43390	866	244	18811	3.82801	1.10276e-10	1.57553e-11	1.4732e-11
GOTERM_CC_DIRECT	GO:0071005~U2-type precatalytic spliceosome	19	2.03863	8.27317e-13	Q13435, Q12874, Q15029, O43395, Q7RTV0, Q9UQ35, O75643, O75533, O95777, Q2TAY7, P55769, O43290, P62316, Q6P2Q9, P09661, P62318, Q9Y4Z0, P62314, P55081	869	50	20472	8.95208	6.46151e-10	3.40071e-11	2.89126e-11
GOTERM_BP_DIRECT	GO:0006364~rRNA processing	31	3.32618	7.77636e-14	Q13610, Q13895, P22087, P62081, O00567, O43818, P50914, Q8IZL8, P42285, Q8NI36, Q9Y2X3, Q14690, Q9H9J2, P56182, Q15024, Q9H0D6, Q9UQ80, P38919, Q14137, Q13601, Q13206, Q01780, Q9NR30, Q9NQT5, O60832, P61353, Q9NX58, Q9Y3B2, P46777, P62841, O75817	857	131	19256	5.31711	2.55063e-10	3.19025e-11	3.10957e-11
UP_KW_BIOLOGICAL_PROCESS	KW-0648~Protein biosynthesis	33	3.54077	1.72168e-12	P54577, P26640, O75821, Q5VTE0, O43776, O00267, P56537, O60841, P41250, Q14197, P24534, P23588, Q14152, P47897, Q13144, Q9Y2Z4, Q6PKG0, O15371, Q13347, Q15369, P49591, P13639, Q9BY44, O43324, P49411, P23381, P41091, Q2VIR3, Q9H9G7, Q7L2H7, Q13155, P60228, P60842	548	153	11187	4.40307	2.03151e-10	5.07894e-11	4.04594e-11
UP_KW_DOMAIN	KW-0809~Transit peptide	57	6.11588	3.41225e-12	O95831, P31930, P33316, P00390, P30405, P10515, Q9Y4W6, P36542, Q8IXM3, P50213, P38646, Q9NWU5, Q04837, Q02218, O75390, P42704, P41250, P22695, Q9H9J2, P24752, Q9HAV7, Q07021, Q6L8Q7, O95202, P49411, P48047, Q9Y3B7, P30084, P08574, P82673, O14874, P10809, P49406, P09622, Q9Y2Q9, P42765, P42126, Q00059, P24539, P31040, Q14197, P23368, P00367, Q9Y2Z4, Q96EY7, P36639, O75439, P40939, Q12931, Q9HCC0,…	532	566	14922	2.82471	9.55436e-11	4.77715e-11	4.0947e-11
KEGG_PATHWAY	hsa05014:Amyotrophic lateral sclerosis	63	6.75966	6.59437e-13	P31930, O75947, Q14203, P36542, P51665, P42025, Q99567, P62195, P04040, P22695, P09651, P55072, Q13200, Q8WUM0, P07437, P51991, O43242, P55036, P48047, O00232, Q9BUF5, P22626, Q8TAA3, P11021, P12270, P08574, P48556, P49721, P49720, P60900, Q9UER7, Q9UFH2, P35637, P68363, P33176, P78406, P35998, P61163, P62333, P24539, P20618, P31040, P25789, Q8NFH4, P25787, P00441, P49792, P07737, P28074, P62191,…	527	364	8156	2.67859	1.91247e-10	4.78092e-11	4.38526e-11
GOTERM_CC_DIRECT	GO:0016607~nuclear speck	54	5.79399	3.67347e-12	Q13435, O43395, Q96L91, Q14004, Q9BY77, Q16666, Q7RTV0, Q9UQ35, Q14966, Q9UNF0, Q9P013, Q2TAY7, Q8IYB3, P38919, Q12874, Q15029, O75934, Q8WXF1, O75533, Q86XP3, P16104, Q9NYV4, Q8IYM9, Q9UIV1, Q8NI27, O43290, Q6P2Q9, P09661, Q13573, Q15233, Q9BT78, Q86W42, Q66PJ3, Q9NYF8, Q9H307, O75400, O60508, Q8WXI9, P17844, P42285, P49756, P02545, Q15365, P80723, O43143, P82979, Q15007, Q9UMS4, Q8WTT2, Q9NTJ3,…	869	432	20472	2.94476	2.86901e-09	1.43449e-10	1.21959e-10
GOTERM_MF_DIRECT	GO:0019904~protein domain specific binding	43	4.61373	1.52968e-12	P52272, P78527, Q9P258, A5YKK6, P15311, Q9UHB9, P62993, O00273, P63208, P09651, P55072, P62995, P62258, P22059, P80723, Q04917, P07437, Q9HB71, Q14974, P62805, O14980, P23381, P26196, P11279, P50502, P11021, P67870, Q92665, P05023, Q14980	866	263	18811	3.55146	1.48378e-09	1.85473e-10	1.73427e-10
UP_KW_PTM	KW-0164~Citrullination	27	2.897	6.15391e-11	P42167, P62805, P0C0S8, Q15050, Q9NYF8, O75533, Q8IYB3, Q15907, P16402, P16401	805	102	14097	4.63548	1.66156e-09	2.87182e-10	2.0513e-10
UP_KW_MOLECULAR_FUNCTION	KW-0543~Viral nucleoprotein	15	1.60944	1.5195e-11	P51991, Q15029, Q14103, P52272, Q09666, P14866, O60506, O14979, P22626, Q9BUJ2, P09661, P09651, P62314, Q6PKG0, O43390	598	28	11655	10.4411	1.26119e-09	2.52238e-10	2.06653e-10
GOTERM_CC_DIRECT	GO:0072562~blood microparticle	29	3.11159	1.41183e-11	A5A3E0, P11166, P19823, P0C0L4, P62195, P19827, P68871, P01857, P01834, P69905, P26038, P02763, P02042, Q9BY44, P07737, P68133, O00299, Q9ULA0, P11142, P01008, P02679, P04196, P06396, P02675, P20742, P01024, P01860, P01023	869	145	20472	4.71162	1.10264e-08	5.25067e-10	4.46408e-10
UP_KW_MOLECULAR_FUNCTION	KW-0143~Chaperone	39	4.18455	5.15629e-11	P50991, O95433, Q99471, Q9BTT0, P38646, P17987, Q9UBS4, O60884, Q01105, P78371, O15212, Q16576, P48643, Q9NUG6, Q9HAV7, P31689, O75832, Q12931, P14625, P50502, O43765, Q02790, Q99832, P11021, P11142, Q99497, Q16543, Q96EY1, O95429, Q16401, P49368, P04792, Q9UHV9, P08238, P10809, Q9UER7, O75937, P27797, Q92688	598	224	11655	3.39334	4.27972e-09	7.13286e-10	5.84379e-10
GOTERM_CC_DIRECT	GO:0005739~mitochondrion	116	12.4464	2.19247e-11	O95831, O75947, P00390, P30405, P10515, P54296, P14317, Q8IXM3, P38646, Q02218, O60841, O75390, P41250, P22695, Q96QK1, P24752, Q9HAV7, P31689, Q96A26, O95202, P49411, P48047, Q9Y3B7, Q8TAE8, P30084, P08574, P10809, P49406, Q16881, P30626, Q9UKN8, Q9Y2Q9, Q9Y4E8, Q7Z6Z7, P31040, P56385, Q14197, P23368, P82664, P22314, Q9Y2Z4, P09874, Q9NVI7, P00441, Q96EY7, P40939, O43823, Q7Z434, O00299, P34932,…	869	1437	20472	1.9017	1.71232e-08	7.78328e-10	6.61728e-10
GOTERM_BP_DIRECT	GO:0043161~proteasome-mediated ubiquitin-dependent protein catabolic process	37	3.96996	2.83856e-12	P28062, Q13618, P51665, P35998, Q9NWU2, P62333, P62195, P20618, Q7Z6Z7, Q9BZK7, P04062, P25789, Q16531, P62714, P55072, Q13200, P25787, O43242, Q86V97, P55036, Q8IUR7, P62191, P28074, P54727, P17980, Q99460, O00232, P54725, P28070, Q8TAA3, Q8WVZ9, O14818, P48556, P49721, P49720, P60900, P43686	857	210	19256	3.95884	9.31598e-09	1.03513e-09	1.00895e-09
GOTERM_BP_DIRECT	GO:0006334~nucleosome assembly	28	3.00429	4.01061e-12	Q9BQ67, P62805, O75367, P55209, P16402, P16401, P16104, Q08945, Q01105, O60264, Q68D10, P49736, Q9UER7, Q9Y5B9, Q92688	857	123	19256	5.11491	1.31627e-08	1.19662e-09	1.16636e-09
GOTERM_BP_DIRECT	GO:0006412~translation	38	4.07725	3.89731e-12	Q9Y3U8, Q92616, P25398, Q5VTE0, P62081, Q8IXM3, Q9NWU5, P50914, P39023, P63220, P62910, P47897, P46783, P08865, Q9Y2Z4, P49591, O43324, Q5JNZ5, P46782, P62829, P23381, Q92905, Q96L21, P62244, P62266, Q9Y3B7, P62861, P63173, P61353, Q9BYD2, P62888, Q13155, P46777, P62841, P05387, P49406, Q9P2E9, P46778	857	223	19256	3.82881	1.2791e-08	1.19662e-09	1.16636e-09
GOTERM_CC_DIRECT	GO:0005859~muscle myosin complex	11	1.18026	4.41736e-11	P05976, Q9Y623, P14649, P08590, Q96A32, P13535, Q9UKX2, P12882, P13533, P11055, P12883	869	15	20472	17.2759	3.44995e-08	1.37998e-09	1.17325e-09
GOTERM_CC_DIRECT	GO:0000228~nuclear chromosome	18	1.93133	4.26513e-11	O95347, Q9NYB0, P62805, O75367, Q15021	869	54	20472	7.8527	3.33107e-08	1.37998e-09	1.17325e-09
GOTERM_CC_DIRECT	GO:0022626~cytosolic ribosome	21	2.25322	4.24281e-11	Q9Y3U8, P25398, P46782, P62829, P62081, P62244, P62266, P05090, P62861, P50914, P63173, P61353, P39023, P63220, P62888, P62910, P46783, P46777, P62841, P08865, P46778	869	77	20472	6.42494	3.31364e-08	1.37998e-09	1.17325e-09
GOTERM_CC_DIRECT	GO:0071007~U2-type catalytic step 2 spliceosome	14	1.50215	8.02807e-11	Q15029, Q9UMS4, O75934, Q9UQ35, O60508, Q9P013, P62316, Q6P2Q9, P09661, P62318, Q9HCS7, Q9BZJ0, Q13573, P62314	869	30	20472	10.9938	6.26992e-08	2.41151e-09	2.05024e-09
KEGG_PATHWAY	hsa05012:Parkinson disease	49	5.25751	4.02395e-11	P31930, O75947, Q13554, P30405, P36542, P51665, P0CG48, P62195, P22695, Q13200, P07437, O43242, P55036, P48047, P27482, O00232, Q9BUF5, Q8TAA3, P11021, P08574, P48556, P05141, P49721, P49720, P60900, Q9UER7, P68363, P33176, P35998, P62333, P24539, P20618, P31040, P25789, P22314, P25787, P00441, Q12931, P28074, P62191, P17980, Q99460, P68371, P28070, O14818, Q99497, P43686, P21796, P06576	527	266	8156	2.85089	1.16694e-08	2.33389e-09	2.14074e-09
GOTERM_CC_DIRECT	GO:0008540~proteasome regulatory particle, base subcomplex	9	0.965665	8.7726e-11	P62333, P55036, P62195, P62191, P17980, Q99460, P35998, P43686, Q13200	869	9	20472	23.5581	6.8514e-08	2.53755e-09	2.15741e-09
SMART	SM00360:RRM	37	3.96996	2.92044e-11	O15042, Q9NWH9, P35637, Q14103, O75821, Q9BY77, P98179, Q14966, P52272, Q96EP5, O60506, Q9BYG3, O43719, P49756, P23588, P09651, Q99729, Q9UN86, P62995, P05455, P51991, P31943, Q8WXF1, P31483, P14866, O14979, P22626, Q9Y3B4, Q96DH6, Q9H0Z9, Q9UHX1, Q13151, P43243, Q9H6E5, P26368, Q15233, O43390	484	219	10337	3.60833	9.2578e-09	3.08593e-09	2.8815e-09
GOTERM_BP_DIRECT	GO:0050821~protein stabilization	37	3.96996	1.15504e-11	P50991, Q86Y82, Q9Y265, P62081, Q99471, Q9Y2Z0, P17987, Q9BZE4, P16220, P78371, O15212, Q9Y230, P48643, Q9NQC3, Q93009, Q969V3, Q9NUG6, Q93008, P23284, P07737, P04406, P62829, Q9H6T3, P11279, P16401, Q99832, P54709, Q99497, Q16543, Q96EY1, O95429, P49368, P46777, Q9UHV9, P08238, P10809, P27797	857	220	19256	3.77889	3.79085e-08	3.15904e-09	3.07915e-09
UP_KW_CELLULAR_COMPONENT	KW-0787~Thick filament	11	1.18026	5.68443e-10	P52179, Q14324, Q9Y623, P54296, A7E2Y1, P13535, Q9UKX2, P12882, P13533, P11055, P12883	806	17	17543	14.0836	3.12644e-08	5.21073e-09	3.9791e-09
UP_SEQ_FEATURE	NP_BIND:ATP	96	10.3004	1.18234e-11	P06732, Q14204, Q13554, Q9HA64, Q14566, Q9Y623, Q96L91, Q14004, Q9UJV9, Q9Y265, Q9Y4W6, P33992, P33993, P38606, P33991, O43237, P27708, P62195, P54819, P41250, Q92499, Q9Y230, O14983, P21127, P49736, P38919, Q7KZI7, P26196, Q13206, Q9NR30, P19784, Q86XP3, P11055, Q9UBT2, P35250, Q9NYV4, Q9NVP1, P11021, P11142, P21817, P22102, P46013, P48637, P10809, P46459, Q9UFH2, P07205, O15067, Q5SY16, O75643,…	846	1116	20495	2.08394	4.91382e-08	5.45979e-09	5.37702e-09
GOTERM_BP_DIRECT	GO:0032200~telomere organization	14	1.50215	2.7219e-11	P62805	857	27	19256	11.6506	8.93328e-08	5.95552e-09	5.80491e-09
GOTERM_BP_DIRECT	GO:0006335~DNA replication-dependent nucleosome assembly	15	1.60944	2.36708e-11	P62805, O14929	857	32	19256	10.5324	7.76873e-08	5.95552e-09	5.80491e-09
GOTERM_BP_DIRECT	GO:0006936~muscle contraction	23	2.46781	2.57058e-11	P52179, Q9NYL9, Q08043, P05976, Q14324, Q9Y623, P14649, P54296, Q96A32, P68133, P17661, P13535, P12882, P11055, P13533, P12883, P17540, P21817, P48788, P45378, Q9UKX2, P06753, P07951	857	88	19256	5.8726	8.43663e-08	5.95552e-09	5.80491e-09
UP_SEQ_FEATURE	DOMAIN:RRM	37	3.96996	1.44277e-11	O15042, Q9NWH9, P35637, Q14103, O75821, Q9BY77, P98179, Q14966, P52272, Q96EP5, O60506, Q9BYG3, O43719, P49756, P23588, P09651, Q99729, Q9UN86, P62995, P05455, P51991, P31943, Q8WXF1, Q9UPQ9, P31483, P14866, O14979, P22626, Q9Y3B4, Q96DH6, Q9H0Z9, Q9UHX1, P43243, Q9H6E5, P26368, Q15233, O43390	846	238	20495	3.76619	5.99614e-08	5.99617e-09	5.90527e-09
GOTERM_CC_DIRECT	GO:0005694~chromosome	37	3.96996	2.62238e-10	Q13610, Q13895, Q14566, P22087, P33992, Q96KR1, P33993, P33991, Q9BYG3, Q96FI4, Q15021, Q9H7B2, Q93009, P56182, P49736, P09874, Q9Y3Z3, O95347, Q14137, Q9BQ67, Q13601, O75531, Q9NR30, Q12912, P52701, Q96B26, O76021, P16401, Q9NVP1, P24928, P52948, Q08945, Q9NTJ3, P46013, Q15233, Q14683, Q14980	869	256	20472	3.40488	2.04808e-07	7.31458e-09	6.2188e-09
GOTERM_CC_DIRECT	GO:0005840~ribosome	30	3.21888	2.91911e-10	Q9Y3U8, Q92616, P62081, Q9Y2Q9, Q9UHB9, P50914, P39023, P63220, P62910, P46783, Q9H9J2, Q96EY7, P46782, P62829, Q96L21, P51812, P62244, P62266, Q9Y3B7, P62861, Q8TAE8, P63173, P61353, Q9BYD2, P82650, P46777, P62841, P49406, Q9P2E9, P46778	869	175	20472	4.03853	2.27982e-07	7.86145e-09	6.68374e-09
GOTERM_BP_DIRECT	GO:0006352~DNA-templated transcription, initiation	16	1.71674	4.28869e-11	P62805, O60264, O00268	857	39	19256	9.21808	1.40755e-07	8.27969e-09	8.0703e-09
GOTERM_BP_DIRECT	GO:0002181~cytoplasmic translation	23	2.46781	4.15331e-11	Q9Y3U8, P25398, P46782, P62829, P62081, Q8NHW5, P62244, P62266, P62861, P50914, P63173, P61353, P39023, P63220, P62888, P62910, P46783, Q9Y295, P46777, P62841, P05387, P08865, P46778	857	90	19256	5.7421	1.36311e-07	8.27969e-09	8.0703e-09
UP_KW_MOLECULAR_FUNCTION	KW-0347~Helicase	29	3.11159	1.26748e-09	Q14566, Q96L91, Q9UJV9, Q9Y265, P12956, O75643, P33992, P33993, P33991, P17844, P13010, P42285, O60264, Q92499, Q9Y230, P49736, P38919, O43143, P51531, P26196, Q13206, Q9NR30, O00571, Q86XP3, P51532, Q08211, Q9NVP1, Q92900, P60842	598	147	11655	3.84496	1.05201e-07	1.50287e-08	1.23127e-08
KEGG_PATHWAY	hsa05017:Spinocerebellar ataxia	33	3.54077	3.11771e-10	Q9UBB4, P30405, Q9Y4W6, P16615, P51665, P35998, O00567, P62333, P62195, P20618, P25789, O14983, Q13200, P25787, O43242, P55036, P62191, P28074, P17980, Q99460, O00232, P28070, Q06330, Q8TAA3, P21817, O14818, P48556, P05141, P49721, P49720, P60900, P43686, P21796	527	143	8156	3.57145	9.04135e-08	1.42644e-08	1.30839e-08
KEGG_PATHWAY	hsa05020:Prion disease	48	5.15021	3.44314e-10	P31930, O75947, P30405, P68363, P33176, P36542, P51665, P35998, P62333, P16220, P24539, P62195, P20618, P31040, P25789, P22695, Q13200, P25787, P00441, P07437, O43242, P55036, P48047, P62191, P28074, P17980, Q99460, O00232, Q8NEV1, P19784, P68371, P28070, Q9BUF5, Q8TAA3, P11021, P11142, P21817, O14818, P67870, P08574, P48556, P05141, P49721, P49720, P60900, P43686, P21796, P06576	527	273	8156	2.7211	9.98511e-08	1.42644e-08	1.30839e-08
GOTERM_MF_DIRECT	GO:0003735~structural constituent of ribosome	33	3.54077	1.51944e-10	Q9Y3U8, P25398, P62081, Q8IXM3, Q8NHW5, Q9NWU5, P50914, P39023, P63220, P62910, P46783, Q9H9J2, P08865, Q5JNZ5, P46782, P62829, Q96L21, P62244, P62266, Q9Y3B7, P62861, P63173, P61353, Q9BYD2, P82650, Q92665, P82673, P62888, P46777, P62841, P05387, P49406, P46778	866	189	18811	3.79268	1.47386e-07	1.60889e-08	1.50439e-08
GOTERM_MF_DIRECT	GO:0019899~enzyme binding	50	5.36481	1.65865e-10	Q9NZL9, Q9UBB4, P30086, O75367, Q9P035, P16615, P78527, O00267, Q96PZ0, P38646, P42224, P17844, P27708, P16220, P04040, P62318, P26038, P62258, P09874, P24752, P49736, Q04917, Q14974, P49591, Q92769, Q13547, Q92905, O75531, P11279, P52701, P12004, P16104, P35250, P11021, P11142, P0C0S8, Q99873, Q99497, Q9BUJ2, Q9H6E5, Q96S59, P26368, Q13573, P10809, Q9UER7, P01023	866	390	18811	2.78483	1.60889e-07	1.60889e-08	1.50439e-08
GOTERM_CC_DIRECT	GO:0000786~nucleosome	26	2.7897	8.4253e-10	Q96L91, Q9Y265, P62805, P0C0S8, O75367, Q9Y230, P16402, P16401, P16104	869	139	20472	4.40655	6.58016e-07	2.19339e-08	1.8648e-08
GOTERM_CC_DIRECT	GO:0016460~myosin II complex	12	1.28755	1.12473e-09	P05976, P12829, Q9Y623, P14649, P08590, A7E2Y1, P13535, Q9UKX2, P12882, P13533, P11055, P12883	869	24	20472	11.7791	8.78411e-07	2.83358e-08	2.40909e-08
UP_KW_CELLULAR_COMPONENT	KW-0544~Nucleosome core	21	2.25322	4.06137e-09	P62805, P0C0S8, O75367, P16104	806	91	17543	5.02281	2.23375e-07	3.19108e-08	2.43682e-08
GOTERM_MF_DIRECT	GO:0003697~single-stranded DNA binding	25	2.6824	3.78309e-10	Q14566, P27694, P33992, P33993, P33991, Q04837, P42704, Q8TAF3, P04083, Q96AE4, P09651, P49736, Q9Y3Z3, Q15365, O95347, Q9BWW4, P54727, P35244, P54725, P53999, Q08211, O14979, Q01831, Q9NTJ3, P10809	866	115	18811	4.72211	3.66959e-07	3.336e-08	3.11933e-08
GOTERM_MF_DIRECT	GO:0030527~structural constituent of chromatin	23	2.46781	5.73559e-10	P62805, P0C0S8, O75367, P16402, P16401, P16104	866	99	18811	5.04646	5.56352e-07	4.63626e-08	4.33515e-08
INTERPRO	IPR000504:RNA recognition motif domain	37	3.96996	1.15995e-10	O15042, Q9NWH9, P35637, Q14103, O75821, Q9BY77, P98179, Q14966, P52272, Q96EP5, O60506, Q9BYG3, O43719, P49756, P23588, P09651, Q99729, Q9UN86, P62995, P05455, P51991, P31943, Q8WXF1, P31483, P14866, O14979, P22626, Q9Y3B4, Q96DH6, Q9H0Z9, Q9UHX1, Q13151, P43243, Q9H6E5, P26368, Q15233, O43390	866	234	19116	3.49032	1.87448e-07	4.6862e-08	4.52671e-08
UP_KW_CELLULAR_COMPONENT	KW-0946~Virion	16	1.71674	9.03988e-09	P51991, P23284, Q15029, Q14103, P52272, Q09666, P14866, O60506, O14979, P22626, Q9BUJ2, P09661, P09651, P62314, Q6PKG0, O43390	806	53	17543	6.57072	4.97193e-07	6.21492e-08	4.74594e-08
GOTERM_CC_DIRECT	GO:0005839~proteasome core complex	11	1.18026	4.11136e-09	Q8TAA3, O14818, P20618, P28062, P25789, P28074, P49721, P49720, P60900, P28070, P25787	869	21	20472	12.34	3.21096e-06	1.00343e-07	8.53106e-08
GOTERM_CC_DIRECT	GO:0016363~nuclear matrix	24	2.57511	4.73358e-09	O43592, Q7RTV0, Q9Y265, Q8WXF1, P25490, P52272, O43823, O75400, P51532, P22626, P27708, P23528, P67870, O14929, Q8IYB3, Q9Y230, P43243, P02545, P60900, Q13573, Q15233, Q14683, Q14980, P80723	869	129	20472	4.3829	3.69692e-06	1.12028e-07	9.52454e-08
INTERPRO	IPR012677:Nucleotide-binding, alpha-beta plait	39	4.18455	4.03401e-10	O15042, Q9NWH9, P35637, Q14103, O75821, Q9BY77, P98179, Q14966, P52272, Q96EP5, O60506, Q9BYG3, O43719, Q9BZI7, P49756, P23588, P09651, Q99729, Q9UN86, P62995, P05455, P51991, P31943, Q8WXF1, Q9UPQ9, P31483, P14866, O14979, P22626, Q9Y3B4, Q96DH6, Q9H0Z9, Q9UHX1, Q13151, P43243, Q9H6E5, P26368, Q15233, O43390	866	268	19116	3.21225	6.51895e-07	1.30379e-07	1.25942e-07
GOTERM_BP_DIRECT	GO:0010498~proteasomal protein catabolic process	14	1.50215	9.42448e-10	Q9UMS4, P28062, P28074, P28070, Q8TAA3, O14818, P20618, P25789, Q16531, P49721, P49720, P55072, P60900, P25787	857	34	19256	9.25197	3.09311e-06	1.7184e-07	1.67494e-07
GOTERM_MF_DIRECT	GO:0051015~actin filament binding	34	3.64807	3.5797e-09	P52179, Q08043, Q9Y623, O15144, P54296, O15143, P14317, O75366, Q9BPX5, A7E2Y1, Q9UPN3, P15311, P23528, O15511, P47756, P07951, P02585, Q9Y490, Q14315, P12829, P13639, P13535, P12882, P13796, P11055, P13533, P12883, P18206, O43707, P52907, P61158, Q9UKX2, P06396, P06753	866	225	18811	3.28239	3.47231e-06	2.67101e-07	2.49753e-07
GOTERM_CC_DIRECT	GO:0005635~nuclear envelope	29	3.11159	1.42009e-08	P80303, Q14203, Q9Y3I0, P78406, O95373, P42167, Q99567, Q96AG4, Q8NFH4, P43034, P02545, Q9NQC3, Q8WUM0, P09874, P49792, P46060, Q14974, O14980, O75531, Q12912, Q8N1F7, Q14739, O00299, P52948, P12270, P43487, P55060, Q9UKX7, P27797	869	194	20472	3.52157	1.10908e-05	3.26203e-07	2.77335e-07
GOTERM_BP_DIRECT	GO:1904874~positive regulation of telomerase RNA localization to Cajal body	10	1.07296	2.55774e-09	O60832, Q99832, P17987, P50991, Q9NX24, Q9Y265, P78371, Q9Y230, P49368, P48643	857	15	19256	14.9794	8.39446e-06	4.41816e-07	4.30642e-07
KEGG_PATHWAY	hsa03013:Nucleocytoplasmic transport	26	2.7897	1.36423e-08	Q86W42, O43592, O00629, Q9H307, P78406, O95373, Q99567, Q9BZI7, Q92973, Q8IYB3, Q8NFH4, Q8WUM0, P49792, P38919, P46060, Q14974, Q13769, O14980, Q8N1F7, Q8NI27, P52948, P12270, Q9BRP8, Q92900, P55060, Q9UKX7	527	108	8156	3.72577	3.95627e-06	4.94535e-07	4.53608e-07
UP_SEQ_FEATURE	DOMAIN:RRM 2	22	2.36052	1.56267e-09	P51991, Q14103, P31943, Q8WXF1, Q14966, P52272, P31483, Q96EP5, P14866, O60506, O14979, P22626, Q96DH6, O43719, Q9UHX1, Q13151, P43243, P09651, Q99729, P26368, Q15233, O43390	846	105	20495	5.07588	6.49444e-06	5.41205e-07	5.33001e-07
UP_SEQ_FEATURE	DOMAIN:RRM 1	22	2.36052	1.56267e-09	P51991, Q14103, P31943, Q8WXF1, Q14966, P52272, P31483, Q96EP5, P14866, O60506, O14979, P22626, Q96DH6, O43719, Q9UHX1, Q13151, P43243, P09651, Q99729, P26368, Q15233, O43390	846	105	20495	5.07588	6.49444e-06	5.41205e-07	5.33001e-07
INTERPRO	IPR027417:P-loop containing nucleoside triphosphate hydrolase	84	9.01288	2.24162e-09	Q14204, Q14566, Q9Y623, Q96L91, Q9UJV9, Q9Y265, Q5VTE0, Q9Y4W6, P33992, P33993, Q9Y5M8, P38606, P33991, O43237, P51149, O60841, Q9BZE4, P08240, P62195, P54819, Q92499, Q9Y230, P55072, P49736, P61106, P38919, Q15029, P13639, P49411, P26196, Q13206, Q15907, Q9NR30, Q86XP3, P41091, P11055, P35250, Q9NVP1, Q86TD4, Q2VIR3, Q9BUJ2, P46459, Q9UFH2, Q5SY16, O75643, A7E2Y1, P33176, Q9UHD8, P35998, P11586,…	866	930	19116	1.99377	3.62245e-06	6.03743e-07	5.83194e-07
KEGG_PATHWAY	hsa05022:Pathways of neurodegeneration - multiple diseases	64	6.86695	2.10521e-08	P31930, O75947, Q13554, Q14203, P30405, P16615, P36542, P51665, P0CG48, P42025, P62195, P04040, P22695, O14983, P55072, Q13200, P07437, O43242, P55036, P48047, P27482, P19784, O00232, Q9BUF5, Q8TAA3, P11021, P21817, P08574, P48556, P05141, P49721, P49720, P60900, Q9UER7, Q99714, Q9UFH2, P35637, P68363, P33176, P35998, P61163, P62333, P24539, P20618, P31040, P25789, P22314, P25787, P00441, Q12931,…	527	476	8156	2.08084	6.10509e-06	6.78346e-07	6.22207e-07
GOTERM_CC_DIRECT	GO:0042645~mitochondrial nucleoid	14	1.50215	3.63145e-08	P49411, P40939, P34897, P38646, Q00059, Q04837, P42704, Q96AG4, P05141, Q96EY1, Q9NVI7, P21796, Q99714, P06576	869	46	20472	7.16986	2.83612e-05	7.87824e-07	6.69801e-07
GOTERM_CC_DIRECT	GO:0022627~cytosolic small ribosomal subunit	14	1.50215	3.63145e-08	P25398, Q9BY44, Q5JNZ5, P46782, P62081, P62244, P62266, P62861, P63220, P46783, P69905, P62841, P08865	869	46	20472	7.16986	2.83612e-05	7.87824e-07	6.69801e-07
KEGG_PATHWAY	hsa05322:Systemic lupus erythematosus	29	3.11159	2.88998e-08	P0C0L4, O43707, P12318, P62805, P0C0S8, P19474, O75367, P62318, P01024, P62314, P16104, P05455	527	136	8156	3.30009	8.38091e-06	8.38094e-07	7.68735e-07
UP_KW_BIOLOGICAL_PROCESS	KW-0698~rRNA processing	21	2.25322	4.97548e-08	P38919, Q14137, P22087, Q5SY16, Q13601, Q9NR30, Q01780, Q9NQT5, Q96B26, O60832, O43818, Q9NX24, Q9NX58, P42285, Q9Y3B2, Q8NI36, Q14690, P56182, Q15024, O75817, Q9UQ80	548	99	11187	4.33029	5.87105e-06	9.78511e-07	7.79492e-07
UP_KW_BIOLOGICAL_PROCESS	KW-0509~mRNA transport	23	2.46781	4.20537e-08	P38919, P49792, P82979, Q86W42, Q92945, Q9BY77, Q13769, Q9NYF8, O14980, Q8N1F7, Q08211, P22626, Q99567, Q8NI27, P42704, Q9BZI7, P52948, P12270, Q8NFH4, P09651, Q9UN86, Q8WUM0, Q9UKX7	548	117	11187	4.01305	4.96233e-06	9.78511e-07	7.79492e-07
GOTERM_BP_DIRECT	GO:0006413~translational initiation	16	1.71674	5.9497e-09	O15371, Q13347, Q9BY44, O75821, P46782, Q92905, O00571, P41091, P56537, O60841, Q7L2H7, Q14152, Q13144, P60228, Q6PKG0, P60842	857	53	19256	6.78312	1.95267e-05	9.76346e-07	9.51655e-07
UP_SEQ_FEATURE	TRANSIT:Mitochondrion	55	5.90129	3.65499e-09	O95831, P31930, P33316, P00390, P30405, P10515, Q9Y4W6, P36542, Q8IXM3, P50213, P38646, Q9NWU5, Q04837, Q02218, O75390, P42704, P41250, P22695, Q9H9J2, P24752, Q9HAV7, Q07021, Q6L8Q7, O95202, P49411, P48047, Q9Y3B7, P30084, P08574, P82673, O14874, P10809, P49406, P09622, Q9Y2Q9, P42126, Q00059, P24539, P31040, Q14197, P23368, P00367, Q9Y2Z4, Q96EY7, O75439, P40939, Q12931, Q9HCC0, P34897, P17540,…	846	551	20495	2.41818	1.519e-05	1.16847e-06	1.15076e-06
UP_KW_BIOLOGICAL_PROCESS	KW-0810~Translation regulation	24	2.57511	9.0855e-08	P38919, Q96EY7, P82979, Q92616, Q9BY44, Q9BY77, Q9NYF8, P04406, Q9UPQ9, O00571, Q9ULM6, O75175, O60506, A5YKK6, Q08211, Q9HCK5, Q9UIV1, Q9H9G7, Q9Y6E2, Q9BRP8, Q9NZN8, Q6PKG0, Q9UQ80, Q96LI5	548	132	11187	3.71168	1.07208e-05	1.53156e-06	1.22005e-06
GOTERM_CC_DIRECT	GO:0032982~myosin filament	10	1.07296	7.8862e-08	Q14324, Q9Y623, P54296, A7E2Y1, P13535, Q9UKX2, P12882, P13533, P11055, P12883	869	21	20472	11.2181	6.15893e-05	1.66463e-06	1.41525e-06
INTERPRO	IPR014751:DNA repair protein XRCC4, C-terminal	10	1.07296	6.5571e-09	Q9Y623, A7E2Y1, P13535, Q9UKX2, P12882, P13533, P11055, P06753, P12883, P07951	866	16	19116	13.7962	1.05962e-05	1.51375e-06	1.46223e-06
UP_KW_BIOLOGICAL_PROCESS	KW-0690~Ribosome biogenesis	19	2.03863	1.32013e-07	Q13610, Q07021, Q13895, Q14137, Q2NL82, Q9Y221, Q13601, O00571, P78527, O00567, P56537, O60832, P13010, Q9NX24, Q9BZE4, Q15050, Q8NI36, Q9Y2X3, Q9H7B2	548	86	11187	4.51012	1.55774e-05	1.94719e-06	1.55116e-06
KEGG_PATHWAY	hsa03018:RNA degradation	21	2.25322	7.9884e-08	P06733, Q9GZS3, O95777, P26196, Q01780, Q9ULM6, Q9NQT5, O75175, Q96B26, Q6P2E9, A5YKK6, P38646, Q9UIV1, P42285, Q9Y3B2, Q9Y4Z0, P10809, Q15024, Q9NZN8, Q9H0D6, Q96LI5	527	79	8156	4.11395	2.31661e-05	2.10603e-06	1.93174e-06
INTERPRO	IPR012340:Nucleic acid-binding, OB-fold	19	2.03863	1.07851e-08	P54577, P27694, Q14566, Q9Y535, Q9Y265, P33992, Q9NP64, P33993, P16989, O43776, P35244, P33991, Q9NQT5, P62266, Q04837, Q9Y3B2, Q14690, Q9Y230, P49736	866	79	19116	5.30891	1.74285e-05	2.17858e-06	2.10443e-06
GOTERM_MF_DIRECT	GO:0044183~protein binding involved in protein folding	14	1.50215	3.80939e-08	P50991, P38646, Q99832, P17987, P11021, P11142, O00273, P78371, P49368, P48643, P04792, Q9UHV9, P08238, P27797	866	43	18811	7.07218	3.69504e-05	2.30944e-06	2.15945e-06
GOTERM_MF_DIRECT	GO:0003725~double-stranded RNA binding	18	1.93133	3.77837e-08	O43143, Q9Y623, P68363, Q32MZ4, Q9NR30, Q96KR1, P68371, Q12905, Q08211, Q9HCK5, Q9H9G7, Q00610, Q92499, Q9H9J2, P26038, P08238, P10809, P60842	866	75	18811	5.21321	3.66495e-05	2.30944e-06	2.15945e-06
GOTERM_MF_DIRECT	GO:0042802~identical protein binding	128	13.7339	3.34253e-08	Q08043, Q14566, O43395, Q9UBB4, Q96D96, P10515, P11166, P42224, P62993, P16220, Q96RU3, P04083, P41250, P07195, P43034, P09651, P62995, Q92734, P24752, Q9Y3Z3, P07996, Q9H0D6, Q04917, Q9HAV7, Q16637, P29144, P55036, P04406, O75531, P12268, P12273, P22626, Q96DH6, Q8IYM9, Q9HD26, P14174, Q99873, Q9UHX1, Q15154, P02679, P49247, Q16881, P02794, P52179, Q66PJ3, P35637, P30626, O75643, P31153, P33176,…	866	1712	18811	1.62405	3.24221e-05	2.30944e-06	2.15945e-06
GOTERM_CC_DIRECT	GO:0016604~nuclear body	38	4.07725	1.48404e-07	Q9NYB0, P54577, Q86W42, Q9NWH9, Q96BP3, Q8IX01, Q9Y4E8, Q92793, Q9NPG3, Q96JM3, Q9Y295, P62318, Q6NZY4, P02545, Q9H9J2, Q93009, P09874, Q9Y2Z4, Q16637, Q14258, P29144, P04844, Q9H3P2, P12004, Q08211, Q7Z417, O43809, Q5UIP0, O43707, Q8IYM9, Q9UIV1, P52948, P46013, P09661, Q96S59, Q13573, Q9UER7	869	339	20472	2.64073	0.000115897	3.05009e-06	2.59316e-06
GOTERM_CC_DIRECT	GO:0048471~perinuclear region of cytoplasm	65	6.97425	1.58633e-07	O95831, Q9UBB4, O75821, Q9Y224, P16615, O75342, P42224, P05090, Q9BZE4, P42704, P43034, O14983, Q96QK1, P55072, P62995, P22059, P61106, P31689, P46060, P23284, Q15149, P04406, P26196, Q9UBC9, P16989, P13796, P58546, Q7L5N1, P11142, O15400, P06396, Q27J81, P27797, Q9HCY8, Q15437, Q15436, P35637, P33176, Q9UHD8, P15311, P39687, Q01105, P02545, Q99627, P63027, P26038, Q8IWX8, P07858, Q13547, Q92905,…	869	763	20472	2.00692	0.000123885	3.17674e-06	2.70084e-06
UP_KW_DOMAIN	KW-0853~WD repeat	30	3.21888	3.46713e-07	Q13610, Q86W42, Q96BP3, Q9GZS3, Q9BRP4, O15143, P54198, O60508, Q2TAY7, O43815, P78406, O43818, Q8TAF3, Q8NI36, Q9BZK7, Q8NFH4, Q16576, P43034, Q9BQA1, Q13347, P35606, Q9UMS4, Q14137, Q9BQ67, Q9BY44, O43684, Q13409, Q05048, Q6P2E9, Q04726	532	284	14922	2.96291	9.70791e-06	3.23598e-06	2.7737e-06
GOTERM_BP_DIRECT	GO:0010499~proteasomal ubiquitin-independent protein catabolic process	11	1.18026	1.93115e-08	Q8TAA3, O14818, P20618, P28062, P25789, P28074, P49721, P49720, P60900, P28070, P25787	857	23	19256	10.7461	6.33782e-05	3.01811e-06	2.94178e-06
INTERPRO	IPR001353:Proteasome, subunit alpha/beta	11	1.18026	2.28534e-08	Q8TAA3, O14818, P20618, P28062, P25789, P28074, P49721, P49720, P60900, P28070, P25787	866	23	19116	10.5571	3.69305e-05	4.10346e-06	3.9638e-06
UP_SEQ_FEATURE	CROSSLNK:Glycyl lysine isopeptide (Lys-Gly) (interchain with G-Cter in SUMO1)	18	1.93133	1.44471e-08	P30566, O95433, Q32MZ4, Q06830, Q09666, Q02790, Q9UBT2, P16220, Q92793, O60664, P04083, P60174, P46013, P63208, Q14690, Q9UER7, Q01518, Q9P2E9	846	78	20495	5.59056	6.00403e-05	4.28872e-06	4.22371e-06
GOTERM_CC_DIRECT	GO:0005730~nucleolus	99	10.6223	2.81081e-07	P35659, P52272, P62081, P38646, Q9BYG3, P42224, P62993, Q9NX24, P04080, Q9BZI7, P46783, Q9Y2X3, Q9H7B2, Q14690, Q15024, Q9H0D6, P22059, Q9UQ80, P38919, Q9BQ67, O75934, O43324, O75533, Q9NVP1, Q08945, Q9Y3B2, P46013, Q9BRP8, P46777, Q9UER7, O75817, Q92688, Q13895, Q66PJ3, Q5SY16, O75367, O00567, P56537, O43818, P42285, P31040, O60264, P09874, O95347, O43143, O14980, P62829, O43823, P51812, Q08378,…	869	1378	20472	1.69249	0.0002195	5.48811e-06	4.66594e-06
UP_KW_MOLECULAR_FUNCTION	KW-0009~Actin-binding	37	3.96996	5.54407e-07	Q9NYL9, Q08043, Q13554, Q14324, Q9Y623, O15144, O15143, O75366, Q9BPX5, A7E2Y1, Q9UPN3, P42765, P23528, O15511, P48788, P47756, P07951, Q14315, Q15149, Q5T1M5, P07737, P13535, P12882, P13796, P11055, P13533, P12883, P12273, P18206, O43707, P52907, P61158, Q9UKX2, P06396, P06753, Q27J81, Q01518	598	287	11655	2.51264	4.60147e-05	5.75197e-06	4.71246e-06
KEGG_PATHWAY	hsa05203:Viral carcinogenesis	35	3.75536	2.35593e-07	Q7KZF4, Q92769, P62805, Q13547, P62191, O00571, Q05086, Q06330, P62993, O43707, Q04864, P16220, Q92793, Q16531, Q96EY1, P06396, P43487, Q93009, Q13573, P62258, P01024, Q04917	527	204	8156	2.65524	6.83196e-05	5.69349e-06	5.2223e-06
GOTERM_CC_DIRECT	GO:0046540~U4/U6 x U5 tri-snRNP complex	13	1.39485	4.15087e-07	Q15029, O43395, Q53GS9, O75643, O95777, P55769, O43290, P62316, Q6P2Q9, P62318, Q8WVK2, Q9Y4Z0, P62314	869	47	20472	6.51607	0.00032413	7.9069e-06	6.72238e-06
GOTERM_MF_DIRECT	GO:0003743~translation initiation factor activity	16	1.71674	1.4877e-07	O15371, Q13347, Q9BY44, O75821, Q92905, P41091, P56537, O60841, Q2VIR3, Q9H9G7, P23588, Q7L2H7, Q14152, Q13144, P60228, P60842	866	64	18811	5.43043	0.000144296	8.48862e-06	7.9373e-06
KEGG_PATHWAY	hsa04613:Neutrophil extracellular trap formation	33	3.54077	4.20988e-07	P05107, Q92769, P12318, P30405, P62805, Q13547, O75367, P16104, P16885, P0C0S8, O14929, P02679, P05141, P02675, P01024, P21796	527	190	8156	2.68799	0.000122079	9.39128e-06	8.61407e-06
UP_KW_MOLECULAR_FUNCTION	KW-0396~Initiation factor	15	1.60944	1.15013e-06	O15371, Q13347, Q9BY44, O75821, P41091, P56537, O60841, Q2VIR3, Q9H9G7, P23588, Q7L2H7, Q14152, Q13144, P60228, P60842	598	59	11655	4.95508	9.54564e-05	1.06068e-05	8.68988e-06
UP_KW_PTM	KW-0379~Hydroxylation	30	3.21888	3.26984e-06	P06733, P62805, P14625, P16402, P16401, P62266, P23526, P0C0S8, P00558, Q9Y295, P00367, P26368, P27797	805	200	14097	2.62677	8.82819e-05	1.30793e-05	9.34239e-06
UP_SEQ_FEATURE	DOMAIN:AAA	14	1.50215	4.58903e-08	Q14204, Q9Y265, Q9Y4W6, P62191, P17980, P35998, P35250, P62333, P62195, Q9Y230, P55072, P43686, P46459, P06576	846	48	20495	7.06585	0.000190702	1.27147e-05	1.25219e-05
GOTERM_CC_DIRECT	GO:0071011~precatalytic spliceosome	9	0.965665	8.08686e-07	Q13435, Q9Y3B4, Q7RTV0, O95777, P62316, P62318, Q2TAY7, P55769, P62314	869	20	20472	10.6012	0.000631385	1.50377e-05	1.27849e-05
GOTERM_BP_DIRECT	GO:0030049~muscle filament sliding	8	0.858369	9.44825e-08	P05976, Q9Y623, P14649, P13535, Q9UKX2, P13533, P11055, P12883	857	11	19256	16.3411	0.000310044	1.40951e-05	1.37386e-05
GOTERM_CC_DIRECT	GO:0005838~proteasome regulatory particle	7	0.751073	1.03603e-06	P62195, P48556, P62191, O00232, Q99460, P51665, Q13200	869	10	20472	16.4907	0.000808809	1.88171e-05	1.59982e-05
GOTERM_CC_DIRECT	GO:0022625~cytosolic large ribosomal subunit	14	1.50215	1.06373e-06	Q9Y3U8, P62829, Q96L21, Q9NP64, Q8NHW5, P50914, P63173, P61353, P39023, P62888, P62910, P46777, P05387, P46778	869	60	20472	5.49689	0.00083043	1.88812e-05	1.60527e-05
GOTERM_MF_DIRECT	GO:0003676~nucleic acid binding	37	3.96996	4.14641e-07	Q7KZF4, Q9NWH9, Q9UJV9, Q14966, O75643, Q9NP64, Q96KR1, Q96EP5, O43776, P17844, Q9BZI7, Q96FI4, P49756, Q16531, Q92499, Q14690, Q8WVK2, P09651, Q9UN86, Q9Y3Z3, Q9H0D6, Q9UQ80, P38919, P31943, Q92945, Q8WXF1, P26196, Q9UPQ9, O00571, P16989, Q9NVP1, Q9UIV1, P43243, Q9H6E5, Q15233, O75817, P60842	866	313	18811	2.56774	0.000402121	2.23445e-05	2.08933e-05
GOTERM_CC_DIRECT	GO:0005743~mitochondrial inner membrane	44	4.72103	1.43126e-06	O95831, P31930, O75947, O95674, O75964, P30405, Q9Y4W6, P82909, P36542, Q8IXM3, Q9Y2Q9, P38646, Q9NWU5, P24539, P07195, P31040, Q14197, P56385, P22695, P82664, Q9H9J2, Q9NVI7, Q9HAV7, Q96EY7, O75439, O95202, P40939, P48047, Q12931, P34897, Q9Y3B7, Q8TAE8, P17540, Q5T9A4, Q9BYD2, P82650, Q9UJZ1, Q92665, P08574, P82673, P05141, P10809, P49406, P06576	869	464	20472	2.23396	0.00111719	2.48402e-05	2.1119e-05
KEGG_PATHWAY	hsa05010:Alzheimer disease	51	5.4721	1.11402e-06	P31930, O75947, P30405, P16615, P36542, P51665, P62195, P22695, O14983, Q13200, P07437, O43242, P55036, P48047, P04406, P27482, P19784, O00232, Q9BUF5, Q8TAA3, P08574, P48556, P05141, P49721, P49720, P60900, Q99714, P68363, P14735, P33176, P35998, P62333, P24539, P20618, P31040, P25789, Q9NQC3, P25787, P28074, P62191, P17980, Q99460, Q8NEV1, P68371, P28070, O14818, P67870, P07384, P43686, P21796,…	527	384	8156	2.05544	0.000323013	2.3076e-05	2.11663e-05
GOTERM_CC_DIRECT	GO:0005686~U2 snRNP	10	1.07296	1.97812e-06	Q13435, Q12874, Q9Y3B4, O43719, Q7RTV0, O75533, P62316, P09661, P62318, P62314	869	29	20472	8.12349	0.00154372	3.3585e-05	2.85537e-05
GOTERM_CC_DIRECT	GO:0030017~sarcomere	12	1.28755	2.55368e-06	P05976, Q9Y623, P49257, P08590, P68133, P13535, Q9UKX2, P60900, P13533, P11055, P47756, P12883	869	46	20472	6.14559	0.00199244	4.24346e-05	3.60776e-05
GOTERM_CC_DIRECT	GO:0000932~P-body	17	1.82403	3.01282e-06	P26196, Q9UPQ9, P19474, P17980, O75175, P35998, Q6P2E9, A5YKK6, Q9HCK5, Q9UIV1, Q9H9G7, P25789, Q9Y4Z0, P60900, Q92900, Q9NZN8, P25787	869	97	20472	4.12874	0.00235025	4.9021e-05	4.16773e-05
UP_SEQ_FEATURE	COMPBIAS:Acidic residues	76	8.15451	1.66457e-07	Q13435, O15042, Q9NWH9, Q96L91, P35659, P25490, Q8IX01, P14317, Q9P013, O00267, Q8NHW5, Q96PZ0, Q12905, Q9UPN7, O60524, O60841, O43719, Q8IZL8, Q92973, O15511, P45378, P21127, P49736, P07437, O15371, P46060, P54105, Q12874, Q15029, Q9BQ67, Q14137, Q8N9T8, Q13206, Q32MZ4, Q6WKZ4, Q86VP6, Q9UBT2, Q01831, Q86TD4, P43307, P21817, Q08945, P12270, Q15154, P55081, P27797, Q9Y5B9, Q9UER7, Q92688, Q13610,…	846	979	20495	1.88065	0.000691556	4.32372e-05	4.25818e-05
GOTERM_BP_DIRECT	GO:0006913~nucleocytoplasmic transport	14	1.50215	3.06673e-07	P49792, P46060, O14980, Q8N1F7, P78406, P39687, Q99567, Q9BZI7, P52948, P12270, Q8NFH4, P43487, Q8WUM0, Q9UKX7	857	52	19256	6.04937	0.001006	4.37609e-05	4.26542e-05
GOTERM_BP_DIRECT	GO:0006260~DNA replication	21	2.25322	3.67089e-07	P27694, Q14566, Q9BQ67, P33316, P33992, P33993, P35244, P33991, P55209, P12004, Q08211, P35250, Q96ST3, Q04837, Q08945, Q01105, Q16576, Q92900, P49736, Q9Y3Z3, Q9Y5B9	857	121	19256	3.89959	0.00120406	5.01994e-05	4.89299e-05
GOTERM_CC_DIRECT	GO:0032040~small-subunit processome	11	1.18026	3.69715e-06	O43818, P13010, P22087, Q8NI36, Q13601, Q9Y2X3, P62081, Q14690, P78527, P55769, O00567	869	39	20472	6.6446	0.00288332	5.89281e-05	5.01002e-05
UP_KW_MOLECULAR_FUNCTION	KW-0518~Myosin	13	1.39485	7.37417e-06	P05976, Q9Y623, P12829, P14649, Q96A32, A7E2Y1, P13535, P12882, P11055, P13533, P12883, P08590, Q9UKX2	598	51	11655	4.96803	0.000611871	6.12057e-05	5.01444e-05
INTERPRO	IPR009072:Histone-fold	22	2.36052	3.28857e-07	P62805, P0C0S8, O75367, O00268, P16104	866	129	19116	3.76454	0.000531292	5.31433e-05	5.13346e-05
GOTERM_MF_DIRECT	GO:0036402~proteasome-activating ATPase activity	6	0.643777	1.17355e-06	P62333, P62195, P62191, P17980, P35998, P43686	866	6	18811	21.7217	0.00113769	5.99126e-05	5.60214e-05
GOTERM_BP_DIRECT	GO:1903241~U2-type prespliceosome assembly	10	1.07296	4.6511e-07	Q13435, Q12874, Q9Y3B4, O43719, Q7RTV0, O75533, P62316, P09661, P62318, P62314	857	24	19256	9.36212	0.00152533	6.10597e-05	5.95155e-05
GOTERM_CC_DIRECT	GO:0005759~mitochondrial matrix	38	4.07725	4.50367e-06	P00390, P30405, P10515, P36542, P50213, P38646, P42765, P42126, Q00059, Q04837, Q02218, O75390, P16220, P24539, P41250, Q14197, P23368, P47897, P00367, P24752, Q9Y2Z4, Q9HAV7, P00441, Q07021, P36639, Q6L8Q7, Q12931, Q9HCC0, P34897, Q8TAE8, P30084, Q99497, Q96EY1, O14874, P10809, P09622, Q99714, P06576	869	390	20472	2.29541	0.0035112	7.03473e-05	5.98087e-05
GOTERM_MF_DIRECT	GO:0003724~RNA helicase activity	16	1.71674	1.58207e-06	P38919, O43143, Q9UJV9, O75643, P26196, Q13206, Q9NR30, O00571, Q86XP3, Q08211, Q9NVP1, P17844, P42285, Q92499, Q92900, P60842	866	76	18811	4.57299	0.00153344	7.67306e-05	7.17471e-05
GOTERM_CC_DIRECT	GO:0042788~polysomal ribosome	10	1.07296	6.53837e-06	Q9Y3U8, P62266, P13639, P63173, P63220, P62910, P62888, Q08211, Q6PKG0, Q7Z417	869	33	20472	7.13882	0.00509346	0.000100127	8.5127e-05
GOTERM_MF_DIRECT	GO:0031072~heat shock protein binding	15	1.60944	2.06734e-06	P05107, Q92769, P50502, Q02790, P38646, Q00059, Q02218, P11021, P11142, P12270, Q16543, Q96EY1, O95429, P08238, Q9UER7	866	68	18811	4.79155	0.00200331	9.54912e-05	8.92892e-05
GOTERM_MF_DIRECT	GO:0003779~actin binding	37	3.96996	2.76451e-06	Q9NYL9, Q08043, Q13554, Q14324, O15144, O15143, P14317, O75366, Q9UPN3, P15311, P42765, P23528, O00151, O15511, P48788, P45378, P26038, P47756, P07951, P02585, Q04917, Q15149, Q5T1M5, P07737, Q9NP98, P13796, P12883, P12273, P18206, O43707, P52907, P61158, Q9UKX2, P06396, P06753, Q27J81, Q01518	866	339	18811	2.37081	0.00267799	0.00012189	0.000113973
GOTERM_BP_DIRECT	GO:0048026~positive regulation of mRNA splicing, via spliceosome	10	1.07296	1.02569e-06	P54105, P11142, Q9UMS4, P98179, P52948, Q96EP5, P62995, Q13573, Q9BQA1, Q9Y2W1	857	26	19256	8.64195	0.00336065	0.000129473	0.000126199
UP_KW_MOLECULAR_FUNCTION	KW-0505~Motor protein	21	2.25322	2.09518e-05	Q9UFH2, Q14204, P05976, Q9Y623, P12829, P14649, Q96A32, Q9NP97, A7E2Y1, Q13409, P33176, P13535, O43237, P12882, P11055, P13533, P12883, P52732, P42765, P08590, Q9UKX2	598	137	11655	2.98751	0.0017375	0.000158091	0.00012952
GOTERM_BP_DIRECT	GO:0051603~proteolysis involved in cellular protein catabolic process	13	1.39485	1.11272e-06	P07858, P28062, P14735, P28070, O60911, Q8TAA3, P11021, O14818, P20618, P25789, P49721, P60900, P25787	857	49	19256	5.96118	0.0036453	0.000135258	0.000131837
GOTERM_BP_DIRECT	GO:0061077~chaperone-mediated protein folding	12	1.28755	1.16589e-06	Q99832, P23284, P17987, P50991, O00273, Q12931, P78371, O43765, P49368, P48643, P04792, Q02790	857	41	19256	6.57632	0.00381913	0.000136658	0.000133202
GOTERM_CC_DIRECT	GO:0000793~condensed chromosome	9	0.965665	1.09386e-05	O95347, Q5UIP0, Q96JM3, O43823, O75531, P46013, O60264, O75367, Q15021	869	27	20472	7.8527	0.00850673	0.00016429	0.000139678
KEGG_PATHWAY	hsa03010:Ribosome	27	2.897	8.00508e-06	Q9Y3U8, P25398, P62081, Q9NWU5, P50914, P39023, P63220, P62910, P46783, P82664, P08865, P46782, P62829, Q96L21, P62244, P62266, Q9Y3B7, P62861, P63173, P61353, Q9BYD2, P62888, P46777, P62841, P05387, P49406, P46778	527	158	8156	2.64468	0.00231879	0.000154765	0.000141957
UP_KW_CELLULAR_COMPONENT	KW-0496~Mitochondrion	92	9.87124	3.06899e-05	O95831, P31930, O75947, P33316, P00390, P30405, P10515, Q9Y4W6, P14317, P36542, Q8IXM3, P50213, P0CG48, P51149, P38646, Q9NWU5, Q04837, Q02218, O75390, P42704, P54819, P41250, P07195, P22695, Q92499, Q9H9J2, P24752, Q9HAV7, O15294, P31689, Q07021, Q96A26, Q6L8Q7, O95202, P49411, O43169, P48047, Q08J23, Q9NR30, Q9Y3B7, Q8TAE8, P30084, P08574, P82673, P05141, O14874, P10809, P49406, P09622, Q99714,…	806	1300	17543	1.54033	0.00168655	0.000187549	0.00014322
GOTERM_BP_DIRECT	GO:1904851~positive regulation of establishment of protein localization to telomere	7	0.751073	1.36594e-06	O60832, Q99832, P17987, P50991, P78371, P49368, P48643	857	10	19256	15.7284	0.00447299	0.000149434	0.000145655
GOTERM_BP_DIRECT	GO:0045899~positive regulation of RNA polymerase II transcriptional preinitiation complex assembly	7	0.751073	1.36594e-06	P62333, P16220, P62195, Q86VP6, P17980, P35998, P43686	857	10	19256	15.7284	0.00447299	0.000149434	0.000145655
INTERPRO	IPR005937:26S proteasome subunit P45	6	0.643777	1.08354e-06	P62333, P62195, P62191, P17980, P35998, P43686	866	6	19116	22.0739	0.00174947	0.000159182	0.000153764
UP_SEQ_FEATURE	MOTIF:DEAD box	11	1.18026	7.16611e-07	P38919, Q9NVP1, P17844, Q9UJV9, P26196, Q13206, Q9NR30, Q92499, O00571, Q86XP3, P60842	846	34	20495	7.83775	0.0029738	0.000168764	0.000166206
UP_SEQ_FEATURE	DOMAIN:Helicase C-terminal	19	2.03863	7.30931e-07	P38919, O43143, P51531, Q96L91, Q9UJV9, O75643, P26196, Q13206, Q9NR30, O00571, Q86XP3, P51532, Q08211, Q9NVP1, P17844, P42285, O60264, Q92499, P60842	846	112	20495	4.10973	0.00303314	0.000168764	0.000166206
GOTERM_BP_DIRECT	GO:0051028~mRNA transport	17	1.82403	1.69912e-06	P38919, P49792, P51991, Q92945, Q9NYF8, O14980, Q8N1F7, Q08211, P22626, Q99567, P42704, Q9BZI7, P52948, Q8NFH4, P09651, Q9UN86, Q9UKX7	857	89	19256	4.29185	0.00556098	0.000179887	0.000175338
GOTERM_MF_DIRECT	GO:0003677~DNA binding	95	10.1931	4.6301e-06	O95831, P78347, P80303, Q14566, Q96L91, P35659, Q7RTV0, P25490, P33992, P33993, P33991, O00268, Q12905, P42224, P16220, Q8TAF3, Q9NPG3, Q8IYB3, Q02818, Q9UH65, Q92499, P49736, P30876, P62805, O75531, Q32MZ4, P19387, Q14739, P35244, P12268, Q06330, P16104, P35250, P24928, Q04864, Q08945, Q9UHX1, P46013, P62841, P27797, Q15233, Q9NYB0, P27694, P35637, P12956, Q9NYF8, Q9H307, Q96KR1, P19474, O75367,…	866	1286	18811	1.60464	0.00448114	0.000195269	0.000182587
UP_SEQ_FEATURE	REPEAT:WD 6	30	3.21888	8.72863e-07	Q13610, Q86W42, Q96BP3, Q9GZS3, Q9BRP4, O15143, P54198, O60508, Q2TAY7, O43815, P78406, O43818, Q8TAF3, Q8NI36, Q9BZK7, Q8NFH4, Q16576, P43034, Q9BQA1, Q13347, P35606, Q9UMS4, Q14137, Q9BQ67, Q9BY44, O43684, Q13409, Q05048, Q6P2E9, Q04726	846	256	20495	2.83896	0.00362105	0.000190927	0.000188033
GOTERM_BP_DIRECT	GO:0046034~ATP metabolic process	11	1.18026	1.90517e-06	P11142, Q9Y623, P54819, P21281, P00568, P13535, P38606, P55072, P13533, P11055, P12883	857	35	19256	7.06171	0.00623328	0.000195399	0.000190458
GOTERM_BP_DIRECT	GO:0010951~negative regulation of endopeptidase activity	22	2.36052	1.99974e-06	P50453, Q8IW75, P04406, P36952, P30086, Q15828, P36955, Q06033, P35237, P19823, P0C0L4, P04080, P19827, P02814, P01009, P01008, P04196, A8K2U0, P20742, P01024, P01023, P05543	857	146	19256	3.38575	0.00654166	0.000198883	0.000193854
KEGG_PATHWAY	hsa01200:Carbon metabolism	22	2.36052	1.16856e-05	P06733, P07205, P04406, P10515, P52209, P50213, P34896, P34897, Q02218, P18669, O75390, P00558, Q8N0Y7, P30084, P31040, P60174, P23368, P04040, P00367, P49247, P24752, P09622	527	115	8156	2.96068	0.00338309	0.000211801	0.000194272
UP_SEQ_FEATURE	REPEAT:WD 7	26	2.7897	9.73954e-07	Q13610, Q86W42, Q96BP3, Q9GZS3, Q9BRP4, P54198, O60508, Q2TAY7, P78406, O43818, Q8TAF3, Q8NI36, Q9BZK7, Q8NFH4, Q16576, P43034, Q9BQA1, Q13347, Q9UMS4, Q14137, Q9BQ67, Q9BY44, O43684, Q13409, Q6P2E9, Q04726	846	202	20495	3.11817	0.00403957	0.000202388	0.00019932
INTERPRO	IPR008989:Myosin S1 fragment, N-terminal	8	0.858369	1.77354e-06	Q9Y623, A7E2Y1, P13535, Q9UKX2, P12882, P13533, P11055, P12883	866	15	19116	11.7727	0.00286194	0.000238836	0.000230708
GOTERM_CC_DIRECT	GO:0035861~site of double-strand break	14	1.50215	1.94431e-05	O94874, Q9UMS4, O15144, P35244, P16104, Q5UIP0, O15511, Q16531, O60264, P61158, P02545, P55072, P09874, Q9Y3Z3	869	77	20472	4.28329	0.0150705	0.000286511	0.000243589
UP_KW_CELLULAR_COMPONENT	KW-0206~Cytoskeleton	92	9.87124	5.92615e-05	Q9NYL9, Q15018, Q14204, Q13554, Q14203, Q9Y265, Q9Y266, Q9Y224, Q92817, Q9UNF0, P62081, Q9UPN3, O43237, Q96CT7, Q9P258, P42025, P17987, Q96FI4, Q96RU3, O00151, Q96JM3, O15511, Q9UH65, P62714, P43034, Q16555, P48643, P07951, P47756, P07437, Q7KZI7, P46060, P54105, Q15149, Q9H5N1, Q08J23, P04406, Q13409, Q12912, P13796, P58107, Q9BUF5, P18206, Q5UIP0, P12270, Q15154, P61158, P06396, P06753, Q14980,…	806	1322	17543	1.5147	0.00325417	0.000325938	0.000248898
SMART	SM00490:HELICc	19	2.03863	3.45027e-06	P38919, O43143, P51531, Q96L91, Q9UJV9, O75643, P26196, Q13206, Q9NR30, O00571, Q86XP3, P51532, Q08211, Q9NVP1, P17844, P42285, O60264, Q92499, P60842	484	111	10337	3.65578	0.00109314	0.000273434	0.00025532
GOTERM_BP_DIRECT	GO:1904871~positive regulation of protein localization to Cajal body	7	0.751073	2.89169e-06	O60832, Q99832, P17987, P50991, P78371, P49368, P48643	857	11	19256	14.2985	0.00944565	0.000279133	0.000272074
UP_SEQ_FEATURE	REGION:Actin-binding	14	1.50215	1.40485e-06	Q14315, Q08043, Q15149, Q9Y623, A7E2Y1, Q9UPN3, P13535, P12882, P11055, P13533, P12883, P42765, O43707, Q9UKX2	846	63	20495	5.3835	0.00582156	0.000278027	0.000273813
INTERPRO	IPR011545:DNA/RNA helicase, DEAD/DEAH box type, N-terminal	15	1.60944	2.47061e-06	P38919, O43143, Q9UJV9, O75643, P26196, Q13206, Q9NR30, O00571, Q86XP3, Q08211, Q9NVP1, P17844, P42285, Q92499, P60842	866	70	19116	4.73012	0.00398455	0.000285179	0.000275473
INTERPRO	IPR001650:Helicase, C-terminal	19	2.03863	2.38544e-06	P38919, O43143, P51531, Q96L91, Q9UJV9, O75643, P26196, Q13206, Q9NR30, O00571, Q86XP3, P51532, Q08211, Q9NVP1, P17844, P42285, O60264, Q92499, P60842	866	111	19116	3.77842	0.00384745	0.000285179	0.000275473
UP_SEQ_FEATURE	REPEAT:WD 5	30	3.21888	1.51793e-06	Q13610, Q86W42, Q96BP3, Q9GZS3, Q9BRP4, O15143, P54198, O60508, Q2TAY7, O43815, P78406, O43818, Q8TAF3, Q8NI36, Q9BZK7, Q8NFH4, Q16576, P43034, Q9BQA1, Q13347, P35606, Q9UMS4, Q14137, Q9BQ67, Q9BY44, O43684, Q13409, Q05048, Q6P2E9, Q04726	846	263	20495	2.7634	0.00628866	0.000286751	0.000282404
SMART	SM00487:DEXDc	19	2.03863	5.09836e-06	P38919, O43143, P51531, Q96L91, Q9UJV9, O75643, P26196, Q13206, Q9NR30, O00571, Q86XP3, P51532, Q08211, Q9NVP1, P17844, P42285, O60264, Q92499, P60842	484	114	10337	3.55957	0.00161488	0.000323236	0.000301823
GOTERM_BP_DIRECT	GO:0045727~positive regulation of translation	16	1.71674	3.33239e-06	P38919, O15371, Q14103, Q9BY77, P13639, P98179, O00571, P14866, P78527, P56537, Q9BZI7, Q9BRP8, P46777, P60228, P07996, Q6PKG0	857	83	19256	4.33139	0.0108773	0.000312483	0.000304581
GOTERM_CC_DIRECT	GO:0101031~chaperone complex	9	0.965665	2.57539e-05	P11142, Q9Y265, Q9UBS4, Q9H6T3, Q16543, O15212, Q9Y230, Q9UHV9, Q9NUG6	869	30	20472	7.06743	0.0199131	0.000372478	0.000316678
GOTERM_MF_DIRECT	GO:0046933~proton-transporting ATP synthase activity, rotational mechanism	8	0.858369	8.64728e-06	O75947, O75964, P24539, P48047, P56385, P38606, P36542, P06576	866	18	18811	9.65409	0.00835282	0.000349494	0.000326795
GOTERM_CC_DIRECT	GO:0035578~azurophil granule lumen	15	1.60944	2.79952e-05	P07437, P50395, P02792, Q14204, Q99460, P68371, O00754, Q8NBS9, P78371, P04066, P55072, P01024, Q01518, Q92820, Q9UQ80	869	91	20472	3.88321	0.0216273	0.000397532	0.000337979
UP_SEQ_FEATURE	REPEAT:WD 4	30	3.21888	1.91073e-06	Q13610, Q86W42, Q96BP3, Q9GZS3, Q9BRP4, O15143, P54198, O60508, Q2TAY7, O43815, P78406, O43818, Q8TAF3, Q8NI36, Q9BZK7, Q8NFH4, Q16576, P43034, Q9BQA1, Q13347, P35606, Q9UMS4, Q14137, Q9BQ67, Q9BY44, O43684, Q13409, Q05048, Q6P2E9, Q04726	846	266	20495	2.73223	0.00790957	0.000345261	0.000340028
GOTERM_CC_DIRECT	GO:0005852~eukaryotic translation initiation factor 3 complex	7	0.751073	3.17206e-05	O15371, Q13347, O75821, Q92905, Q7L2H7, Q14152, P60228	869	16	20472	10.3067	0.0244698	0.000442389	0.000376115
UP_SEQ_FEATURE	REPEAT:WD 3	30	3.21888	2.22216e-06	Q13610, Q86W42, Q96BP3, Q9GZS3, Q9BRP4, O15143, P54198, O60508, Q2TAY7, O43815, P78406, O43818, Q8TAF3, Q8NI36, Q9BZK7, Q8NFH4, Q16576, P43034, Q9BQA1, Q13347, P35606, Q9UMS4, Q14137, Q9BQ67, Q9BY44, O43684, Q13409, Q05048, Q6P2E9, Q04726	846	268	20495	2.71184	0.00919278	0.000384803	0.00037897
INTERPRO	IPR014001:Helicase, superfamily 1/2, ATP-binding domain	19	2.03863	4.01542e-06	P38919, O43143, P51531, Q96L91, Q9UJV9, O75643, P26196, Q13206, Q9NR30, O00571, Q86XP3, P51532, Q08211, Q9NVP1, P17844, P42285, O60264, Q92499, P60842	866	115	19116	3.64699	0.00646792	0.000432595	0.000417871
UP_SEQ_FEATURE	DOMAIN:Helicase ATP-binding	19	2.03863	2.62189e-06	P38919, O43143, P51531, Q96L91, Q9UJV9, O75643, P26196, Q13206, Q9NR30, O00571, Q86XP3, P51532, Q08211, Q9NVP1, P17844, P42285, O60264, Q92499, P60842	846	122	20495	3.77287	0.0108374	0.000435863	0.000429256
GOTERM_MF_DIRECT	GO:0031625~ubiquitin protein ligase binding	33	3.54077	1.25246e-05	P31930, P68363, Q13618, P0CG48, P38646, P17987, P13010, P42704, P60174, P78371, Q9NQC3, P55072, Q93009, P62258, Q9UQ80, P31689, P07437, P46060, Q9HB71, P62829, Q99460, P18206, P24928, P11021, P11142, Q93034, P05141, O95429, P46777, P08238, P10809, Q9UER7, P27797	866	305	18811	2.35022	0.0120754	0.000485953	0.000454391
GOTERM_MF_DIRECT	GO:0048027~mRNA 5'-UTR binding	9	0.965665	1.44292e-05	O00571, P62081, P48643, O60506, P46777, P34896, O76021, Q6PKG0, P34897	866	26	18811	7.51905	0.0138989	0.000538318	0.000503356
KEGG_PATHWAY	hsa04141:Protein processing in endoplasmic reticulum	27	2.897	3.37037e-05	Q15437, Q15436, P61803, Q9NYU2, Q9UBS4, O60884, P63208, P55072, P31689, P53992, P04843, P49257, P04844, P14625, P54727, P54725, O95486, Q9NRR5, P11021, P11142, P43307, Q8NBS9, P07384, P08238, Q9P2E9, P27797, P46977	527	171	8156	2.44362	0.00972663	0.000574946	0.000527364
UP_SEQ_FEATURE	MOTIF:Q motif	11	1.18026	3.7001e-06	P38919, Q9NVP1, P17844, Q9UJV9, P26196, Q13206, Q9NR30, Q92499, O00571, Q86XP3, P60842	846	40	20495	6.66209	0.01526	0.000571742	0.000563075
UP_SEQ_FEATURE	COMPBIAS:Basic and acidic residues	289	31.0086	3.7144e-06	Q14204, O95674, Q14203, Q14324, P35659, Q9BY77, O75821, Q9Y266, Q9UPN3, Q9Y4K1, O00268, O00267, Q96PZ0, A5YKK6, P16220, Q9BZI7, Q96JM3, P46783, Q9Y2X3, Q6NZY4, Q14690, P09497, P21127, Q92734, Q9Y3Z3, P07996, P05455, Q9H0D6, Q9BQ67, P55036, P49257, Q9H5N1, Q9P107, Q9UBT2, Q9NYV4, Q9NVP1, Q5UIP0, P21817, P46777, P55160, O75937, Q16881, Q92835, Q14103, Q66PJ3, Q13136, P35637, Q9NYF8, Q9Y6Q9, P42167,…	846	5568	20495	1.25741	0.0153185	0.000571742	0.000563075
UP_SEQ_FEATURE	REPEAT:WD 2	30	3.21888	3.99722e-06	Q13610, Q86W42, Q96BP3, Q9GZS3, Q9BRP4, O15143, P54198, O60508, Q2TAY7, O43815, P78406, O43818, Q8TAF3, Q8NI36, Q9BZK7, Q8NFH4, Q16576, P43034, Q9BQA1, Q13347, P35606, Q9UMS4, Q14137, Q9BQ67, Q9BY44, O43684, Q13409, Q05048, Q6P2E9, Q04726	846	276	20495	2.63324	0.0164753	0.000572843	0.000564159
UP_SEQ_FEATURE	REPEAT:WD 1	30	3.21888	3.99722e-06	Q13610, Q86W42, Q96BP3, Q9GZS3, Q9BRP4, O15143, P54198, O60508, Q2TAY7, O43815, P78406, O43818, Q8TAF3, Q8NI36, Q9BZK7, Q8NFH4, Q16576, P43034, Q9BQA1, Q13347, P35606, Q9UMS4, Q14137, Q9BQ67, Q9BY44, O43684, Q13409, Q05048, Q6P2E9, Q04726	846	276	20495	2.63324	0.0164753	0.000572843	0.000564159
INTERPRO	IPR017998:Chaperone tailless complex polypeptide 1 (TCP-1)	7	0.751073	6.16604e-06	Q99832, P17987, P50991, P78371, P49368, P48643, P10809	866	12	19116	12.8764	0.00991487	0.000586136	0.000566187
INTERPRO	IPR016050:Proteasome, beta-type subunit, conserved site	7	0.751073	6.16604e-06	P20618, P28062, P25789, P28074, P49721, P49720, P28070	866	12	19116	12.8764	0.00991487	0.000586136	0.000566187
GOTERM_CC_DIRECT	GO:0005832~chaperonin-containing T-complex	6	0.643777	5.05441e-05	Q99832, P17987, P50991, P78371, P49368, P48643	869	11	20472	12.8499	0.0387069	0.000680602	0.000578643
GOTERM_CC_DIRECT	GO:0019774~proteasome core complex, beta-subunit complex	6	0.643777	5.05441e-05	P20618, P28062, P28074, P49721, P49720, P28070	869	11	20472	12.8499	0.0387069	0.000680602	0.000578643
INTERPRO	IPR016024:Armadillo-type fold	37	3.96996	6.68125e-06	P04114, Q92616, O43592, Q9UBB4, O00629, Q10567, P78527, O95373, Q9UPN7, Q8IZL8, Q7Z6Z7, Q9Y6E2, Q00610, Q92973, Q15021, Q96QK1, Q13144, Q13200, Q93008, Q14974, Q9Y678, O14980, O75533, Q8IUR7, P53618, P30153, Q86VP6, Q99460, Q5UIP0, Q8WTT2, O14497, Q7L2H7, Q16401, P42695, P55060, Q9NXF1, Q27J81	866	358	19116	2.28138	0.0107389	0.000599828	0.000579413
UP_SEQ_FEATURE	CROSSLNK:Glycyl lysine isopeptide (Lys-Gly) (interchain with G-Cter in ubiquitin)	28	3.00429	4.35933e-06	O95831, P07437, Q13347, P27694, P04844, O43684, P68363, P62191, O75367, Q01650, P35244, P51665, P54725, Q12905, P16104, P0CG48, Q02218, P0C0S8, Q99873, Q01105, P46783, P02788, Q13144, P21796	846	248	20495	2.73517	0.0179543	0.000603913	0.000594758
GOTERM_MF_DIRECT	GO:0008307~structural constituent of muscle	11	1.18026	1.92893e-05	P52179, Q08043, P05976, Q15149, Q14324, P14649, P54296, P08590, Q96A32, P13535, P07951	866	43	18811	5.55672	0.0185369	0.000692988	0.000647979
GOTERM_MF_DIRECT	GO:0004298~threonine-type endopeptidase activity	7	0.751073	2.03056e-05	P20618, P28062, P25789, P28074, P49721, P49720, P28070	866	14	18811	10.8609	0.0195039	0.000703443	0.000657756
UP_SEQ_FEATURE	DOMAIN:Myosin N-terminal SH3-like	8	0.858369	6.44275e-06	Q9Y623, A7E2Y1, P13535, Q9UKX2, P12882, P13533, P11055, P12883	846	19	20495	10.2003	0.0264208	0.000863744	0.000850651
INTERPRO	IPR019775:WD40 repeat, conserved site	21	2.25322	1.06815e-05	Q13610, Q13347, Q86W42, Q9UMS4, Q14137, Q9BQ67, Q9GZS3, O60508, Q05048, Q2TAY7, P78406, O43815, O43818, Q04726, Q8TAF3, Q9BZK7, Q8NI36, Q8NFH4, Q16576, P43034, Q9BQA1	866	147	19116	3.15341	0.0171133	0.000908491	0.000877571
INTERPRO	IPR002928:Myosin tail	8	0.858369	1.18417e-05	Q9Y623, A7E2Y1, P13535, Q9UKX2, P12882, P13533, P11055, P12883	866	19	19116	9.29427	0.0189543	0.000911244	0.000880231
INTERPRO	IPR004009:Myosin, N-terminal, SH3-like	8	0.858369	1.18417e-05	Q9Y623, A7E2Y1, P13535, Q9UKX2, P12882, P13533, P11055, P12883	866	19	19116	9.29427	0.0189543	0.000911244	0.000880231
GOTERM_CC_DIRECT	GO:1990062~RPAP3/R2TP/prefoldin-like complex	6	0.643777	8.3621e-05	Q9Y265, Q9H6T3, O15212, Q9Y230, Q9UHV9, Q9NUG6	869	12	20472	11.7791	0.0632237	0.00107062	0.000910235
GOTERM_CC_DIRECT	GO:0034709~methylosome	6	0.643777	8.3621e-05	P54105, Q99873, P62316, P62318, Q9BQA1, P62314	869	12	20472	11.7791	0.0632237	0.00107062	0.000910235
GOTERM_CC_DIRECT	GO:0000974~Prp19 complex	6	0.643777	8.3621e-05	P11142, Q9UMS4, O75934, Q9HCS7, Q9P013, Q9BZJ0	869	12	20472	11.7791	0.0632237	0.00107062	0.000910235
UP_KW_DISEASE	KW-0622~Neuropathy	22	2.36052	1.47428e-05	O95831, O95721, Q14204, P54577, P31930, Q14203, P23381, P17980, P51149, O00764, O60524, Q04446, P41250, P02545, P48643, P49247, P04792, P55072, P05023, Q92734, P61966, Q27J81	280	120	4408	2.88619	0.00103147	0.000998311	0.000927003
UP_KW_DISEASE	KW-0523~Neurodegeneration	46	4.93562	4.04905e-05	O95831, P02792, Q14204, P54577, Q14203, P35637, Q9UBB4, Q96D71, Q9Y4W6, O43776, Q8IV08, O00567, P51149, O00764, P04080, P31040, P41250, P04062, P02545, P09651, P55072, Q96QK1, P22314, Q92734, P00441, Q16637, O75439, P13639, P07737, P23381, P31483, Q9NQT5, Q96B26, P12004, Q9NRR5, Q9Y3B2, P30084, Q99497, P07384, P43243, P05023, P04792, P10809, Q27J81, Q99714	280	392	4408	1.84738	0.00283038	0.000998311	0.000927003
UP_KW_DISEASE	KW-0991~Mental retardation	62	6.65236	4.27847e-05	O95831, Q14204, Q13554, Q14004, P25490, P11166, Q96PZ0, A5YKK6, O60524, Q9BZI7, Q96JM3, P31939, Q8WUM0, O15294, Q15029, Q08J23, P26196, Q15907, P53618, Q13409, P30153, O00232, P41091, O75175, P24928, Q8NI27, Q96CW1, O14874, P05023, Q15233, P46459, Q99714, Q86W42, P26640, Q13618, O60508, O43776, Q8WXI9, Q92793, Q7Z6Z7, Q01105, Q00610, Q9BZK7, Q16531, P63027, P61966, Q93008, P51531, P49591, P51812,…	280	592	4408	1.64875	0.00299052	0.000998311	0.000927003
GOTERM_BP_DIRECT	GO:0000245~spliceosomal complex assembly	9	0.965665	1.12828e-05	Q16637, Q9UMS4, Q53GS9, O75533, P62316, Q92499, Q9BZJ0, P62314	857	26	19256	7.77776	0.036353	0.00102861	0.0010026
UP_KW_BIOLOGICAL_PROCESS	KW-0235~DNA replication	16	1.71674	9.68893e-05	P27694, Q14566, Q9BQ67, P33992, P33993, P35244, P33991, P12004, Q08211, P35250, Q04837, Q08945, Q16576, P49736, Q9Y3Z3, Q9Y5B9	548	100	11187	3.26628	0.0113684	0.00127033	0.00101195
INTERPRO	IPR011989:Armadillo-like helical	27	2.897	1.45384e-05	Q92616, O43592, Q9UBB4, O00629, Q10567, P78527, O95373, Q8IZL8, Q92973, Q15021, Q13200, Q14974, Q9Y678, O14980, O75533, Q8IUR7, P53618, P30153, Q86VP6, Q99460, Q5UIP0, O14497, Q16401, P42695, P55060, Q9NXF1, Q27J81	866	228	19116	2.61401	0.0232204	0.00106791	0.00103156
GOTERM_CC_DIRECT	GO:0005684~U2-type spliceosomal complex	7	0.751073	9.63394e-05	Q13435, Q12874, Q9Y3B4, O43719, Q7RTV0, O75533, P55081	869	19	20472	8.6793	0.0724835	0.00121357	0.00103176
GOTERM_CC_DIRECT	GO:0031965~nuclear membrane	25	2.6824	9.86297e-05	O00629, Q9P035, P42167, Q9BZE4, Q99829, P43034, P02545, Q8WUM0, P49792, P46060, Q15007, Q14974, P36639, O14980, P04406, P13798, Q8N1F7, Q14739, O00299, Q5UIP0, P52948, P12270, Q15154, P09525, Q9UKX7	869	241	20472	2.44379	0.0741412	0.00122269	0.00103953
GOTERM_CC_DIRECT	GO:0031428~box C/D snoRNP complex	5	0.536481	0.000101376	O43818, P22087, Q9Y2X3, P55769, O00567	869	7	20472	16.8272	0.0761249	0.0012371	0.00105177
GOTERM_CC_DIRECT	GO:0005844~polysome	9	0.965665	0.00010625	Q96DH6, Q92616, P35637, P13639, Q96L21, Q9Y295, P60900, P27797, Q08211	869	36	20472	5.88953	0.0796354	0.00127663	0.00108538
INTERPRO	IPR003959:ATPase, AAA-type, core	12	1.28755	1.68111e-05	P35250, P62333, P62195, Q5T9A4, Q9Y4W6, P62191, P17980, P55072, P35998, P43686, Q9NVI7, P46459	866	52	19116	5.09398	0.0268013	0.00118116	0.00114096
UP_SEQ_FEATURE	REPEAT:WD	24	2.57511	9.07852e-06	Q13610, Q13347, P35606, Q96BP3, Q9UMS4, Q14137, Q9BQ67, Q9GZS3, O43684, Q9BRP4, O15143, O60508, Q05048, Q2TAY7, P78406, O43815, Q6P2E9, Q04726, Q8TAF3, Q9BZK7, Q8NI36, Q16576, P43034, Q9BQA1	846	200	20495	2.90709	0.0370276	0.00117907	0.0011612
INTERPRO	IPR004161:Translation elongation factor EFTu/EF1A, domain 2	7	0.751073	1.8533e-05	Q15029, O60841, P13639, P49411, Q2VIR3, Q5VTE0, P41091	866	14	19116	11.037	0.0295055	0.00124789	0.00120541
INTERPRO	IPR002194:Chaperonin TCP-1, conserved site	6	0.643777	2.02944e-05	Q99832, P17987, P50991, P78371, P49368, P48643	866	9	19116	14.7159	0.0322641	0.00126137	0.00121844
INTERPRO	IPR020472:G-protein beta WD-40 repeat	16	1.71674	1.98739e-05	Q13610, P35606, Q9UMS4, Q9BQ67, Q9GZS3, O43684, Q9BRP4, Q05048, Q2TAY7, P78406, O43815, O43818, Q8TAF3, Q9BZK7, Q16576, P43034	866	94	19116	3.75726	0.0316064	0.00126137	0.00121844
UP_KW_PTM	KW-0702~S-nitrosylation	12	1.28755	0.00050906	P15311, P23284, Q92769, P21817, P30405, P68871, P04406, Q13547, P49327, Q16555, P26038, P08238	805	60	14097	3.50236	0.013654	0.00178171	0.00127265
GOTERM_MF_DIRECT	GO:0051087~chaperone binding	17	1.82403	4.2177e-05	P31689, O95433, P50502, Q02218, P11021, P11142, Q9Y2Z0, O60884, Q16543, O15212, O95429, P05023, P02675, P10809, P27797, Q9HAV7, P00441	866	110	18811	3.35699	0.040087	0.00141075	0.00131912
INTERPRO	IPR003960:ATPase, AAA-type, conserved site	9	0.965665	2.35671e-05	P62333, P62195, Q9Y4W6, P62191, P17980, P55072, P35998, P43686, P46459	866	28	19116	7.09518	0.0373688	0.00141054	0.00136253
GOTERM_CC_DIRECT	GO:0005643~nuclear pore	14	1.50215	0.000147176	P49792, P46060, Q14974, O43592, Q8N1F7, P78406, O95373, Q99567, P52948, P12270, Q8NFH4, P43487, Q8WUM0, Q9UKX7	869	93	20472	3.54638	0.108592	0.00174158	0.00148068
GOTERM_MF_DIRECT	GO:0005198~structural molecule activity	23	2.46781	5.10938e-05	P07437, P35606, Q15149, Q9Y678, Q9H307, Q92817, P68363, Q9UBC9, P53618, Q9UPN3, P58107, P22528, Q16181, P18206, Q00610, Q14152, P02679, P43243, P02545, P09497, O14579, P02675, Q14980	866	187	18811	2.67165	0.0483541	0.00165203	0.00154474
GOTERM_MF_DIRECT	GO:0003688~DNA replication origin binding	8	0.858369	5.44314e-05	Q9BQ67, Q14566, P33992, P33993, P33991, P10809, P49736, Q08211	866	23	18811	7.55538	0.0514302	0.00167961	0.00157052
GOTERM_MF_DIRECT	GO:0042393~histone binding	23	2.46781	5.54099e-05	P51531, Q9BQ67, P35659, P54198, P55209, P51532, Q9BTT0, O95373, P16104, P42224, P39687, Q08945, Q9BZK7, O14929, Q01105, O60264, Q15021, Q16576, Q68D10, P42695, P49736, Q9UER7, Q92688	866	188	18811	2.65744	0.0523301	0.00167961	0.00157052
GOTERM_CC_DIRECT	GO:0005689~U12-type spliceosomal complex	8	0.858369	0.000165452	Q13435, O43143, Q9Y3B4, Q7RTV0, O75533, P62316, P62318, P62314	869	29	20472	6.49879	0.121227	0.00192863	0.00163971
INTERPRO	IPR027413:GroEL-like equatorial domain	7	0.751073	2.97059e-05	Q99832, P17987, P50991, P78371, P49368, P48643, P10809	866	15	19116	10.3012	0.0468714	0.00171445	0.0016561
GOTERM_CC_DIRECT	GO:0005753~mitochondrial proton-transporting ATP synthase complex	7	0.751073	0.000179158	O75947, O75964, P24539, P48047, P56385, P36542, P06576	869	21	20472	7.8527	0.130585	0.00205768	0.00174942
GOTERM_BP_DIRECT	GO:0000387~spliceosomal snRNP assembly	9	0.965665	2.07385e-05	Q16637, P54105, O43290, P62316, P62318, Q9Y4Z0, Q9BQA1, P62314	857	28	19256	7.2222	0.0657999	0.00183956	0.00179304
GOTERM_CC_DIRECT	GO:0016459~myosin complex	10	1.07296	0.000189543	P42765, P12829, P14649, P08590, A7E2Y1, Q9UKX2, P12882, P13533, P11055, P12883	869	49	20472	4.80778	0.13761	0.00211612	0.00179911
GOTERM_CC_DIRECT	GO:0036464~cytoplasmic ribonucleoprotein granule	13	1.39485	0.000189665	Q16637, Q9HCK5, P07437, P82979, Q9BY77, Q9H9G7, P26196, P12882, P35998, Q6P2E9, Q15365, Q08211	869	83	20472	3.68982	0.137692	0.00211612	0.00179911
GOTERM_MF_DIRECT	GO:0004867~serine-type endopeptidase inhibitor activity	16	1.71674	7.16032e-05	P50453, Q8IW75, P36952, P30086, P36955, Q06033, P35237, P19823, P19827, P01009, P01008, P04196, A8K2U0, P20742, P01023, P05543	866	103	18811	3.37425	0.0671003	0.0021047	0.001968
GOTERM_MF_DIRECT	GO:0034511~U3 snoRNA binding	6	0.643777	7.44569e-05	O43818, P13010, Q9NX24, Q2NL82, P78527, P55769	866	11	18811	11.8482	0.0696793	0.00212421	0.00198625
UP_KW_BIOLOGICAL_PROCESS	KW-0931~ER-Golgi transport	15	1.60944	0.000222942	Q15437, Q15436, P35606, P53992, Q9Y678, P49257, P53618, Q13618, O95486, P49755, P48444, O14579, Q92734, P61019, P46459	548	96	11187	3.18972	0.025967	0.00263072	0.00209566
UP_KW_BIOLOGICAL_PROCESS	KW-0658~Purine biosynthesis	6	0.643777	0.000254514	P30566, O15067, P31939, P22102, P11586, P12268	548	13	11187	9.42195	0.0295898	0.00273024	0.00217493
GOTERM_MF_DIRECT	GO:0003684~damaged DNA binding	13	1.39485	8.67545e-05	P27694, P12956, P54727, P35244, P54725, P52701, P12004, P16104, Q01831, P13010, Q92793, Q96FI4, Q16531	866	71	18811	3.97721	0.0807118	0.00240434	0.00224818
GOTERM_MF_DIRECT	GO:0003678~DNA helicase activity	12	1.28755	9.25779e-05	Q14566, P13010, P12956, Q9Y265, P33992, P33993, O00571, Q9Y230, P33991, P53999, P49736, Q08211	866	61	18811	4.27312	0.0858904	0.00242704	0.00226941
GOTERM_MF_DIRECT	GO:0044877~macromolecular complex binding	38	4.07725	9.25039e-05	P31930, P05107, Q9BY77, P12956, O15143, P14735, P33176, O43815, P62993, P13010, P56385, P22695, P49755, Q16531, Q99729, P55072, P63027, P62258, P49792, P07437, P23142, P40939, Q13547, P50502, Q96HS1, O60911, P12004, Q01831, Q96ST3, Q99497, Q96EY1, O95429, Q92900, P55160, P10809, P21796, Q14980, P46459	866	414	18811	1.99378	0.0858247	0.00242704	0.00226941
KEGG_PATHWAY	hsa05034:Alcoholism	27	2.897	0.000155734	P62993, Q92769, P16220, P62805, P0C0S8, Q13547, O14929, P27482, O75367, P16104	527	187	8156	2.23454	0.0441616	0.00250905	0.00230141
INTERPRO	IPR027410:TCP-1-like chaperonin intermediate domain	7	0.751073	4.57116e-05	Q99832, P17987, P50991, P78371, P49368, P48643, P10809	866	16	19116	9.65733	0.0712091	0.0023829	0.0023018
INTERPRO	IPR002423:Chaperonin Cpn60/TCP-1	7	0.751073	4.57116e-05	Q99832, P17987, P50991, P78371, P49368, P48643, P10809	866	16	19116	9.65733	0.0712091	0.0023829	0.0023018
INTERPRO	IPR027409:GroEL-like apical domain	7	0.751073	4.57116e-05	Q99832, P17987, P50991, P78371, P49368, P48643, P10809	866	16	19116	9.65733	0.0712091	0.0023829	0.0023018
GOTERM_CC_DIRECT	GO:0030014~CCR4-NOT complex	6	0.643777	0.000285057	Q9UIV1, Q9ULM6, O75175, Q9NZN8, A5YKK6, Q96LI5	869	15	20472	9.42325	0.199614	0.00313562	0.00266588
INTERPRO	IPR018525:Mini-chromosome maintenance, conserved site	5	0.536481	5.80537e-05	Q14566, P33992, P33993, P33991, P49736	866	6	19116	18.3949	0.0895511	0.00276326	0.00266922
INTERPRO	IPR001680:WD40 repeat	29	3.11159	5.52446e-05	Q13610, Q86W42, Q96BP3, Q9GZS3, Q9BRP4, O15143, P54198, O60508, Q2TAY7, O43815, P78406, O43818, Q8TAF3, Q8NI36, Q9BZK7, Q8NFH4, Q16576, P43034, Q9BQA1, Q13347, P35606, Q9UMS4, Q14137, Q9BQ67, O43684, Q13409, Q05048, Q6P2E9, Q04726	866	275	19116	2.32779	0.0854084	0.00276326	0.00266922
INTERPRO	IPR015943:WD40/YVTN repeat-like-containing domain	34	3.64807	5.8138e-05	Q13610, Q86W42, Q9NWH9, Q96BP3, Q9GZS3, Q9BRP4, O15143, P54198, O60508, Q2TAY7, O43815, P78406, O43818, Q8TAF3, Q8NI36, Q9BZK7, Q16531, Q8NFH4, Q16576, P43034, Q9BQA1, Q8WUM0, Q13347, P35606, Q9UMS4, Q14137, Q9BQ67, Q9BY44, O43684, Q13409, Q05048, Q6P2E9, Q04726, O60271	866	350	19116	2.14432	0.0896751	0.00276326	0.00266922
UP_KW_BIOLOGICAL_PROCESS	KW-0090~Biological rhythms	19	2.03863	0.000345302	O15294, Q14103, Q92769, Q8WXF1, Q13547, P78527, Q05086, Q08211, O75592, Q96ST3, P17844, P16220, Q92793, Q7Z6Z7, Q16531, Q93009, Q15233, Q93008, Q9Y2W1	548	149	11187	2.60316	0.0399334	0.00339547	0.00270486
GOTERM_CC_DIRECT	GO:0005785~signal recognition particle receptor complex	4	0.429185	0.000294247	P08240, Q8TA86, P49458, Q9Y5M8	869	4	20472	23.5581	0.20534	0.00319176	0.00271361
INTERPRO	IPR000717:Proteasome component (PCI) domain	8	0.858369	6.6688e-05	Q9BT78, O43242, P48556, Q7L2H7, Q14152, O00232, Q99627, P60228	866	24	19116	7.35797	0.102167	0.00307908	0.00297428
INTERPRO	IPR023333:Proteasome B-type subunit	6	0.643777	6.89625e-05	P20618, P28062, P28074, P49721, P49720, P28070	866	11	19116	12.0403	0.105461	0.00309565	0.00299029
GOTERM_BP_DIRECT	GO:0006406~mRNA export from nucleus	12	1.28755	3.55345e-05	P38919, P82979, P22626, Q86W42, Q99567, Q13769, Q9BY77, Q8NI27, P12270, Q92900, P78406, Q8WUM0	857	57	19256	4.73033	0.110082	0.00306906	0.00299145
UP_KW_DOMAIN	KW-0677~Repeat	215	23.0687	0.000503261	Q7KZF4, Q14204, Q92616, Q14324, P54296, Q9UPN3, Q9Y4K1, O00267, Q04756, Q92973, P43034, Q14690, P07996, Q9BQ67, P55036, P48960, P27482, O43684, Q9UBC9, Q86VP6, Q05048, P58546, Q6P2E9, P21817, P01860, Q92835, Q14103, Q13136, P35637, P30626, P54198, Q9Y6Q9, O75366, Q9Y2Z0, P39687, Q16531, Q8NFH4, P22314, P31943, Q92945, Q9BY44, P51812, Q99460, Q8TD19, O75592, Q02790, Q04726, Q9NX58, Q13151, P43243,…	532	5000	14922	1.2061	0.013996	0.00352283	0.00301957
GOTERM_CC_DIRECT	GO:0042555~MCM complex	5	0.536481	0.000340839	Q14566, P33992, P33993, P33991, P49736	869	9	20472	13.0878	0.233745	0.00359723	0.00305834
GOTERM_CC_DIRECT	GO:0005874~microtubule	29	3.11159	0.000340568	Q9UFH2, Q15018, Q14204, Q14203, P50991, Q9Y266, P68363, P33176, Q9UPN3, O43237, Q9UHD8, Q9P258, P52732, P17987, P42704, P78371, Q14152, P43034, Q16555, P48643, P07437, Q9NP97, Q13409, P68371, Q02790, Q99832, Q9BUF5, Q15691, P49368	869	326	20472	2.09566	0.233583	0.00359723	0.00305834
GOTERM_BP_DIRECT	GO:0001649~osteoblast differentiation	18	1.93133	3.87716e-05	Q7KZF4, O94874, P22087, Q14956, O75643, P54198, Q9NR30, O60506, P35998, O76021, Q08211, Q9BZE4, Q00610, P04040, P49327, P62841, Q9P2E9, P06576	857	125	19256	3.23555	0.119487	0.00326278	0.00318027
UP_KW_MOLECULAR_FUNCTION	KW-0413~Isomerase	19	2.03863	0.000602381	P23284, Q96BP3, P30405, P62937, O75342, Q96PZ0, Q02790, P42126, O60832, P18669, Q8NBS9, P36871, P14174, Q8N0Y7, P30084, P60174, P49247, Q96JJ7, P10809	598	149	11655	2.4853	0.0487826	0.00416647	0.00341349
GOTERM_CC_DIRECT	GO:0015030~Cajal body	12	1.28755	0.000386568	Q16637, P22626, Q15029, O43395, Q8IYM9, P22087, Q9UQ35, O14980, O43290, Q9Y2X3, Q86XP3	869	77	20472	3.67139	0.260638	0.00402546	0.00342241
GOTERM_CC_DIRECT	GO:0033290~eukaryotic 48S preinitiation complex	6	0.643777	0.000400209	O15371, Q13347, O75821, Q7L2H7, Q14152, P60228	869	16	20472	8.83429	0.268477	0.00411268	0.00349657
GOTERM_MF_DIRECT	GO:0030515~snoRNA binding	7	0.751073	0.000150504	O43818, Q13895, P36639, Q9Y2X3, Q9NR30, P55769, O00567	866	19	18811	8.00273	0.135842	0.00384182	0.0035923
GOTERM_MF_DIRECT	GO:0004175~endopeptidase activity	14	1.50215	0.000164124	P29144, P28062, P14735, P28074, P28070, Q8TAA3, O14818, P20618, Q99829, P25789, P49721, P49720, P60900, P25787	866	87	18811	3.49545	0.147185	0.00408205	0.00381692
SMART	SM00320:WD40	29	3.11159	8.02266e-05	Q13610, Q86W42, Q96BP3, Q9GZS3, Q9BRP4, O15143, P54198, O60508, Q2TAY7, O43815, P78406, O43818, Q8TAF3, Q8NI36, Q9BZK7, Q8NFH4, Q16576, P43034, Q9BQA1, Q13347, P35606, Q9UMS4, Q14137, Q9BQ67, O43684, Q13409, Q05048, Q6P2E9, Q04726	484	274	10337	2.26046	0.0251122	0.00423864	0.00395785
GOTERM_MF_DIRECT	GO:0004866~endopeptidase inhibitor activity	10	1.07296	0.000175556	P19823, P0C0L4, P04080, P02814, P04196, A8K2U0, P20742, P01024, P01023, Q06033	866	45	18811	4.82705	0.156592	0.00425724	0.00398074
GOTERM_MF_DIRECT	GO:0004535~poly(A)-specific ribonuclease activity	6	0.643777	0.000192018	Q6L8Q7, Q9UIV1, Q9ULM6, Q9NZN8, A5YKK6, Q96LI5	866	13	18811	10.0254	0.169955	0.00454287	0.00424782
UP_KW_MOLECULAR_FUNCTION	KW-0436~Ligase	19	2.03863	0.000826117	P54577, Q14258, P26640, P49591, O15067, P23381, O43776, Q9Y3I0, Q05086, Q9HCC0, P11586, P27708, P41250, P22102, P47897, P48637, P22314, Q14166, Q9Y2Z4	598	153	11655	2.42032	0.0662963	0.00527444	0.00432123
GOTERM_CC_DIRECT	GO:0101019~nucleolar exosome (RNase complex)	5	0.536481	0.000549019	Q9Y3B2, Q01780, Q9NQT5, Q96B26, Q15024	869	10	20472	11.7791	0.348776	0.00556863	0.0047344
GOTERM_BP_DIRECT	GO:0002218~activation of innate immune response	9	0.965665	5.99226e-05	Q96ST3, P13010, P12956, Q16666, Q8WXF1, Q7Z434, P43243, P78527, Q15233	857	32	19256	6.31943	0.17854	0.00491665	0.00479231
KEGG_PATHWAY	hsa03030:DNA replication	10	1.07296	0.000352298	P35250, P27694, Q04837, Q14566, P33992, P33993, P35244, P33991, P12004, P49736	527	36	8156	4.29897	0.097137	0.00537718	0.00493217
GOTERM_CC_DIRECT	GO:0005576~extracellular region	121	12.9828	0.000662724	P04114, Q14204, P0C0L4, P36871, P04080, Q04756, P04083, O15511, P05452, P07996, Q9UQ80, Q14974, Q9Y315, P13639, P62805, Q86VP6, P12268, P12273, P22626, P14174, P02679, P06396, Q8WU39, P02675, P01860, Q01518, P02794, P50395, Q9NZH6, P62937, P35998, P35237, P19823, P19827, Q7Z6Z7, P68871, P04066, P25787, P00441, P23142, P07858, O00571, Q99460, P36955, P68371, Q8IUL8, O43707, P52907, P01009, P01008,…	869	2127	20472	1.34017	0.404146	0.00663574	0.00564165
GOTERM_CC_DIRECT	GO:0015629~actin cytoskeleton	24	2.57511	0.00067203	Q5T1M5, O15144, O15143, O75366, Q9NP98, P68133, Q9UPN3, Q09666, P13796, Q9UHD8, Q08211, P15311, O43707, P52907, P23528, Q9UJZ1, O15511, Q9UH65, P61158, P62736, P06396, P06753, P47756, P07951	869	258	20472	2.19145	0.408463	0.00664374	0.00564845
INTERPRO	IPR014014:RNA helicase, DEAD-box type, Q motif	9	0.965665	0.000134695	P38919, P17844, Q9UJV9, P26196, Q13206, Q92499, O00571, Q86XP3, P60842	866	35	19116	5.67615	0.195618	0.00588289	0.00568267
KEGG_PATHWAY	hsa05171:Coronavirus disease - COVID-19	30	3.21888	0.000427762	Q9Y3U8, P25398, P12318, P62081, P42224, P0C0L4, P50914, P39023, P63220, P62910, P46783, P08865, P46782, P62829, Q96L21, Q7Z434, P16885, P62244, P62266, P62861, P63173, P61353, P62888, P02679, P46777, P62841, P02675, P05387, P01024, P46778	527	232	8156	2.00124	0.116689	0.00620255	0.00568924
UP_SEQ_FEATURE	DOMAIN:PCI	8	0.858369	4.94828e-05	Q9BT78, O43242, P48556, Q7L2H7, Q14152, O00232, Q99627, P60228	846	25	20495	7.75225	0.185886	0.00604854	0.00595685
UP_SEQ_FEATURE	COMPBIAS:Basic residues	52	5.5794	4.94332e-05	Q13435, O15042, Q14203, Q14004, P35659, Q9BRR8, Q9UQ35, P25490, Q14966, Q9NP64, Q8N9E0, O60524, Q8IYB3, Q8WVK2, P21127, P62995, P62314, Q92769, Q13206, Q14739, O76021, Q7Z417, Q9NYV4, Q08945, Q9BUJ2, Q27J81, P27797, Q66PJ3, Q9NYF8, Q8TA86, Q9H307, Q13733, O75367, O75400, Q9BTT0, Q92793, Q93009, P09874, Q8IWX8, P07737, Q99460, P16402, Q8N5F7, O75592, P16401, O76094, P62266, P62861, P52948, P04196,…	846	694	20495	1.81519	0.185719	0.00604854	0.00595685
UP_SEQ_FEATURE	MOTIF:Nuclear localization signal	38	4.07725	5.09431e-05	Q7KZF4, O95831, P78347, Q9NYB0, P55786, Q6P1J9, P35659, Q16666, Q9Y266, O00629, Q8IX01, P55209, O43818, P42167, P23528, P02545, Q9BTC0, P22314, P09874, O15294, Q12874, P49591, Q13769, Q09666, Q01831, P22626, Q8IYM9, Q8TAE8, Q04726, Q04864, Q8NI27, O14497, P43243, Q9UER7, O75937, Q14980, Q92688, O43390	846	448	20495	2.05486	0.190813	0.00604913	0.00595743
GOTERM_MF_DIRECT	GO:0043531~ADP binding	9	0.965665	0.000276695	P07205, Q9Y265, P00558, P68133, Q9Y230, P00367, P55072, P05023, P52701	866	38	18811	5.14462	0.235422	0.00639035	0.0059753
GOTERM_CC_DIRECT	GO:0016282~eukaryotic 43S preinitiation complex	6	0.643777	0.000731464	O15371, Q13347, O75821, Q7L2H7, Q14152, P60228	869	18	20472	7.8527	0.435312	0.00705276	0.0059962
GOTERM_CC_DIRECT	GO:0071682~endocytic vesicle lumen	6	0.643777	0.000731464	P04114, P68871, P14625, P69905, P27797	869	18	20472	7.8527	0.435312	0.00705276	0.0059962
GOTERM_BP_DIRECT	GO:0000375~RNA splicing, via transesterification reactions	8	0.858369	7.9615e-05	Q12874, O43395, Q92945, O75934, O75533, Q8IYB3, Q6P2Q9, P62995	857	25	19256	7.19011	0.229955	0.00637308	0.00621191
INTERPRO	IPR000629:RNA helicase, ATP-dependent, DEAD-box, conserved site	8	0.858369	0.000151938	P38919, Q9NVP1, P17844, P26196, Q13206, O00571, Q86XP3, P60842	866	27	19116	6.54042	0.217726	0.00646136	0.00624145
GOTERM_CC_DIRECT	GO:0034663~endoplasmic reticulum chaperone complex	5	0.536481	0.000833862	P23284, P11021, Q9UBS4, P14625, Q8WU39	869	11	20472	10.7082	0.478746	0.00748559	0.00636419
GOTERM_CC_DIRECT	GO:0071162~CMG complex	5	0.536481	0.000833862	Q14566, P33992, P33993, P33991, P49736	869	11	20472	10.7082	0.478746	0.00748559	0.00636419
GOTERM_CC_DIRECT	GO:0005885~Arp2/3 protein complex	5	0.536481	0.000833862	O15144, O15143, O15511, Q9BPX5, P61158	869	11	20472	10.7082	0.478746	0.00748559	0.00636419
GOTERM_CC_DIRECT	GO:0019773~proteasome core complex, alpha-subunit complex	5	0.536481	0.000833862	Q8TAA3, O14818, P25789, P60900, P25787	869	11	20472	10.7082	0.478746	0.00748559	0.00636419
GOTERM_CC_DIRECT	GO:0000794~condensed nuclear chromosome	8	0.858369	0.000812365	Q9BYG3, O95347, Q9H9G7, P42704, Q15050, Q9NTJ3, Q14683, P16104	869	37	20472	5.09365	0.469913	0.00748559	0.00636419
GOTERM_CC_DIRECT	GO:0001533~cornified envelope	10	1.07296	0.000794418	P22528, Q15517, P23490, Q92817, P04083, Q9UBC9, P36952, P07384, Q15828, P04792	869	59	20472	3.9929	0.462425	0.00748559	0.00636419
UP_KW_CELLULAR_COMPONENT	KW-0733~Signal recognition particle	4	0.429185	0.00173462	Q9UHB9, O76094, P49458, P37108	806	6	17543	14.5103	0.0910697	0.00867309	0.00662309
UP_KW_BIOLOGICAL_PROCESS	KW-0234~DNA repair	32	3.43348	0.00098686	P27694, Q9Y265, P12956, P25490, P78527, P13010, Q8TAF3, Q7Z6Z7, Q96FI4, Q16531, Q9Y230, P55072, Q93009, P09874, Q9Y3Z3, O94874, Q9UMS4, P54727, P35244, P54725, P52701, P12004, P16104, Q9NRR5, Q01831, Q5UIP0, Q08945, Q99497, Q9HCS7, Q15233, Q14683, Q9Y5B9	548	350	11187	1.86644	0.109976	0.00895765	0.00713576
UP_KW_PTM	KW-0882~Thioester bond	5	0.536481	0.00359521	P0C0L4, A8K2U0, P20742, P01024, P01023	805	12	14097	7.29658	0.0926667	0.0100666	0.00719041
UP_KW_PTM	KW-0013~ADP-ribosylation	16	1.71674	0.00338623	Q14974, P35659, P13639, P12956, P25490, P04406, O43684, P17661, P0CG48, P42224, P13010, P00367, P09874, Q9Y2W1, Q14980, Q9Y5B9	805	120	14097	2.33491	0.0875149	0.0100666	0.00719041
GOTERM_BP_DIRECT	GO:0032212~positive regulation of telomere maintenance via telomerase	9	0.965665	9.55893e-05	O60832, Q99832, P17987, P13010, P50991, P78371, P49368, P48643, P09651	857	34	19256	5.9477	0.26929	0.00746962	0.00728072
UP_KW_DISEASE	KW-0360~Hereditary hemolytic anemia	10	1.07296	0.000457381	Q15437, P00390, P68871, P00558, P60174, P00568, P69905, P11166, P48637	280	38	4408	4.14286	0.0315167	0.00800417	0.00743245
INTERPRO	IPR000795:Elongation factor, GTP-binding domain	7	0.751073	0.000189361	Q15029, O60841, P13639, P49411, Q2VIR3, Q5VTE0, P41091	866	20	19116	7.72587	0.26364	0.00784635	0.0075793
GOTERM_MF_DIRECT	GO:0043022~ribosome binding	12	1.28755	0.000373279	Q9UHB9, Q92616, O76094, P11021, O95202, P13639, Q9BY44, P04844, Q9BRP8, P08865, Q969V3, P56537	866	71	18811	3.67127	0.303821	0.00818196	0.00765055
GOTERM_MF_DIRECT	GO:0005200~structural constituent of cytoskeleton	15	1.60944	0.00038801	P07437, Q15149, O15144, P23490, O15143, P68363, P68133, P17661, P68371, Q9BUF5, O15511, P61158, P02545, P26038, Q9Y490	866	107	18811	3.0451	0.313702	0.00818196	0.00765055
GOTERM_MF_DIRECT	GO:0003713~transcription coactivator activity	26	2.7897	0.000373051	P35637, Q9Y265, Q9Y6Q9, P19474, Q96CT7, Q92793, O00151, Q9BWW4, P51531, Q14258, Q92905, P51532, Q05086, P53999, Q08211, Q01831, Q96ST3, O43707, Q8IYM9, P52948, Q99497, O14497, Q13573, Q9UER7, Q9Y2W1, Q99417	866	258	18811	2.18901	0.303667	0.00818196	0.00765055
GOTERM_MF_DIRECT	GO:0019901~protein kinase binding	42	4.50644	0.000385789	Q14203, Q92616, P05107, Q14004, Q10567, P14317, P19474, O75367, P30086, P62081, Q9P258, P52732, P62993, Q00610, P47897, P62736, Q16555, P26038, P09874, O94874, P13639, Q12931, P23381, Q7Z434, P51812, Q8TD19, P13533, P16885, Q9NYV4, P18669, Q8IYM9, Q13151, P08575, Q16543, Q96EY1, Q15691, P05023, P04792, P08238, Q9UER7, P21796, P46459	866	510	18811	1.78885	0.312221	0.00818196	0.00765055
UP_KW_CELLULAR_COMPONENT	KW-0271~Exosome	5	0.536481	0.00225646	Q9Y3B2, Q01780, Q9NQT5, Q96B26, Q15024	806	13	17543	8.37135	0.116837	0.0100724	0.00769165
UP_KW_CELLULAR_COMPONENT	KW-0703~Sarcoplasmic reticulum	9	0.965665	0.00238075	Q13554, Q86TD4, P21817, P30626, P14625, P16615, O14983, P07996, P27797	806	52	17543	3.76711	0.122868	0.0100724	0.00769165
INTERPRO	IPR003593:AAA+ ATPase domain	18	1.93133	0.000200216	Q14204, Q9Y265, Q9Y4W6, P62191, P33993, P17980, P35998, P35250, P62333, P08240, P62195, Q5T9A4, Q9Y230, P55072, P43686, Q9NVI7, P46459, P06576	866	140	19116	2.83807	0.276447	0.00808873	0.00781343
GOTERM_CC_DIRECT	GO:0044297~cell body	12	1.28755	0.00110449	P15311, Q99832, P07437, Q9HB71, P17987, P50991, Q99497, P78371, P68133, P62736, P49368, P48643	869	87	20472	3.24939	0.57814	0.0096922	0.00824023
GOTERM_CC_DIRECT	GO:0010494~cytoplasmic stress granule	12	1.28755	0.00110449	Q14974, Q14258, C9JLW8, Q92945, P26196, P31483, Q92499, O00571, Q9UN86, P55072, Q6PKG0, Q7Z417	869	87	20472	3.24939	0.57814	0.0096922	0.00824023
GOTERM_BP_DIRECT	GO:1903608~protein localization to cytoplasmic stress granule	5	0.536481	0.000121869	P31483, Q92499, O00571, Q08211, P05455	857	7	19256	16.0493	0.329679	0.00862356	0.00840547
GOTERM_BP_DIRECT	GO:0097294~'de novo' XMP biosynthetic process	5	0.536481	0.000121869	P30566, O15067, P31939, P22102, P12268	857	7	19256	16.0493	0.329679	0.00862356	0.00840547
GOTERM_BP_DIRECT	GO:0090503~RNA phosphodiester bond hydrolysis, exonucleolytic	9	0.965665	0.000119124	Q6L8Q7, Q9UIV1, Q9Y3B2, Q9ULM6, Q9UKF6, Q9NZN8, A5YKK6, Q9H0D6, Q96LI5	857	35	19256	5.77776	0.323611	0.00862356	0.00840547
GOTERM_BP_DIRECT	GO:0006401~RNA catabolic process	9	0.965665	0.000119124	Q7KZF4, Q14103, P42285, Q9Y3B2, Q01780, Q9NQT5, Q96B26, Q15024, Q9H0D6	857	35	19256	5.77776	0.323611	0.00862356	0.00840547
GOTERM_BP_DIRECT	GO:0042493~response to drug	29	3.11159	0.000123494	P00491, P61803, O15067, P33993, Q9UHB9, P42224, P05090, P13010, P16220, P04083, P04040, P22695, Q16555, P07996, P00441, Q92769, P13639, P40939, P04844, Q13867, O14980, Q13547, Q01831, P05023, P55160, P08238, P10809, P27797, Q92820	857	293	19256	2.2239	0.333245	0.00862356	0.00840547
GOTERM_CC_DIRECT	GO:0043231~intracellular membrane-bounded organelle	63	6.75966	0.00116969	P04114, P30405, Q14966, P10515, Q10567, Q9UNF0, O75342, P38606, Q01650, Q9Y3I0, P35613, Q8TAF3, Q96RU3, P04040, P09497, P55072, Q92734, P22059, P61106, P46060, P23284, Q15029, Q9H5N1, O43169, P04406, Q8IUR7, P53618, Q6WKZ4, Q9NP79, Q8NEX9, O00754, Q01831, Q96DH6, Q86TD4, P11021, Q96CW1, P49247, O75817, Q9NZH6, P25398, Q13895, Q86Y82, P62937, P25789, P23368, O60264, P63027, P04066, P61966, P49792,…	869	982	20472	1.51137	0.599107	0.0101503	0.00862969
GOTERM_CC_DIRECT	GO:0000176~nuclear exosome (RNase complex)	5	0.536481	0.00120898	Q9Y3B2, Q01780, Q9NQT5, Q96B26, Q15024	869	12	20472	9.81588	0.611238	0.0102632	0.0087257
GOTERM_CC_DIRECT	GO:0035145~exon-exon junction complex	5	0.536481	0.00120898	P38919, Q9BZI7, Q9NYF8, Q9BRP8, Q92900	869	12	20472	9.81588	0.611238	0.0102632	0.0087257
GOTERM_BP_DIRECT	GO:0015986~ATP synthesis coupled proton transport	8	0.858369	0.000136073	O75947, O75964, P24539, P48047, P56385, P38606, P36542, P06576	857	27	19256	6.6575	0.360213	0.00930396	0.00906867
GOTERM_CC_DIRECT	GO:0030015~CCR4-NOT core complex	4	0.429185	0.00137974	Q9UIV1, O75175, Q9NZN8, A5YKK6	869	6	20472	15.7054	0.659835	0.011343	0.00964369
GOTERM_CC_DIRECT	GO:0034715~pICln-Sm protein complex	4	0.429185	0.00137974	P54105, P62316, P62318, P62314	869	6	20472	15.7054	0.659835	0.011343	0.00964369
GOTERM_CC_DIRECT	GO:0031597~cytosolic proteasome complex	4	0.429185	0.00137974	P62333, P62195, P14735, P43686	869	6	20472	15.7054	0.659835	0.011343	0.00964369
GOTERM_MF_DIRECT	GO:0000175~3'-5'-exoribonuclease activity	8	0.858369	0.000520474	Q6L8Q7, Q9UIV1, Q01780, Q9ULM6, Q9NQT5, Q15024, Q9H0D6, Q96LI5	866	32	18811	5.43043	0.396489	0.0107417	0.010044
INTERPRO	IPR007123:Gelsolin domain	6	0.643777	0.000266702	Q15437, Q15436, P53992, O75366, P06396, O95486	866	14	19116	9.46024	0.350172	0.010512	0.0101542
UP_SEQ_FEATURE	CROSSLNK:Isoglutamyl cysteine thioester (Cys-Gln)	5	0.536481	9.0888e-05	P0C0L4, A8K2U0, P20742, P01024, P01023	846	7	20495	17.3041	0.314597	0.0104925	0.0103335
GOTERM_BP_DIRECT	GO:0000723~telomere maintenance	11	1.18026	0.000158568	Q9NYB0, P27694, P13010, Q5UIP0, P12956, Q9Y265, P25490, Q9Y230, P35244, P78527, P09874	857	56	19256	4.41357	0.405754	0.0106208	0.0103522
UP_KW_BIOLOGICAL_PROCESS	KW-0324~Glycolysis	8	0.858369	0.00155576	P06733, P07205, Q02218, P18669, P04406, Q8N0Y7, P00558, P60174	548	36	11187	4.5365	0.167834	0.0131129	0.0104458
KEGG_PATHWAY	hsa01230:Biosynthesis of amino acids	14	1.50215	0.00090264	P06733, Q9NZL9, P07205, P04406, P31153, P50213, P34896, P34897, P18669, O75390, P00558, Q8N0Y7, P60174, P49247	527	75	8156	2.88891	0.230399	0.012465	0.0114334
GOTERM_CC_DIRECT	GO:0030126~COPI vesicle coat	5	0.536481	0.00168802	P35606, Q9Y678, P53618, P48444, O14579	869	13	20472	9.06081	0.73272	0.0134902	0.0114692
GOTERM_CC_DIRECT	GO:0090734~site of DNA damage	7	0.751073	0.00169275	Q01831, P27694, P13010, Q93034, P09874, P16104, Q9NRR5	869	31	20472	5.31957	0.733707	0.0134902	0.0114692
GOTERM_CC_DIRECT	GO:0030018~Z disc	15	1.60944	0.00167418	Q14315, Q16637, Q08043, Q15149, P30626, Q9NP98, P17661, P11166, P13533, P12883, O43707, P21817, O00151, P04792	869	134	20472	2.6371	0.729811	0.0134902	0.0114692
INTERPRO	IPR009000:Translation elongation/initiation factor/Ribosomal, beta-barrel	8	0.858369	0.000309374	Q15029, O60841, P13639, P49411, Q2VIR3, P39023, Q5VTE0, P41091	866	30	19116	5.88637	0.393485	0.0119035	0.0114984
SMART	SM00382:AAA	18	1.93133	0.000276145	Q14204, Q9Y265, Q9Y4W6, P62191, P33993, P17980, P35998, P35250, P62333, P08240, P62195, Q5T9A4, Q9Y230, P55072, P43686, Q9NVI7, P46459, P06576	484	140	10337	2.74596	0.0838271	0.0125054	0.011677
UP_KW_BIOLOGICAL_PROCESS	KW-0375~Hydrogen ion transport	10	1.07296	0.00186662	O75947, O75964, P24539, P48047, Q96D96, P21281, P56385, P38606, P36542, P06576	548	58	11187	3.5197	0.197856	0.0146841	0.0116975
GOTERM_MF_DIRECT	GO:0051059~NF-kappaB binding	8	0.858369	0.000634672	Q92769, Q13547, Q99829, O43823, Q96EY1, Q14690, P60900, P09525	866	33	18811	5.26587	0.459806	0.0128257	0.0119927
UP_SEQ_FEATURE	DOMAIN:tr-type G	7	0.751073	0.000113775	Q15029, O60841, P13639, P49411, Q2VIR3, Q5VTE0, P41091	846	20	20495	8.47902	0.376792	0.0127797	0.0125859
COG_ONTOLOGY	Posttranslational modification, protein turnover, chaperones	17	1.82403	0.000493774	O15294, O95433, P28062, P14735, P62191, P17980, Q99460, P35998, O95373, P62333, P62195, Q9UBS4, O60884, P63208, Q93009, P43686, Q13200	125	106	2025	2.59811	0.0137339	0.0138257	0.0128381
INTERPRO	IPR001609:Myosin head, motor domain	9	0.965665	0.000360251	P42765, Q9Y623, A7E2Y1, P13535, Q9UKX2, P12882, P13533, P11055, P12883	866	40	19116	4.96663	0.441371	0.0135387	0.0130779
UP_KW_BIOLOGICAL_PROCESS	KW-0554~One-carbon metabolism	6	0.643777	0.00230619	Q9NZL9, P23526, P31153, P34896, P11586, P34897	548	20	11187	6.12427	0.238485	0.0170082	0.0135489
GOTERM_BP_DIRECT	GO:0006888~ER to Golgi vesicle-mediated transport	17	1.82403	0.000214156	Q15437, Q15436, P35606, P53992, Q9Y678, P49257, P53618, Q13618, O75340, O95486, Q9HD26, P49755, P48444, O14579, P55072, Q92734, P61019	857	130	19256	2.93826	0.504869	0.0140572	0.0137017
UP_KW_DOMAIN	KW-0676~Redox-active center	8	0.858369	0.00288689	P32119, Q8NBS9, P00390, Q06830, Q9H3N1, Q96JJ7, Q16881, P09622	532	54	14922	4.15539	0.07776	0.0161666	0.0138571
GOTERM_BP_DIRECT	GO:0003009~skeletal muscle contraction	8	0.858369	0.000221286	P13639, P48788, P45378, P16615, P13535, P11055, P12883, P02585	857	29	19256	6.19837	0.516325	0.0142404	0.0138803
GOTERM_CC_DIRECT	GO:1904724~tertiary granule lumen	9	0.965665	0.00210261	P36871, P04080, P68871, Q8IUR7, P02788, P02763, Q12905, Q92820, P02794	869	55	20472	3.85496	0.806769	0.0165873	0.0141024
GOTERM_BP_DIRECT	GO:0006267~pre-replicative complex assembly involved in nuclear cell cycle DNA replication	5	0.536481	0.000235148	Q14566, P33992, P33993, P33991, P49736	857	8	19256	14.0432	0.53784	0.0148414	0.0144661
UP_KW_BIOLOGICAL_PROCESS	KW-0943~RNA-mediated gene silencing	10	1.07296	0.0026701	Q9HCK5, Q9UIV1, Q9H9G7, Q9UPQ9, Q9ULM6, O75175, Q9NZN8, A5YKK6, Q08211, Q96LI5	548	61	11187	3.3466	0.270571	0.0185336	0.0147641
GOTERM_MF_DIRECT	GO:0004386~helicase activity	11	1.18026	0.00081668	Q9NVP1, P51531, Q96L91, O75643, P26196, O60264, Q92499, Q92900, P51532, Q08211, P60842	866	66	18811	3.62028	0.54729	0.0158436	0.0148146
GOTERM_MF_DIRECT	GO:0016787~hydrolase activity	26	2.7897	0.000816597	Q96L91, Q9UJV9, P12956, O75643, P33991, P17844, P13010, Q8N0Y7, O60264, Q92499, P55072, P49736, P38919, P51531, P21281, P26196, Q13206, O00571, P51532, Q08211, O43809, Q9NVP1, P18669, Q9NY33, Q92900, P60842	866	272	18811	2.07634	0.547253	0.0158436	0.0148146
KEGG_PATHWAY	hsa03015:mRNA surveillance pathway	16	1.71674	0.00128012	P38919, P35637, Q12996, Q9H307, Q96EP5, P30153, Q05048, Q9UKF6, O43809, Q9P2I0, Q96DH6, Q9BZI7, Q8IYB3, P62714, Q9BRP8, Q92900	527	97	8156	2.55279	0.310281	0.0162344	0.0148909
KEGG_PATHWAY	hsa04217:Necroptosis	22	2.36052	0.00128756	O95831, P02792, Q13554, P06737, P62937, P11217, O75367, Q96HS1, P16104, P42224, P0C0S8, P05141, P07384, P00367, P08238, P09874, P21796, P02794	527	159	8156	2.14137	0.31177	0.0162344	0.0148909
KEGG_PATHWAY	hsa05132:Salmonella infection	30	3.21888	0.00134856	Q14204, Q14203, O15144, O00629, Q96A32, O15143, P68363, Q9BPX5, P33176, O43237, P51149, P61163, P42025, O15511, P63208, Q14315, P07437, P07737, P04406, Q9NP97, P14625, Q13409, Q09666, P68371, Q9BUF5, P08575, P61158, P55160, P55060, P08238	527	249	8156	1.86461	0.323854	0.0162951	0.0149465
GOTERM_CC_DIRECT	GO:0000177~cytoplasmic exosome (RNase complex)	5	0.536481	0.00228448	Q9Y3B2, Q01780, Q9NQT5, Q96B26, Q15024	869	14	20472	8.41361	0.832407	0.0178418	0.0151689
GOTERM_CC_DIRECT	GO:0016272~prefoldin complex	4	0.429185	0.00233852	O15212, Q99471, Q9UHV9, Q9NUG6	869	7	20472	13.4618	0.839349	0.0179057	0.0152233
GOTERM_CC_DIRECT	GO:0071541~eukaryotic translation initiation factor 3 complex, eIF3m	4	0.429185	0.00233852	O15371, Q13347, Q7L2H7, Q14152	869	7	20472	13.4618	0.839349	0.0179057	0.0152233
INTERPRO	IPR019742:Alpha-2-macroglobulin, conserved site	5	0.536481	0.000437028	P0C0L4, A8K2U0, P20742, P01024, P01023	866	9	19116	12.2633	0.506579	0.0160508	0.0155046
UP_KW_MOLECULAR_FUNCTION	KW-0030~Aminoacyl-tRNA synthetase	8	0.858369	0.00328017	P54577, P49591, P26640, P41250, P23381, P47897, O43776, Q9Y2Z4	598	39	11655	3.99794	0.23868	0.0194467	0.0159323
SMART	SM00242:MYSc	9	0.965665	0.00043922	P42765, Q9Y623, A7E2Y1, P13535, Q9UKX2, P12882, P13533, P11055, P12883	484	40	10337	4.80542	0.130001	0.0174041	0.0162511
GOTERM_BP_DIRECT	GO:0045070~positive regulation of viral genome replication	8	0.858369	0.000277652	Q6L8Q7, Q9UIV1, P62937, O00571, Q16531, Q9P035, P54725, Q6PKG0	857	30	19256	5.99175	0.598031	0.0171935	0.0167587
GOTERM_MF_DIRECT	GO:0003690~double-stranded DNA binding	15	1.60944	0.000961176	Q16666, P12956, Q14966, O75531, O43823, P78527, P53999, P52701, Q08211, P16402, P16401, O14979, P42224, P13010, Q8TAF3	866	117	18811	2.78483	0.606545	0.0182812	0.0170939
GOTERM_BP_DIRECT	GO:0017148~negative regulation of translation	13	1.39485	0.000292004	P38919, P04406, P26196, P31483, O00571, O60506, Q96PZ0, P34896, A5YKK6, P34897, Q9UIV1, P27797, Q6PKG0	857	83	19256	3.51925	0.616532	0.0177474	0.0172986
GOTERM_CC_DIRECT	GO:0030016~myofibril	7	0.751073	0.00277564	Q9NYL9, P05976, Q9Y623, Q9UKX2, P60900, P13533, P12883	869	34	20472	4.8502	0.885912	0.020844	0.0177214
GOTERM_CC_DIRECT	GO:0070971~endoplasmic reticulum exit site	7	0.751073	0.00277564	P04114, Q15437, Q15436, P53992, O75340, O95486, Q92734	869	34	20472	4.8502	0.885912	0.020844	0.0177214
SMART	SM00088:PINT	6	0.643777	0.000620397	Q9BT78, O43242, Q7L2H7, Q14152, O00232, P60228	484	16	10337	8.00904	0.178585	0.0190399	0.0177786
SMART	SM00913:SM00913	6	0.643777	0.000620397	Q14974, O43592, O14980, Q92973, P55060, O95373	484	16	10337	8.00904	0.178585	0.0190399	0.0177786
SMART	SM00513:SAP	7	0.751073	0.000660691	Q13435, P82979, Q9NWH9, P35659, P12956, Q9BUJ2, Q1KMD3	484	24	10337	6.22925	0.189017	0.0190399	0.0177786
GOTERM_CC_DIRECT	GO:0000776~kinetochore	16	1.71674	0.0028194	P46060, Q14203, O14980, O43684, O43237, P51532, Q16181, Q96ST3, Q9Y2Z0, P52948, Q96JM3, P12270, Q8NFH4, P43034, Q8WUM0, Q14683	869	157	20472	2.40083	0.889756	0.0209709	0.0178293
GOTERM_MF_DIRECT	GO:0046982~protein heterodimerization activity	32	3.43348	0.00102887	P30626, P62805, O75367, P30153, O00268, O00267, P16104, Q9UBT2, P0C0S8, P43034, P05023, P62258, Q14683, P07951, Q04917	866	371	18811	1.87357	0.631577	0.0191925	0.017946
SMART	SM00948:SM00948	5	0.536481	0.000789203	Q8TAA3, O14818, P25789, P60900, P25787	484	10	10337	10.6787	0.221414	0.0192444	0.0179695
SMART	SM00350:MCM	5	0.536481	0.000789203	Q14566, P33992, P33993, P33991, P49736	484	10	10337	10.6787	0.221414	0.0192444	0.0179695
UP_KW_BIOLOGICAL_PROCESS	KW-0132~Cell division	34	3.64807	0.00344184	Q15018, Q14204, Q14203, Q6P1J9, Q14004, Q9Y265, Q53GS9, Q9Y266, P33992, Q13618, O75400, O60508, Q9UHD8, Q96CT7, P78406, Q9P258, P52732, Q00610, Q8NFH4, Q15021, P43034, Q93008, O95347, Q08J23, O43684, Q8TD19, Q16181, Q9NTJ3, P12270, Q16543, Q15691, P42695, Q14683, Q14980	548	411	11187	1.68877	0.334248	0.0225632	0.017974
UP_SEQ_FEATURE	DOMAIN:Gelsolin-like	6	0.643777	0.000172684	Q15437, Q15436, P53992, O75366, P06396, O95486	846	14	20495	10.3825	0.512144	0.0186521	0.0183693
UP_SEQ_FEATURE	DOMAIN:Q_MOTIF	8	0.858369	0.000175032	P38919, P17844, Q9UJV9, P26196, Q13206, Q92499, O00571, P60842	846	30	20495	6.4602	0.516882	0.0186521	0.0183693
UP_SEQ_FEATURE	REPEAT:HEAT 4	10	1.07296	0.000180604	Q14974, Q92616, Q9Y678, O14980, O75533, Q92973, P53618, Q86VP6, P30153, P42695	846	50	20495	4.84515	0.527945	0.0187648	0.0184804
GOTERM_BP_DIRECT	GO:0032543~mitochondrial translation	14	1.50215	0.000321025	Q96EY7, Q8IXM3, Q9Y2Q9, Q9NWU5, Q9Y3B7, Q8TAE8, Q9BYD2, P82650, Q92665, Q14197, P82673, P82664, Q9H9J2, P49406	857	96	19256	3.27674	0.65138	0.0191564	0.018672
GOTERM_CC_DIRECT	GO:0030127~COPII vesicle coat	5	0.536481	0.00301154	Q15437, Q15436, P53992, O75340, O95486	869	15	20472	7.8527	0.90516	0.0221888	0.0188647
GOTERM_CC_DIRECT	GO:0031982~vesicle	17	1.82403	0.00305423	P50395, Q86Y82, P62937, P04406, Q13409, O00299, P33176, Q09666, P0CG48, P15311, P14174, P23528, P04083, O15400, P63027, P26038, P80723	869	174	20472	2.30165	0.908279	0.022293	0.0189533
UP_SEQ_FEATURE	DOMAIN:Myosin motor	9	0.965665	0.000192049	P42765, Q9Y623, A7E2Y1, P13535, Q9UKX2, P12882, P13533, P11055, P12883	846	40	20495	5.4508	0.549877	0.0192871	0.0189947
UP_SEQ_FEATURE	DOMAIN:EF-hand	21	2.25322	0.000194913	Q08043, P04632, P80303, P05976, O95202, P12829, P30626, Q96D71, P14649, Q96A32, Q9UPN3, O75340, P13796, O43707, P21817, P08590, Q02818, Q9UH65, P07384, P02585, Q9HCY8	846	197	20495	2.58244	0.555203	0.0192871	0.0189947
UP_KW_DISEASE	KW-0225~Disease variant	243	26.073	0.00146137	P04114, Q14204, Q9UPN3, Q96PZ0, A5YKK6, P36871, Q9NX24, Q9UBS4, Q9BZI7, P07195, P60174, P22695, Q6NZY4, P43034, Q92734, P24752, Q9Y3Z3, Q8WUM0, P38919, Q16637, P13639, P11217, P41091, Q8NEX9, P21817, P30084, P49247, P46777, P55160, P10809, P46778, Q15437, Q15436, Q9NZH6, P35637, O75366, O43776, P23526, P31040, Q01105, Q16531, Q8NFH4, P00568, Q13144, P22314, Q93008, Q9Y2Z4, P00441, P49591, P07737,…	280	3523	4408	1.08587	0.097305	0.0204591	0.0189978
GOTERM_MF_DIRECT	GO:0008097~5S rRNA binding	5	0.536481	0.00113022	P13639, Q15050, P39023, Q9H7B2, P46777	866	11	18811	9.8735	0.666107	0.0206852	0.0193417
UP_KW_MOLECULAR_FUNCTION	KW-0722~Serine protease inhibitor	12	1.28755	0.0043136	P19823, P50453, Q8IW75, P19827, P01009, P01008, P30086, A8K2U0, P20742, P01023, Q06033, P35237	598	86	11655	2.71953	0.301488	0.0238686	0.019555
GOTERM_BP_DIRECT	GO:0006164~purine nucleotide biosynthetic process	6	0.643777	0.000354839	P30566, P00492, O15067, P31939, P22102, P11586	857	15	19256	8.98763	0.688011	0.0207961	0.0202702
COG_ONTOLOGY	RNA processing and modification	7	0.751073	0.00198982	Q12874, Q12996, O75533, Q6P2Q9, Q16531, O75400, Q14690	125	23	2025	4.93043	0.0542438	0.0222965	0.0207039
COG_ONTOLOGY	Intracellular trafficking and secretion	9	0.965665	0.00318522	Q15437, Q15436, Q14974, P53992, Q9Y678, O00629, Q92973, Q8IUR7, O95486	125	42	2025	3.47143	0.0854548	0.0222965	0.0207039
COG_ONTOLOGY	Translation, ribosomal structure and biogenesis	12	1.28755	0.00318279	Q9P2I0, Q15029, P13639, P61353, Q9Y3B2, P41250, Q9Y2X3, Q14690, O43776, Q9NQT5, Q9UKF6, Q15024	125	71	2025	2.73803	0.0853924	0.0222965	0.0207039
GOTERM_BP_DIRECT	GO:0001895~retina homeostasis	9	0.965665	0.000381951	P12273, A5A3E0, P01834, Q06830, P02788, P04792, P25311, P01860, P00441	857	41	19256	4.93224	0.714582	0.0219923	0.0214361
GOTERM_CC_DIRECT	GO:0042382~paraspeckles	4	0.429185	0.00362407	O43809, Q8WXF1, P52272, Q15233	869	8	20472	11.7791	0.941313	0.0252957	0.0215062
GOTERM_CC_DIRECT	GO:0072669~tRNA-splicing ligase complex	4	0.429185	0.00362407	Q8NCA5, Q9Y224, Q92499, Q9Y3I0	869	8	20472	11.7791	0.941313	0.0252957	0.0215062
GOTERM_CC_DIRECT	GO:0002199~zona pellucida receptor complex	4	0.429185	0.00362407	P17987, P50991, P78371, P49368	869	8	20472	11.7791	0.941313	0.0252957	0.0215062
GOTERM_CC_DIRECT	GO:0000796~condensin complex	4	0.429185	0.00362407	O95347, Q9NTJ3, Q15021, P42695	869	8	20472	11.7791	0.941313	0.0252957	0.0215062
GOTERM_CC_DIRECT	GO:0001725~stress fiber	10	1.07296	0.00362755	Q16181, O43707, O00151, P68133, P62736, P13796, Q9UHD8, P13533, P06753, P12883	869	73	20472	3.22714	0.941473	0.0252957	0.0215062
GOTERM_BP_DIRECT	GO:0006177~GMP biosynthetic process	5	0.536481	0.00040837	P30566, O15067, P31939, P22102, P12268	857	9	19256	12.4828	0.738297	0.0223379	0.0217729
GOTERM_BP_DIRECT	GO:0006268~DNA unwinding involved in DNA replication	7	0.751073	0.00039927	P27694, Q04837, Q14566, P33992, P33993, P33991, P49736	857	23	19256	6.83842	0.730359	0.0223379	0.0217729
GOTERM_BP_DIRECT	GO:0006417~regulation of translation	13	1.39485	0.000408209	Q96EY7, P82979, Q92616, Q9BY44, Q9NYF8, P98179, P58546, A5YKK6, Q96DH6, P63173, Q9UIV1, Q9UQ80, Q96LI5	857	86	19256	3.39649	0.738158	0.0223379	0.0217729
GOTERM_MF_DIRECT	GO:0000146~microfilament motor activity	8	0.858369	0.00130357	Q9Y623, A7E2Y1, P13535, Q9UKX2, P12882, P13533, P11055, P12883	866	37	18811	4.69659	0.717841	0.0234159	0.0218951
GOTERM_CC_DIRECT	GO:0033017~sarcoplasmic reticulum membrane	7	0.751073	0.00374141	Q13554, Q86TD4, P21817, P30626, Q8IWX8, P16615, O14983	869	36	20472	4.58074	0.94647	0.0258588	0.0219849
UP_KW_CELLULAR_COMPONENT	KW-0906~Nuclear pore complex	8	0.858369	0.00746002	P49792, Q99567, P52948, P12270, Q8NFH4, Q8N1F7, Q8WUM0, Q9UKX7	806	50	17543	3.48248	0.337569	0.0293072	0.0223801
GOTERM_CC_DIRECT	GO:0008180~COP9 signalosome	5	0.536481	0.00388198	Q9BT78, Q7L5N1, P62993, Q92905, Q99627	869	16	20472	7.36191	0.952056	0.0263637	0.0224142
GOTERM_CC_DIRECT	GO:0000178~exosome (RNase complex)	5	0.536481	0.00388198	Q9Y3B2, Q01780, Q9NQT5, Q96B26, Q15024	869	16	20472	7.36191	0.952056	0.0263637	0.0224142
GOTERM_BP_DIRECT	GO:0000381~regulation of alternative mRNA splicing, via spliceosome	11	1.18026	0.000429986	Q15007, P17844, Q9H0Z9, Q9UHX1, P31483, P49756, P14866, P09651, Q2TAY7, P62995, Q9Y2W1	857	63	19256	3.92317	0.756227	0.0230175	0.0224354
GOTERM_BP_DIRECT	GO:0065003~macromolecular complex assembly	18	1.93133	0.000434821	Q9BWW4, Q9Y4W6, P50502, P30153, P11166, Q08211, Q9BYG3, O60524, Q92793, P52907, P67870, P02679, Q96CW1, Q96S59, P63027, Q13155, P55160, P02675	857	152	19256	2.66081	0.760067	0.0230175	0.0224354
INTERPRO	IPR023332:Proteasome A-type subunit	5	0.536481	0.000702331	Q8TAA3, O14818, P25789, P60900, P25787	866	10	19116	11.037	0.678696	0.023998	0.0231812
INTERPRO	IPR000426:Proteasome, alpha-subunit, N-terminal domain	5	0.536481	0.000702331	Q8TAA3, O14818, P25789, P60900, P25787	866	10	19116	11.037	0.678696	0.023998	0.0231812
INTERPRO	IPR001208:Mini-chromosome maintenance, DNA-dependent ATPase	5	0.536481	0.000702331	Q14566, P33992, P33993, P33991, P49736	866	10	19116	11.037	0.678696	0.023998	0.0231812
INTERPRO	IPR003034:SAP domain	7	0.751073	0.000712811	Q13435, P82979, Q9NWH9, P35659, P12956, Q9BUJ2, Q1KMD3	866	25	19116	6.18069	0.684095	0.023998	0.0231812
UP_KW_DISEASE	KW-0036~Amyotrophic lateral sclerosis	9	0.965665	0.00214765	Q14203, P35637, P07737, P31483, P43243, P09651, P55072, P00441, Q9NRR5	280	38	4408	3.72857	0.13972	0.0250559	0.0232662
INTERPRO	IPR001494:Importin-beta, N-terminal	6	0.643777	0.000736	Q14974, O43592, O14980, Q92973, P55060, O95373	866	17	19116	7.79079	0.695722	0.024273	0.0234469
GOTERM_BP_DIRECT	GO:0051301~cell division	33	3.54077	0.000474767	Q15018, Q14204, Q14203, Q6P1J9, Q14004, Q9Y265, Q53GS9, Q9Y266, P68363, P33992, O75400, O60508, Q96CT7, P78406, Q9P258, P52732, Q00610, Q8NFH4, Q15021, P43034, Q93008, P07437, O95347, Q08J23, O43684, Q8TD19, Q9NTJ3, P12270, Q16543, Q15691, P42695, Q14683, Q14980	857	382	19256	1.94105	0.78956	0.0247331	0.0241076
GOTERM_CC_DIRECT	GO:0005682~U5 snRNP	6	0.643777	0.0042398	O75643, Q9Y312, P62316, Q6P2Q9, P62318, P62314	869	26	20472	5.43649	0.963787	0.0285456	0.0242692
GOTERM_BP_DIRECT	GO:0034605~cellular response to heat	10	1.07296	0.000495363	Q92769, P12270, P16615, O75340, P55072, P62258, P08238, Q9UER7, P07996, P10809	857	53	19256	4.23945	0.803321	0.025012	0.0243795
GOTERM_BP_DIRECT	GO:0042542~response to hydrogen peroxide	10	1.07296	0.000495363	P42224, P13639, P68871, P04040, P62714, P69905, Q05086, P10809, P00441	857	53	19256	4.23945	0.803321	0.025012	0.0243795
UP_KW_DISEASE	KW-0144~Charcot-Marie-Tooth disease	11	1.18026	0.00265883	O95831, Q14204, P54577, P41250, P02545, P04792, P55072, P05023, Q27J81, O00764, P51149	280	57	4408	3.0381	0.17003	0.0265883	0.0246891
GOTERM_BP_DIRECT	GO:0000027~ribosomal large subunit assembly	7	0.751073	0.000512494	Q14137, Q15050, P39023, Q96L21, Q9H7B2, P46777, Q8NHW5	857	24	19256	6.55348	0.814079	0.0254849	0.0248404
GOTERM_CC_DIRECT	GO:0005791~rough endoplasmic reticulum	9	0.965665	0.00450493	P62266, P04843, P04844, P61353, Q04756, P63220, Q02818, P10809, P61106	869	62	20472	3.41973	0.970586	0.0300714	0.0255664
GOTERM_BP_DIRECT	GO:0006096~glycolytic process	9	0.965665	0.000535919	P06733, P07205, Q02218, P18669, P36871, P04406, Q8N0Y7, P00558, P60174	857	43	19256	4.70283	0.827844	0.026252	0.0255881
UP_SEQ_FEATURE	BINDING:ATP; via carbonyl oxygen	8	0.858369	0.00026932	P38919, P07205, O15067, P54819, P42285, P00558, P00568, P48637	846	32	20495	6.05644	0.673539	0.0260301	0.0256355
GOTERM_BP_DIRECT	GO:0048511~rhythmic process	12	1.28755	0.000573732	O15294, Q96ST3, P17844, Q92793, Q8WXF1, Q16531, P78527, Q93009, Q05086, Q15233, Q08211, Q93008	857	77	19256	3.50167	0.847948	0.027691	0.0269907
UP_KW_CELLULAR_COMPONENT	KW-1135~Mitochondrion nucleoid	5	0.536481	0.00982522	Q00059, Q04837, Q9NVI7, Q99714, P34897	806	19	17543	5.72777	0.419032	0.0360258	0.0275106
GOTERM_CC_DIRECT	GO:0005790~smooth endoplasmic reticulum	6	0.643777	0.0050247	P04114, P23284, P11021, P21817, P30626, P27797	869	27	20472	5.23514	0.980438	0.0332567	0.0282746
KEGG_PATHWAY	hsa03060:Protein export	7	0.751073	0.00274333	Q9UHB9, O76094, P11021, P08240, P49458, P37108, Q9Y5M8	527	23	8156	4.71017	0.549167	0.0318226	0.029189
GOTERM_BP_DIRECT	GO:1901998~toxin transport	9	0.965665	0.000629833	P31689, Q99832, P35606, P17987, P11021, P50991, P78371, P49368, P48643	857	44	19256	4.59595	0.873531	0.0299581	0.0292005
GOTERM_BP_DIRECT	GO:0006614~SRP-dependent cotranslational protein targeting to membrane	5	0.536481	0.000656703	Q9UHB9, O76094, P08240, P49458, P37108	857	10	19256	11.2345	0.884213	0.0303563	0.0295886
GOTERM_BP_DIRECT	GO:0042026~protein refolding	7	0.751073	0.000649192	P31689, P11142, P11021, O60884, P04792, P10809, P38646	857	25	19256	6.29134	0.881322	0.0303563	0.0295886
SMART	SM00093:SERPIN	8	0.858369	0.00141331	P50453, Q8IW75, P01009, P36952, P01008, P36955, P35237, P05543	484	37	10337	4.61782	0.361311	0.0320015	0.0298815
UP_SEQ_FEATURE	DOMAIN:Histone_H2A_C	6	0.643777	0.000351698	P0C0S8, O75367	846	16	20495	9.08466	0.768207	0.0304511	0.0299895
UP_SEQ_FEATURE	DOMAIN:Importin N-terminal	6	0.643777	0.000351698	Q14974, O43592, O14980, Q92973, P55060, O95373	846	16	20495	9.08466	0.768207	0.0304511	0.0299895
UP_SEQ_FEATURE	REPEAT:HEAT 10	7	0.751073	0.000343056	Q14974, Q92616, O14980, O75533, Q92973, Q86VP6, P30153	846	24	20495	7.06585	0.759728	0.0304511	0.0299895
UP_SEQ_FEATURE	REPEAT:HEAT 1	11	1.18026	0.000349729	Q14974, Q92616, Q9Y678, O14980, O75533, Q92973, P53618, Q86VP6, P30153, P78527, P42695	846	66	20495	4.03763	0.766303	0.0304511	0.0299895
UP_SEQ_FEATURE	REPEAT:HEAT 2	11	1.18026	0.000349729	Q14974, Q92616, Q9Y678, O14980, O75533, Q92973, P53618, Q86VP6, P30153, P78527, P42695	846	66	20495	4.03763	0.766303	0.0304511	0.0299895
GOTERM_BP_DIRECT	GO:0001732~formation of cytoplasmic translation initiation complex	6	0.643777	0.000678899	O15371, Q13347, O75821, Q7L2H7, Q14152, P60228	857	17	19256	7.93026	0.892354	0.0309465	0.0301639
UP_KW_BIOLOGICAL_PROCESS	KW-0131~Cell cycle	49	5.25751	0.00613878	Q15018, Q14204, Q14566, Q14203, Q14004, Q6P1J9, Q9Y265, Q53GS9, Q9Y266, P33992, P33993, P33991, Q8IXM3, Q96CT7, Q9P258, Q15021, P43034, P21127, P49736, Q08J23, O43684, P19784, P16104, Q5UIP0, Q8TAE8, P12270, P46013, P42695, Q14980, Q13618, P19474, O75400, O60508, Q9UHD8, P78406, P52732, Q00610, Q8NFH4, Q93008, O95347, Q15007, P51812, Q8TD19, Q16181, Q9H0Z9, Q9NTJ3, Q16543, Q15691, Q14683	548	679	11187	1.47319	0.516454	0.0381251	0.0303708
UP_KW_BIOLOGICAL_PROCESS	KW-0498~Mitosis	25	2.6824	0.00693032	Q15018, Q14204, Q14203, Q9Y265, Q9Y266, Q13618, P78406, Q9P258, P52732, Q00610, Q8NFH4, Q15021, P43034, Q93008, O95347, Q08J23, O43684, Q8TD19, Q16181, Q9NTJ3, P12270, Q15691, P42695, Q14683, Q14980	548	286	11187	1.78446	0.559843	0.0389418	0.0310214
UP_KW_BIOLOGICAL_PROCESS	KW-0227~DNA damage	33	3.54077	0.00688142	P27694, Q9Y265, P12956, P25490, P78527, P13010, Q8TAF3, Q7Z6Z7, P42285, Q96FI4, Q16531, Q9Y230, P55072, Q93009, P09874, Q9Y3Z3, O94874, Q9UMS4, P54727, P35244, P54725, P52701, P12004, P16104, Q9NRR5, Q01831, Q5UIP0, Q08945, Q99497, Q9HCS7, Q15233, Q14683, Q9Y5B9	548	414	11187	1.62722	0.557279	0.0389418	0.0310214
GOTERM_BP_DIRECT	GO:1902459~positive regulation of stem cell population maintenance	9	0.965665	0.000736585	O15294, Q96ST3, P51531, Q92769, Q13547, Q9Y6Q9, O14497, Q16576, P51532	857	45	19256	4.49382	0.910933	0.0322329	0.0314178
GOTERM_BP_DIRECT	GO:0070527~platelet aggregation	9	0.965665	0.000736585	P18206, Q86UX7, P62937, P68871, P02679, O00299, P04792, P02675, Q9Y490	857	45	19256	4.49382	0.910933	0.0322329	0.0314178
GOTERM_BP_DIRECT	GO:1902600~hydrogen ion transmembrane transport	16	1.71674	0.000723679	O75947, P31930, O95202, O75964, P48047, Q96D96, Q13733, P21281, P38606, P24539, P08574, P56385, P05141, P05023, P06576, P0C7P4	857	131	19256	2.74431	0.907076	0.0322329	0.0314178
UP_KW_CELLULAR_COMPONENT	KW-0736~Signalosome	4	0.429185	0.0120447	Q9BT78, Q7L5N1, Q92905, Q99627	806	11	17543	7.91473	0.486487	0.0414036	0.0316173
GOTERM_BP_DIRECT	GO:0016192~vesicle-mediated transport	23	2.46781	0.00075572	Q15437, P50395, Q15436, P35606, Q9Y678, Q86Y82, Q10567, Q15907, P53618, P61163, P11142, O60664, P31150, Q00610, Q99829, Q96CW1, P09497, P63027, O60271, P61966, P61019, P61106, P46459	857	233	19256	2.21798	0.916358	0.0326352	0.0318098
GOTERM_CC_DIRECT	GO:0030286~dynein complex	6	0.643777	0.00590721	Q9UFH2, Q14204, Q14203, Q9NP97, Q13409, O43237	869	28	20472	5.04817	0.990218	0.0387692	0.0329612
GOTERM_BP_DIRECT	GO:0090666~scaRNA localization to Cajal body	4	0.429185	0.000818367	O60832, P17987, P50991, P78371	857	5	19256	17.9753	0.931914	0.0344344	0.0335636
GOTERM_BP_DIRECT	GO:0071353~cellular response to interleukin-4	7	0.751073	0.000812513	P11021, P39023, P49327, P68363, P08238, P49736, P12268	857	26	19256	6.04937	0.930592	0.0344344	0.0335636
GOTERM_CC_DIRECT	GO:0034719~SMN-Sm protein complex	5	0.536481	0.00610135	Q16637, P62316, P62318, P62314	869	18	20472	6.54392	0.991602	0.0397096	0.0337608
UP_KW_BIOLOGICAL_PROCESS	KW-0346~Stress response	13	1.39485	0.00792002	Q92616, O95433, P98179, Q12931, P14625, P51812, P34932, P38646, P11142, Q99497, P04792, P08238, P10809	548	111	11187	2.39086	0.608701	0.0424801	0.0338401
GOTERM_MF_DIRECT	GO:0051287~NAD binding	8	0.858369	0.00209456	P23526, P04406, P07195, Q9UBQ7, P23368, P50213, P09874, P09622	866	40	18811	4.34434	0.869169	0.0369404	0.0345412
KEGG_PATHWAY	hsa00010:Glycolysis / Gluconeogenesis	12	1.28755	0.00342613	P06733, P07205, P18669, P36871, P04406, P10515, Q8N0Y7, P00558, P49189, P07195, P60174, P09622	527	67	8156	2.77187	0.630382	0.0382145	0.035052
KEGG_PATHWAY	hsa04260:Cardiac muscle contraction	14	1.50215	0.00359436	P31930, P12829, Q13733, P16615, P13533, P12883, P54709, P08590, P08574, P22695, O14983, P05023, P06753, P07951	527	87	8156	2.49044	0.648041	0.038606	0.0354111
GOTERM_CC_DIRECT	GO:0005884~actin filament	11	1.18026	0.00647199	P15311, Q7KZI7, Q08043, P04083, P14317, O75366, P68133, Q96EY1, P13796, P06753, P07951	869	94	20472	2.7568	0.993724	0.0417737	0.0355157
GOTERM_MF_DIRECT	GO:0017116~single-stranded DNA-dependent ATP-dependent DNA helicase activity	6	0.643777	0.00223417	P35250, Q14566, P33992, P33993, P33991, P49736	866	21	18811	6.2062	0.885774	0.0380201	0.0355508
GOTERM_MF_DIRECT	GO:0000049~tRNA binding	11	1.18026	0.00221418	O60524, P54577, O43592, P49591, Q9BY44, Q2VIR3, Q08J23, P41091, Q9Y2Z4, Q99714, P05455	866	75	18811	3.18585	0.883532	0.0380201	0.0355508
UP_SEQ_FEATURE	REPEAT:HEAT 9	7	0.751073	0.000435763	Q14974, Q92616, O14980, O75533, Q92973, Q86VP6, P30153	846	25	20495	6.78322	0.836579	0.0362206	0.0356715
UP_SEQ_FEATURE	CARBOHYD:N-linked (GlcNAc...) (complex) asparagine	15	1.60944	0.000428322	P23142, Q8IW75, P36955, P19823, P0C0L4, P05090, P19827, P01857, P01009, P01008, P02679, P02763, P25311, P01023, P05543	846	120	20495	3.02822	0.831444	0.0362206	0.0356715
GOTERM_BP_DIRECT	GO:0002026~regulation of the force of heart contraction	6	0.643777	0.000905842	P12829, P08590, P16615, P05023, P13533, P12883	857	18	19256	7.48969	0.948918	0.0376326	0.0366809
GOTERM_CC_DIRECT	GO:0015935~small ribosomal subunit	6	0.643777	0.00689334	P62266, P62861, P46782, P63220, P62841, P08865	869	29	20472	4.87409	0.995494	0.0441287	0.0375179
SMART	SM00414:H2A	7	0.751073	0.00191206	P0C0S8, O75367, P16104	484	29	10337	5.15524	0.454855	0.0404082	0.0377313
UP_SEQ_FEATURE	DOMAIN:PROTEASOME_ALPHA_1	5	0.536481	0.000493636	Q8TAA3, O14818, P25789, P60900, P25787	846	10	20495	12.1129	0.87153	0.0393162	0.0387202
UP_SEQ_FEATURE	DOMAIN:MCM	5	0.536481	0.000493636	Q14566, P33992, P33993, P33991, P49736	846	10	20495	12.1129	0.87153	0.0393162	0.0387202
UP_SEQ_FEATURE	REPEAT:HEAT 3	10	1.07296	0.000501386	Q14974, Q92616, Q9Y678, O14980, O75533, Q92973, P53618, Q86VP6, P30153, P42695	846	57	20495	4.25013	0.875604	0.0393162	0.0387202
GOTERM_CC_DIRECT	GO:0031093~platelet alpha granule lumen	9	0.965665	0.00722605	Q86UX7, O43707, P01009, P02679, P04196, P02675, P02763, P07996, P01023	869	67	20472	3.16452	0.996532	0.0458825	0.0390089
GOTERM_CC_DIRECT	GO:0000346~transcription export complex	4	0.429185	0.00728712	P82979, Q86W42, Q13769, Q8NI27	869	10	20472	9.42325	0.996694	0.0458971	0.0390214
UP_SEQ_FEATURE	DOMAIN:ATPase_AAA_core	7	0.751073	0.000546897	P62333, P62195, Q5T9A4, P62191, P17980, Q9NVI7, P46459	846	26	20495	6.52232	0.897051	0.0413255	0.0406991
UP_SEQ_FEATURE	DOMAIN:SAP	7	0.751073	0.000546897	Q13435, P82979, Q9NWH9, P35659, P12956, Q9BUJ2, Q1KMD3	846	26	20495	6.52232	0.897051	0.0413255	0.0406991
GOTERM_MF_DIRECT	GO:0047485~protein N-terminus binding	14	1.50215	0.0026055	Q9UQ35, Q13547, Q9Y6Q9, O75531, P19784, P51532, Q06330, O43707, Q8IZL8, Q9BZK7, P63220, P60228, P09874, Q9UER7	866	116	18811	2.62159	0.920392	0.0435748	0.0407447
INTERPRO	IPR006594:LisH dimerisation motif	7	0.751073	0.00135051	Q9BWW4, Q6VN20, Q9BZK7, P43034, Q96S59, Q2TAY7, Q9NWU2	866	28	19116	5.51848	0.887398	0.0436483	0.0421628
INTERPRO	IPR000215:Serpin family	8	0.858369	0.00139982	P50453, Q8IW75, P01009, P36952, P01008, P36955, P35237, P05543	866	38	19116	4.64714	0.896034	0.0443551	0.0428455
INTERPRO	IPR006900:Sec23/Sec24, helical domain	4	0.429185	0.00166617	Q15437, Q15436, P53992, O95486	866	6	19116	14.7159	0.932443	0.0456362	0.044083
INTERPRO	IPR012990:Sec23/Sec24 beta-sandwich	4	0.429185	0.00166617	Q15437, Q15436, P53992, O95486	866	6	19116	14.7159	0.932443	0.0456362	0.044083
INTERPRO	IPR006895:Zinc finger, Sec23/Sec24-type	4	0.429185	0.00166617	Q15437, Q15436, P53992, O95486	866	6	19116	14.7159	0.932443	0.0456362	0.044083
INTERPRO	IPR006896:Sec23/Sec24, trunk domain	4	0.429185	0.00166617	Q15437, Q15436, P53992, O95486	866	6	19116	14.7159	0.932443	0.0456362	0.044083
INTERPRO	IPR002890:Alpha-2-macroglobulin, N-terminal	5	0.536481	0.00153948	P0C0L4, A8K2U0, P20742, P01024, P01023	866	12	19116	9.19746	0.917066	0.0456362	0.044083
INTERPRO	IPR020902:Actin/actin-like conserved site	6	0.643777	0.00164708	P61163, P42025, A5A3E0, P68133, P61158, P62736	866	20	19116	6.62217	0.930322	0.0456362	0.044083
INTERPRO	IPR002119:Histone H2A	7	0.751073	0.00163844	P0C0S8, O75367, P16104	866	29	19116	5.32818	0.929342	0.0456362	0.044083
INTERPRO	IPR023796:Serpin domain	8	0.858369	0.00164042	P50453, Q8IW75, P01009, P36952, P01008, P36955, P35237, P05543	866	39	19116	4.52798	0.929567	0.0456362	0.044083
SMART	SM01361:SM01361	5	0.536481	0.00240209	P0C0L4, A8K2U0, P20742, P01024, P01023	484	13	10337	8.2144	0.533445	0.0475914	0.0444387
GOTERM_MF_DIRECT	GO:0008312~7S RNA binding	4	0.429185	0.0029505	Q9UHB9, O76094, P49458, P37108	866	7	18811	12.4124	0.943086	0.0476998	0.0446018
GOTERM_MF_DIRECT	GO:0005047~signal recognition particle binding	4	0.429185	0.0029505	Q9UHB9, O76094, P08240, P49458	866	7	18811	12.4124	0.943086	0.0476998	0.0446018
UP_KW_CELLULAR_COMPONENT	KW-0243~Dynein	6	0.643777	0.0185259	Q9UFH2, Q14204, Q14203, Q9NP97, Q13409, O43237	806	34	17543	3.84097	0.642449	0.0599366	0.0457698
GOTERM_BP_DIRECT	GO:0006337~nucleosome disassembly	6	0.643777	0.00118472	Q9BQ67, Q08945, Q01105, O14497, P51532, Q9Y5B9	857	19	19256	7.0955	0.979566	0.0474176	0.0462185
GOTERM_BP_DIRECT	GO:1901800~positive regulation of proteasomal protein catabolic process	6	0.643777	0.00118472	P62333, P62195, P62191, P17980, P35998, P43686	857	19	19256	7.0955	0.979566	0.0474176	0.0462185
GOTERM_BP_DIRECT	GO:0000956~nuclear-transcribed mRNA catabolic process	6	0.643777	0.00118472	P17844, Q01780, Q92900, Q9Y4Z0, Q9Y2W1, Q9H0D6	857	19	19256	7.0955	0.979566	0.0474176	0.0462185
UP_SEQ_FEATURE	MOTIF:Arginine finger	4	0.429185	0.000656126	Q14566, P33993, P33991, P49736	846	5	20495	19.3806	0.934634	0.0470148	0.0463021
UP_SEQ_FEATURE	REPEAT:Plectin 6	4	0.429185	0.000656126	Q15149, Q92817, Q9UPN3, P58107	846	5	20495	19.3806	0.934634	0.0470148	0.0463021
UP_SEQ_FEATURE	REPEAT:Plectin 7	4	0.429185	0.000656126	Q15149, Q92817, Q9UPN3, P58107	846	5	20495	19.3806	0.934634	0.0470148	0.0463021
GOTERM_MF_DIRECT	GO:0003682~chromatin binding	36	3.86266	0.00319237	P35637, Q96L91, Q14103, P25490, P55209, O00267, Q00059, Q04837, Q8IZL8, Q92793, Q01105, Q92499, Q15021, O95347, P82979, P51531, Q9BQ67, P30876, Q92769, Q9H3P2, P52701, Q8N5F7, P12004, P34897, Q06330, O43809, Q96ST3, Q8WTT2, Q08945, P67870, Q9NTJ3, P12270, P42695, Q92900, Q15233, Q14683	866	467	18811	1.67448	0.955021	0.0507639	0.0474669
GOTERM_BP_DIRECT	GO:0042744~hydrogen peroxide catabolic process	7	0.751073	0.00123249	P02042, P32119, P68871, Q06830, P04040, P69905	857	28	19256	5.61727	0.982534	0.0487353	0.0475028
UP_SEQ_FEATURE	REPEAT:HEAT 6	8	0.858369	0.000688626	Q14974, Q92616, O14980, O75533, Q92973, P53618, Q86VP6, P30153	846	37	20495	5.238	0.942898	0.0485073	0.047772
UP_KW_MOLECULAR_FUNCTION	KW-0646~Protease inhibitor	14	1.50215	0.01162	P50453, Q8IW75, P30086, Q15828, Q06033, P35237, P19823, P04080, P19827, P01009, P01008, A8K2U0, P20742, P01023	598	125	11655	2.18288	0.620958	0.0602789	0.0493851
UP_KW_BIOLOGICAL_PROCESS	KW-0066~ATP synthesis	5	0.536481	0.0121879	O75964, P48047, P56385, P36542, P06576	548	19	11187	5.37217	0.764727	0.0625293	0.0498115
SMART	SM00250:PLEC	4	0.429185	0.00308158	Q15149, Q92817, Q9UPN3, P58107	484	7	10337	12.2043	0.624077	0.0540566	0.0504756
SMART	SM01359:SM01359	5	0.536481	0.00323999	P0C0L4, A8K2U0, P20742, P01024, P01023	484	14	10337	7.62766	0.642544	0.0540566	0.0504756
SMART	SM01360:SM01360	5	0.536481	0.00323999	P0C0L4, A8K2U0, P20742, P01024, P01023	484	14	10337	7.62766	0.642544	0.0540566	0.0504756
UP_KW_MOLECULAR_FUNCTION	KW-0251~Elongation factor	6	0.643777	0.0127891	Q15369, P13639, P49411, Q5VTE0, P24534, O00267	598	28	11655	4.17642	0.656421	0.0622522	0.0510018
UP_KW_MOLECULAR_FUNCTION	KW-0378~Hydrolase	110	11.8026	0.0135005	Q7KZF4, P55786, Q14566, Q96L91, Q9Y265, P33992, P33993, P33991, Q8IV08, O60841, Q04756, P41250, P28838, Q9Y3Z3, Q9H0D6, Q96LI5, P38919, P29144, P41091, Q9NVP1, P08575, Q92835, O75643, P35998, Q9UKF6, Q9Y4E8, P23526, P42285, Q14197, P04062, O60264, Q9Y295, P60510, P04066, Q93009, Q93008, O43143, P51531, P07858, Q13547, O00571, P51532, Q9ULA0, P34896, O14732, Q92820, P33316, Q9UJV9, Q9Y4W6, P51149,…	598	1744	11655	1.2293	0.676376	0.0622522	0.0510018
GOTERM_CC_DIRECT	GO:0099738~cell cortex region	4	0.429185	0.00970709	P06733, P61163, Q14203, Q14980	869	11	20472	8.56659	0.999509	0.0601686	0.0511548
GOTERM_CC_DIRECT	GO:0031838~haptoglobin-hemoglobin complex	4	0.429185	0.00970709	P02042, P68871, P69905	869	11	20472	8.56659	0.999509	0.0601686	0.0511548
GOTERM_MF_DIRECT	GO:0031593~polyubiquitin binding	7	0.751073	0.00354642	Q15018, P35573, P55036, P54727, P55072, P54725, Q9NRR5	866	33	18811	4.60764	0.968132	0.0554843	0.0518807
GOTERM_CC_DIRECT	GO:0005762~mitochondrial large ribosomal subunit	8	0.858369	0.0100484	Q9NWU5, Q9Y3B7, Q8TAE8, Q9BYD2, Q14197, Q9H9J2, Q8IXM3, P49406	869	57	20472	3.3064	0.999625	0.0617935	0.0525364
GOTERM_CC_DIRECT	GO:0070418~DNA-dependent protein kinase complex	3	0.321888	0.0101762	P13010, P12956, P78527	869	4	20472	17.6686	0.999661	0.0620908	0.0527891
GOTERM_MF_DIRECT	GO:0008134~transcription factor binding	20	2.14592	0.00368312	Q07021, Q92769, Q16666, O75832, Q13547, O00571, P78527, P51532, Q8IZL8, Q92793, Q9UIV1, P62195, P67870, Q99497, Q9Y295, Q96EY1, Q14690, Q93009, P09874, Q9UER7	866	209	18811	2.07863	0.972103	0.0567083	0.0530252
GOTERM_CC_DIRECT	GO:0005819~spindle	14	1.50215	0.0103642	Q14203, Q9UMS4, Q9Y266, Q08J23, P52732, Q16181, Q96JM3, Q00610, Q15691, P43034, Q9BTC0, P04792, Q14166, Q14980	869	148	20472	2.22847	0.999707	0.0627475	0.0533475
SMART	SM00667:LisH	6	0.643777	0.00364554	Q9BWW4, Q9BZK7, P43034, Q96S59, Q2TAY7, Q9NWU2	484	23	10337	5.57151	0.685807	0.0577817	0.0539539
GOTERM_CC_DIRECT	GO:0030667~secretory granule membrane	11	1.18026	0.0105747	P12318, P48960, Q5T9A4, Q96D96, P53618, P49755, P08575, P63027, P55160, P35237, P51149	869	101	20472	2.56574	0.999752	0.0635292	0.0540121
GOTERM_CC_DIRECT	GO:0005813~centrosome	36	3.86266	0.0106784	Q15018, Q14204, Q14203, Q9P270, P50991, Q9Y224, Q13618, P62081, O43237, P61163, P42025, P17987, Q9NY27, P63208, Q9Y230, P43034, P48643, O95721, O75934, Q9Y535, Q9H5N1, Q9NP97, Q13409, O00571, P28074, Q8N1F7, Q8TD19, P12004, Q08211, P16104, O43809, Q15154, Q15691, P43487, P55081, Q14980	869	547	20472	1.55044	0.999772	0.0636631	0.0541258
GOTERM_BP_DIRECT	GO:0006353~DNA-templated transcription, termination	5	0.536481	0.00144132	Q16637, P24928, Q08211, Q9H0D6	857	12	19256	9.36212	0.991207	0.0556519	0.0542445
GOTERM_BP_DIRECT	GO:0000727~double-strand break repair via break-induced replication	5	0.536481	0.00144132	Q14566, P33992, P33993, P33991, P49736	857	12	19256	9.36212	0.991207	0.0556519	0.0542445
GOTERM_BP_DIRECT	GO:0045214~sarcomere organization	8	0.858369	0.00148144	Q14315, Q15149, P54296, Q9NP98, P45378, P13533, P11055, P12883	857	39	19256	4.60904	0.992294	0.0565361	0.0551063
GOTERM_CC_DIRECT	GO:0045111~intermediate filament cytoskeleton	8	0.858369	0.0110211	P51531, Q15149, O75832, Q5SY16, Q92817, Q99471, P17661, P58107	869	58	20472	3.24939	0.999826	0.0652081	0.0554394
INTERPRO	IPR009048:Alpha-macroglobulin, receptor-binding	5	0.536481	0.00214454	P0C0L4, A8K2U0, P20742, P01024, P01023	866	13	19116	8.48996	0.968861	0.0577597	0.0557939
UP_SEQ_FEATURE	DOMAIN:LisH	7	0.751073	0.000834158	Q9BWW4, Q6VN20, Q9BZK7, P43034, Q96S59, Q2TAY7, Q9NWU2	846	28	20495	6.05644	0.968827	0.0568322	0.0559707
UP_SEQ_FEATURE	REPEAT:HEAT 8	7	0.751073	0.000834158	Q14974, Q92616, O14980, O75533, Q92973, Q86VP6, P30153	846	28	20495	6.05644	0.968827	0.0568322	0.0559707
GOTERM_MF_DIRECT	GO:0004812~aminoacyl-tRNA ligase activity	5	0.536481	0.00403512	P54577, P26640, P41250, P23381, P47897	866	15	18811	7.24057	0.980198	0.0611573	0.0571852
GOTERM_BP_DIRECT	GO:0006189~'de novo' IMP biosynthetic process	4	0.429185	0.00158259	P30566, O15067, P31939, P22102	857	6	19256	14.9794	0.994473	0.0590236	0.0575309
GOTERM_BP_DIRECT	GO:0010606~positive regulation of cytoplasmic mRNA processing body assembly	4	0.429185	0.00158259	Q9ULM6, Q9NZN8, A5YKK6, Q96LI5	857	6	19256	14.9794	0.994473	0.0590236	0.0575309
GOTERM_MF_DIRECT	GO:0008143~poly(A) binding	6	0.643777	0.00416295	O14979, P38919, P31483, Q92499, O00571, O60506	866	24	18811	5.43043	0.982516	0.0621241	0.0580892
GOTERM_CC_DIRECT	GO:0005763~mitochondrial small ribosomal subunit	6	0.643777	0.0119887	Q96EY7, P82650, Q92665, P82673, P82664, Q9Y2Q9	869	33	20472	4.28329	0.999919	0.0704	0.0598536
GOTERM_BP_DIRECT	GO:0032508~DNA duplex unwinding	11	1.18026	0.00172806	P35250, P13010, P12956, Q9Y265, P04083, Q92499, O00571, Q9Y230, Q92900, P53999, Q08211	857	75	19256	3.29546	0.996574	0.0637247	0.0621132
GOTERM_CC_DIRECT	GO:0071006~U2-type catalytic step 1 spliceosome	4	0.429185	0.0125398	P38919, Q9UMS4, O75643, Q6P2Q9	869	12	20472	7.8527	0.999948	0.0730864	0.0621375
GOTERM_CC_DIRECT	GO:0016580~Sin3 complex	5	0.536481	0.0127541	O15294, Q96ST3, Q92769, Q13547, Q16576	869	22	20472	5.35412	0.999956	0.073785	0.0627314
UP_SEQ_FEATURE	NP_BIND:NAD	12	1.28755	0.00096934	P00390, P23526, P04406, P49189, P07195, P23368, P00367, P21796, P09874, P12268, Q16881, P09622	846	88	20495	3.30351	0.982235	0.064977	0.0639921
GOTERM_CC_DIRECT	GO:0016529~sarcoplasmic reticulum	7	0.751073	0.0139316	P35573, P21817, P30626, P16615, O14983, P07996, P27797	869	47	20472	3.50866	0.999983	0.0800041	0.0680189
GOTERM_BP_DIRECT	GO:0030521~androgen receptor signaling pathway	6	0.643777	0.00192568	P31689, P17844, O14497, Q05086, Q9UER7, Q02790	857	21	19256	6.41974	0.998211	0.0702233	0.0684474
INTERPRO	IPR007863:Peptidase M16, C-terminal domain	4	0.429185	0.00281786	P31930, O75439, P14735, P22695	866	7	19116	12.6137	0.989539	0.0709003	0.0684873
INTERPRO	IPR011765:Peptidase M16, N-terminal	4	0.429185	0.00281786	P31930, O75439, P14735, P22695	866	7	19116	12.6137	0.989539	0.0709003	0.0684873
INTERPRO	IPR001101:Plectin repeat	4	0.429185	0.00281786	Q15149, Q92817, Q9UPN3, P58107	866	7	19116	12.6137	0.989539	0.0709003	0.0684873
INTERPRO	IPR011249:Metalloenzyme, LuxS/M16 peptidase-like	4	0.429185	0.00281786	P31930, O75439, P14735, P22695	866	7	19116	12.6137	0.989539	0.0709003	0.0684873
INTERPRO	IPR011626:A-macroglobulin complement component	5	0.536481	0.00289568	P0C0L4, A8K2U0, P20742, P01024, P01023	866	14	19116	7.88354	0.990778	0.0709003	0.0684873
INTERPRO	IPR001599:Alpha-2-macroglobulin	5	0.536481	0.00289568	P0C0L4, A8K2U0, P20742, P01024, P01023	866	14	19116	7.88354	0.990778	0.0709003	0.0684873
GOTERM_MF_DIRECT	GO:0050750~low-density lipoprotein particle receptor binding	6	0.643777	0.0050098	P04114, P31689, Q00610, P14625, Q96CW1, O43813	866	25	18811	5.21321	0.99234	0.0736289	0.0688469
UP_KW_MOLECULAR_FUNCTION	KW-0269~Exonuclease	8	0.858369	0.0195491	Q6L8Q7, Q9UIV1, Q01780, Q92499, Q9ULM6, Q8IV08, Q9H0D6, Q96LI5	598	54	11655	2.8874	0.805758	0.0853989	0.0699653
GOTERM_CC_DIRECT	GO:0042383~sarcolemma	11	1.18026	0.0145406	Q14315, P18206, Q15149, P21817, P04083, P11279, Q09666, P17661, P11166, P05023, P35613	869	106	20472	2.44471	0.999989	0.0828922	0.0704743
GOTERM_BP_DIRECT	GO:0043928~exonucleolytic nuclear-transcribed mRNA catabolic process involved in deadenylation-dependent decay	5	0.536481	0.0020091	Q9UIV1, Q9ULM6, Q9NQT5, Q96B26, Q15024	857	13	19256	8.64195	0.99864	0.0724601	0.0706276
UP_SEQ_FEATURE	REPEAT:HEAT 11	6	0.643777	0.00108824	Q14974, Q92616, O75533, Q92973, Q86VP6, P30153	846	20	20495	7.26773	0.989167	0.071789	0.0707008
GOTERM_CC_DIRECT	GO:0030687~preribosome, large subunit precursor	5	0.536481	0.014932	Q14137, Q9Y221, Q15050, P56182, P56537	869	23	20472	5.12133	0.999992	0.0832993	0.0708204
GOTERM_CC_DIRECT	GO:0016234~inclusion body	5	0.536481	0.014932	P62333, P35573, P62195, P43686, P08238	869	23	20472	5.12133	0.999992	0.0832993	0.0708204
GOTERM_CC_DIRECT	GO:0005868~cytoplasmic dynein complex	5	0.536481	0.014932	Q14204, P12270, Q9NP97, Q13409, O43237	869	23	20472	5.12133	0.999992	0.0832993	0.0708204
UP_SEQ_FEATURE	DOMAIN:Sec23_helical	4	0.429185	0.00127198	Q15437, Q15436, P53992, O95486	846	6	20495	16.1505	0.994957	0.0744556	0.073327
UP_SEQ_FEATURE	DOMAIN:Sec23_BS	4	0.429185	0.00127198	Q15437, Q15436, P53992, O95486	846	6	20495	16.1505	0.994957	0.0744556	0.073327
UP_SEQ_FEATURE	REPEAT:Gelsolin-like	4	0.429185	0.00127198	Q15437, Q15436, P53992, O95486	846	6	20495	16.1505	0.994957	0.0744556	0.073327
UP_SEQ_FEATURE	REPEAT:Plectin 3	4	0.429185	0.00127198	Q15149, Q92817, Q9UPN3, P58107	846	6	20495	16.1505	0.994957	0.0744556	0.073327
UP_SEQ_FEATURE	REPEAT:Plectin 5	4	0.429185	0.00127198	Q15149, Q92817, Q9UPN3, P58107	846	6	20495	16.1505	0.994957	0.0744556	0.073327
UP_SEQ_FEATURE	REPEAT:Plectin 4	4	0.429185	0.00127198	Q15149, Q92817, Q9UPN3, P58107	846	6	20495	16.1505	0.994957	0.0744556	0.073327
UP_SEQ_FEATURE	DOMAIN:zf-Sec23_Sec24	4	0.429185	0.00127198	Q15437, Q15436, P53992, O95486	846	6	20495	16.1505	0.994957	0.0744556	0.073327
UP_SEQ_FEATURE	DOMAIN:Sec23_trunk	4	0.429185	0.00127198	Q15437, Q15436, P53992, O95486	846	6	20495	16.1505	0.994957	0.0744556	0.073327
GOTERM_CC_DIRECT	GO:0035580~specific granule lumen	8	0.858369	0.0156002	P18206, Q14974, Q8IUR7, P02788, P02763, Q12905, Q92820, O00764	869	62	20472	3.03976	0.999995	0.0864097	0.0734649
GOTERM_CC_DIRECT	GO:0000276~mitochondrial proton-transporting ATP synthase complex, coupling factor F(o)	4	0.429185	0.0157953	O75947, O75964, P24539, P56385	869	13	20472	7.24865	0.999996	0.0868743	0.0738599
INTERPRO	IPR001589:Actinin-type, actin-binding, conserved site	6	0.643777	0.00319424	Q14315, Q08043, Q15149, O43707, Q9UPN3, P13796	866	23	19116	5.75841	0.994316	0.0770432	0.0744211
GOTERM_CC_DIRECT	GO:0000347~THO complex	3	0.321888	0.0164855	Q86W42, Q13769, Q8NI27	869	5	20472	14.1349	0.999998	0.087586	0.0744649
GOTERM_CC_DIRECT	GO:0000243~commitment complex	3	0.321888	0.0164855	P62318, P26368, P62314	869	5	20472	14.1349	0.999998	0.087586	0.0744649
GOTERM_CC_DIRECT	GO:0005850~eukaryotic translation initiation factor 2 complex	3	0.321888	0.0164855	Q9BY44, Q2VIR3, P41091	869	5	20472	14.1349	0.999998	0.087586	0.0744649
GOTERM_CC_DIRECT	GO:0097255~R2TP complex	3	0.321888	0.0164855	Q9Y265, Q9H6T3, Q9Y230	869	5	20472	14.1349	0.999998	0.087586	0.0744649
GOTERM_CC_DIRECT	GO:0072686~mitotic spindle	13	1.39485	0.0160782	P07437, P46060, Q14203, Q9Y266, Q9Y224, Q13618, P68371, P52732, Q9BUF5, P12270, Q9BZK7, Q00610, Q14980	869	140	20472	2.18754	0.999997	0.087586	0.0744649
INTERPRO	IPR023795:Protease inhibitor I4, serpin, conserved site	7	0.751073	0.00327578	P50453, P01009, P36952, P01008, P36955, P35237, P05543	866	33	19116	4.68234	0.99502	0.0778481	0.0751985
GOTERM_CC_DIRECT	GO:0000791~euchromatin	8	0.858369	0.0169286	P24928, Q8IZL8, P16220, Q9GZS3, Q01780, Q9Y230, Q9NQT5, P16402	869	63	20472	2.99151	0.999998	0.0893328	0.0759501
UP_KW_CELLULAR_COMPONENT	KW-0138~CF(0)	4	0.429185	0.0344813	O75947, O75964, P24539, P56385	806	16	17543	5.44138	0.854843	0.105359	0.0804563
UP_KW_BIOLOGICAL_PROCESS	KW-0866~Nonsense-mediated mRNA decay	6	0.643777	0.0209517	P38919, Q9BZI7, Q9NYF8, Q01780, Q9BRP8, Q92900	548	33	11187	3.71168	0.917798	0.101047	0.0804948
UP_KW_BIOLOGICAL_PROCESS	KW-0159~Chromosome partition	7	0.751073	0.0214082	O43684, P05141, O00571, Q8NFH4, P30153, Q14980, Q93008	548	45	11187	3.17555	0.922199	0.101047	0.0804948
GOTERM_MF_DIRECT	GO:0035925~mRNA 3'-UTR AU-rich region binding	6	0.643777	0.00597181	O43809, Q14103, Q92945, P31483, Q13151, Q96B26	866	26	18811	5.0127	0.997003	0.0864575	0.0808422
GOTERM_BP_DIRECT	GO:0043066~negative regulation of apoptotic process	39	4.18455	0.00237293	Q86W42, P50453, P61803, Q6P1J9, P30405, P78527, P38646, P23528, P04083, P04040, Q16531, P02788, P07996, Q9NVI7, Q9UQ80, P31689, O94874, P32119, Q92769, O75832, Q13547, Q92905, P14625, P51812, O00571, P16989, Q9HCK5, Q96ST3, P11021, Q8NBS9, P14174, Q99497, Q96EY1, O95429, P04792, P55160, P09525, P10809, P21796	857	526	19256	1.66596	0.999589	0.0846517	0.0825109
GOTERM_BP_DIRECT	GO:0000289~nuclear-transcribed mRNA poly(A) tail shortening	6	0.643777	0.0024019	Q9UIV1, Q9ULM6, O75175, Q9NZN8, A5YKK6, Q96LI5	857	22	19256	6.12793	0.999626	0.0847637	0.0826201
KEGG_PATHWAY	hsa04145:Phagosome	19	2.03863	0.00882236	P07437, Q14204, P05107, Q86Y82, P12318, P21281, P68363, P11279, Q13409, P38606, O43237, P68371, P31995, P51149, Q9BUF5, O15400, P27797, P01024, P07996	527	152	8156	1.93454	0.923452	0.0913744	0.0838124
GOTERM_MF_DIRECT	GO:0097718~disordered domain specific binding	7	0.751073	0.00637134	P15311, P04406, Q00610, Q9Y6Q9, Q96CW1, P08238, Q14980	866	37	18811	4.10951	0.997971	0.0908852	0.0849824
GOTERM_CC_DIRECT	GO:0008250~oligosaccharyltransferase complex	4	0.429185	0.0194801	P61803, P04843, P04844, P46977	869	14	20472	6.73089	1	0.100755	0.0856609
GOTERM_CC_DIRECT	GO:0005750~mitochondrial respiratory chain complex III	4	0.429185	0.0194801	P31930, P08574, P22695, P0C7P4	869	14	20472	6.73089	1	0.100755	0.0856609
GOTERM_CC_DIRECT	GO:0005833~hemoglobin complex	4	0.429185	0.0194801	P02042, P68871, P69905	869	14	20472	6.73089	1	0.100755	0.0856609
INTERPRO	IPR011625:Alpha-2-macroglobulin, N-terminal 2	5	0.536481	0.00380858	P0C0L4, A8K2U0, P20742, P01024, P01023	866	15	19116	7.35797	0.997901	0.0891982	0.0861623
GOTERM_BP_DIRECT	GO:0071035~nuclear polyadenylation-dependent rRNA catabolic process	4	0.429185	0.00267814	Q01780, Q9NQT5, Q96B26, Q15024	857	7	19256	12.8395	0.999849	0.089091	0.086838
GOTERM_BP_DIRECT	GO:0071038~nuclear polyadenylation-dependent tRNA catabolic process	4	0.429185	0.00267814	Q01780, Q9NQT5, Q96B26, Q15024	857	7	19256	12.8395	0.999849	0.089091	0.086838
GOTERM_BP_DIRECT	GO:0010032~meiotic chromosome condensation	4	0.429185	0.00267814	O95347, Q9NTJ3, Q15021, P42695	857	7	19256	12.8395	0.999849	0.089091	0.086838
GOTERM_BP_DIRECT	GO:0000460~maturation of 5.8S rRNA	5	0.536481	0.00271454	Q5SY16, P42285, Q01780, P78527, P56537	857	14	19256	8.02467	0.999866	0.089091	0.086838
GOTERM_BP_DIRECT	GO:0030174~regulation of DNA-dependent DNA replication initiation	5	0.536481	0.00271454	Q14566, P33992, P33993, P33991, P49736	857	14	19256	8.02467	0.999866	0.089091	0.086838
GOTERM_BP_DIRECT	GO:0000463~maturation of LSU-rRNA from tricistronic rRNA transcript (SSU-rRNA, 5.8S rRNA, LSU-rRNA)	5	0.536481	0.00271454	Q9BYG3, Q9NVP1, Q14137, Q9BZE4, Q9H7B2	857	14	19256	8.02467	0.999866	0.089091	0.086838
GOTERM_BP_DIRECT	GO:0045454~cell redox homeostasis	8	0.858369	0.00266121	P32119, Q9H3K6, P00390, Q96D96, Q06830, Q16881, P09622	857	43	19256	4.18029	0.999841	0.089091	0.086838
GOTERM_MF_DIRECT	GO:1990948~ubiquitin ligase inhibitor activity	4	0.429185	0.00660776	P62829, P62081, P46777, P62841	866	9	18811	9.65409	0.998389	0.0928917	0.0868586
GOTERM_CC_DIRECT	GO:0005793~endoplasmic reticulum-Golgi intermediate compartment	9	0.965665	0.019938	Q9NYU2, P80303, P11021, Q9Y678, P49257, Q02818, P53618, P49755, O14983	869	80	20472	2.65029	1	0.102445	0.0870977
SMART	SM00311:PWI	3	0.321888	0.00633403	O43395, P49756, Q8IYB3	484	3	10337	21.3574	0.866583	0.0950281	0.0887328
SMART	SM00668:CTLH	4	0.429185	0.00689478	Q6VN20, Q96S59, Q2TAY7, Q9NWU2	484	9	10337	9.49219	0.888442	0.0950281	0.0887328
SMART	SM00831:SM00831	5	0.536481	0.00689175	Q13733, P16615, P20020, O14983, P05023	484	17	10337	6.2816	0.888335	0.0950281	0.0887328
GOTERM_MF_DIRECT	GO:0017025~TBP-class protein binding	6	0.643777	0.00705667	Q9Y265, P62195, P62191, Q86VP6, Q9Y230, P35998	866	27	18811	4.82705	0.998961	0.096408	0.0901465
GOTERM_MF_DIRECT	GO:0003730~mRNA 3'-UTR binding	20	2.14592	0.0070107	P51991, P35637, P31483, Q96EP5, P62081, P16989, P14866, O76021, P22626, P17844, Q9H0Z9, Q9NX24, P42704, Q13151, P48643, P09651, Q9H6E5, P46777, Q6PKG0, O43390	866	222	18811	1.95691	0.998913	0.096408	0.0901465
KEGG_PATHWAY	hsa03008:Ribosome biogenesis in eukaryotes	15	1.60944	0.0100267	P22087, O14980, Q8NEV1, P19784, P55769, O00567, P56537, O60832, Q9NX24, Q9BZE4, P67870, Q8NI36, Q9Y2X3, O75817, Q9H0D6	527	109	8156	2.12976	0.946196	0.100267	0.0919686
GOTERM_CC_DIRECT	GO:0045121~membrane raft	19	2.03863	0.0214515	P07437, Q92835, Q86Y82, P13639, Q13733, P68363, Q09666, P35613, P18206, P00558, P07195, Q99497, Q9UJZ1, P05141, P08575, P20020, P05023, P10809, P21796	869	251	20472	1.78328	1	0.109501	0.0930967
UP_KW_DOMAIN	KW-0082~Bait region	3	0.321888	0.0235687	A8K2U0, P20742, P01023	532	7	14922	12.0209	0.487177	0.109987	0.0942747
KEGG_PATHWAY	hsa00630:Glyoxylate and dicarboxylate metabolism	7	0.751073	0.0109945	O75390, Q9UBQ7, P04040, P24752, P34896, P34897, P09622	527	30	8156	3.61113	0.959484	0.102852	0.0943399
KEGG_PATHWAY	hsa05169:Epstein-Barr virus infection	23	2.46781	0.0106727	O43242, Q92769, P55036, Q13547, Q7Z434, P62191, P17980, Q99460, O00232, P51665, P35998, P16885, Q06330, P42224, Q96ST3, P62333, P62195, P48556, Q93009, P43686, Q13200, Q13573, P27797	527	202	8156	1.76215	0.955475	0.102852	0.0943399
UP_KW_BIOLOGICAL_PROCESS	KW-0561~Oxygen transport	4	0.429185	0.0282745	P02042, P68871, P69905	548	14	11187	5.83264	0.966104	0.121828	0.0970497
UP_KW_BIOLOGICAL_PROCESS	KW-0226~DNA condensation	4	0.429185	0.0282745	O95347, Q9NTJ3, Q15021, P42695	548	14	11187	5.83264	0.966104	0.121828	0.0970497
UP_KW_BIOLOGICAL_PROCESS	KW-0653~Protein transport	43	4.61373	0.0289084	Q15437, Q15436, Q86Y82, O00629, Q10567, O95373, P51149, Q99567, Q92973, P49755, Q8NFH4, P48444, Q96QK1, P61966, Q8WUM0, P61106, P49792, O95721, P35606, Q14974, P53992, Q9Y678, P49257, Q9H5N1, O14980, Q15907, O43823, Q6WKZ4, P53618, Q8N1F7, Q9NP79, O95486, O43707, Q9HD26, P52948, P12270, Q96CW1, O14579, P55060, Q9UKX7, Q9P2E9, P61019, P46459	548	637	11187	1.37804	0.968616	0.121828	0.0970497
INTERPRO	IPR016156:FAD/NAD-linked reductase, dimerisation	4	0.429185	0.00435748	O95831, P00390, Q16881, P09622	866	8	19116	11.037	0.999139	0.100596	0.0971719
UP_SEQ_FEATURE	REPEAT:HEAT 7	7	0.751073	0.00174386	Q14974, Q92616, O14980, O75533, Q92973, Q86VP6, P30153	846	32	20495	5.29939	0.999293	0.0992807	0.0977757
UP_SEQ_FEATURE	REPEAT:HEAT 5	8	0.858369	0.00173969	Q14974, Q92616, O14980, O75533, Q92973, P53618, Q86VP6, P30153	846	43	20495	4.50712	0.99928	0.0992807	0.0977757
GOTERM_CC_DIRECT	GO:0000445~THO complex part of transcription export complex	3	0.321888	0.0240383	Q86W42, Q13769, Q8NI27	869	6	20472	11.7791	1	0.118822	0.101022
GOTERM_CC_DIRECT	GO:0005956~protein kinase CK2 complex	3	0.321888	0.0240383	P67870, P19784, Q8NEV1	869	6	20472	11.7791	1	0.118822	0.101022
GOTERM_CC_DIRECT	GO:0045261~proton-transporting ATP synthase complex, catalytic core F(1)	3	0.321888	0.0240383	P48047, P36542, P06576	869	6	20472	11.7791	1	0.118822	0.101022
GOTERM_CC_DIRECT	GO:0030532~small nuclear ribonucleoprotein complex	4	0.429185	0.0235973	P62316, P09661, P62318, P62314	869	15	20472	6.28216	1	0.118822	0.101022
GOTERM_CC_DIRECT	GO:0000812~Swr1 complex	4	0.429185	0.0235973	Q96L91, Q9Y265, Q9Y230, Q9BTT0	869	15	20472	6.28216	1	0.118822	0.101022
GOTERM_CC_DIRECT	GO:0042995~cell projection	15	1.60944	0.0242056	O15294, Q08043, Q86UX7, P50991, O15144, Q9H5N1, Q13733, O75366, Q9UPN3, P58107, P15311, O43707, P27708, P61158, Q9NQC3	869	183	20472	1.93099	1	0.118897	0.101085
GOTERM_BP_DIRECT	GO:0006281~DNA repair	25	2.6824	0.00320501	P27694, Q96L91, Q9Y265, Q7Z6Z7, O60264, Q16531, Q9Y230, P55072, P09874, Q9Y3Z3, O94874, Q9UMS4, P36639, P35244, P52701, Q9NRR5, Q01831, P35250, Q5UIP0, Q08945, Q99497, Q92900, Q15233, Q14683, Q9Y5B9	857	294	19256	1.91064	0.999973	0.104147	0.101513
UP_KW_BIOLOGICAL_PROCESS	KW-0233~DNA recombination	10	1.07296	0.0314522	P27694, P13010, P12956, Q9Y265, P25490, Q9Y230, P35244, P78527, Q15233, P16104	548	90	11187	2.26825	0.976971	0.127978	0.101949
GOTERM_MF_DIRECT	GO:0050681~androgen receptor binding	6	0.643777	0.0082719	P17844, Q99497, P51532, Q13573, Q9UER7, P27797	866	28	18811	4.65465	0.999683	0.110136	0.102982
GOTERM_MF_DIRECT	GO:0030674~protein binding, bridging	12	1.28755	0.00828855	P11142, Q15369, P62993, Q8IYM9, P62333, Q93034, P54709, Q9NY27, Q16531, P50502, O75340, Q02790	866	104	18811	2.50635	0.999688	0.110136	0.102982
GOTERM_BP_DIRECT	GO:0006886~intracellular protein transport	27	2.897	0.00330252	Q15437, Q15436, Q86Y82, O43592, Q10567, O75340, O95373, P38646, Q00610, P49755, P48444, P09497, Q96QK1, P61966, Q9HAV7, P61106, Q04917, P35606, P53992, Q9Y678, O14980, P53618, O95486, Q96CW1, O15400, P55060, P46459	857	328	19256	1.84959	0.999981	0.106263	0.103576
UP_KW_PTM	KW-0944~Nitration	7	0.751073	0.0586931	P55786, P42025, P11021, Q10567, P60174, P68363, P16615	805	49	14097	2.50169	0.804681	0.149401	0.106715
INTERPRO	IPR008991:Translation protein SH3-like domain	5	0.536481	0.00489827	P50914, P61353, O00267, P49406, P46778	866	16	19116	6.89809	0.999642	0.111487	0.107693
UP_KW_CELLULAR_COMPONENT	KW-0999~Mitochondrion inner membrane	23	2.46781	0.0489051	O95831, O75947, P31930, O95202, O75964, P40939, P48047, Q12931, Q9Y4W6, P36542, P34897, P17540, P24539, Q5T9A4, P07195, P31040, Q9UJZ1, P08574, P56385, P05141, P22695, Q9NVI7, P06576	806	328	17543	1.52624	0.936568	0.141567	0.108106
GOTERM_MF_DIRECT	GO:0031720~haptoglobin binding	4	0.429185	0.00911982	P02042, P68871, P69905	866	10	18811	8.68868	0.999862	0.116398	0.108838
GOTERM_MF_DIRECT	GO:0001094~TFIID-class transcription factor binding	4	0.429185	0.00911982	P22087, Q9Y265, Q9Y2X3, Q9Y230	866	10	18811	8.68868	0.999862	0.116398	0.108838
GOTERM_MF_DIRECT	GO:0098505~G-rich strand telomeric DNA binding	4	0.429185	0.00911982	Q9NYB0, P22626, P27694, P09651	866	10	18811	8.68868	0.999862	0.116398	0.108838
GOTERM_BP_DIRECT	GO:0000470~maturation of LSU-rRNA	5	0.536481	0.00357261	Q9NX24, Q9H7B2, P55769, O76021, P56537	857	15	19256	7.48969	0.999992	0.112582	0.109734
GOTERM_BP_DIRECT	GO:0032434~regulation of proteasomal ubiquitin-dependent protein catabolic process	5	0.536481	0.00357261	O94874, O14980, P54727, P54725, Q9NRR5	857	15	19256	7.48969	0.999992	0.112582	0.109734
GOTERM_BP_DIRECT	GO:0034063~stress granule assembly	6	0.643777	0.00360179	Q14204, P62266, P26196, P31483, O00571, Q9UN86	857	24	19256	5.61727	0.999993	0.112582	0.109734
GOTERM_MF_DIRECT	GO:0031492~nucleosomal DNA binding	7	0.751073	0.00936496	Q92769, Q13547, O75367, P51532, Q8WXI9, P16402, P16401	866	40	18811	3.8013	0.999891	0.117974	0.110312
GOTERM_MF_DIRECT	GO:0017056~structural constituent of nuclear pore	6	0.643777	0.00962475	Q99567, Q9BZI7, P52948, P12270, Q8N1F7, Q8WUM0	866	29	18811	4.49415	0.999916	0.118177	0.110502
GOTERM_MF_DIRECT	GO:0031491~nucleosome binding	6	0.643777	0.00962475	Q08945, P54198, O14497, O60264, Q9Y6J0, Q9Y5B9	866	29	18811	4.49415	0.999916	0.118177	0.110502
SMART	SM00727:STI1	4	0.429185	0.00951146	P50502, P54727, P54725, Q9NRR5	484	10	10337	8.54298	0.951663	0.120605	0.112616
SMART	SM00386:HAT	4	0.429185	0.00951146	Q12996, Q9HCS7, Q14690, Q9BZJ0	484	10	10337	8.54298	0.951663	0.120605	0.112616
UP_KW_BIOLOGICAL_PROCESS	KW-0816~Tricarboxylic acid cycle	5	0.536481	0.0359413	O75390, P10515, P31040, P82909, P50213	548	26	11187	3.92581	0.986689	0.141369	0.112616
UP_SEQ_FEATURE	DOMAIN:Sm	5	0.536481	0.00206181	O95777, P62316, P62318, Q9Y4Z0, P62314	846	14	20495	8.65206	0.999812	0.115796	0.114041
UP_SEQ_FEATURE	DOMAIN:Myosin_tail_1	4	0.429185	0.0021578	A7E2Y1, P13533, P11055, P12883	846	7	20495	13.8433	0.999874	0.116465	0.1147
UP_SEQ_FEATURE	REPEAT:Plectin 2	4	0.429185	0.0021578	Q15149, Q92817, Q9UPN3, P58107	846	7	20495	13.8433	0.999874	0.116465	0.1147
UP_SEQ_FEATURE	REPEAT:Plectin 1	4	0.429185	0.0021578	Q15149, Q92817, Q9UPN3, P58107	846	7	20495	13.8433	0.999874	0.116465	0.1147
GOTERM_BP_DIRECT	GO:0009615~response to virus	13	1.39485	0.00384103	P06733, P04114, O75531, O00571, P62244, Q8IYM9, P23528, Q9BUJ2, P62736, P48643, P04792, P61966, P25787	857	111	19256	2.63151	0.999997	0.118927	0.115919
KEGG_PATHWAY	hsa03430:Mismatch repair	6	0.643777	0.0139598	P35250, P27694, Q04837, P35244, P52701, P12004	527	23	8156	4.03729	0.983039	0.12651	0.116041
GOTERM_CC_DIRECT	GO:0005786~signal recognition particle, endoplasmic reticulum targeting	4	0.429185	0.0281469	Q9UHB9, O76094, P49458, P37108	869	16	20472	5.88953	1	0.137392	0.11681
GOTERM_BP_DIRECT	GO:0032880~regulation of protein localization	11	1.18026	0.00402721	O94874, Q14258, Q8IYM9, P12270, P19474, Q9UH65, P08238, O76021, P09874, P61106, O75592	857	84	19256	2.94238	0.999998	0.123526	0.120402
GOTERM_BP_DIRECT	GO:0043044~ATP-dependent chromatin remodeling	7	0.751073	0.00407715	P51531, Q92769, Q13547, O14497, O60264, P51532, Q8WXI9	857	35	19256	4.49382	0.999998	0.1239	0.120767
GOTERM_BP_DIRECT	GO:0044208~'de novo' AMP biosynthetic process	4	0.429185	0.00414393	P30566, O15067, P31939, P22102	857	8	19256	11.2345	0.999999	0.124774	0.121619
GOTERM_MF_DIRECT	GO:0004177~aminopeptidase activity	6	0.643777	0.0111222	P55786, P29144, Q13867, P28838, Q9ULA0, O60911	866	30	18811	4.34434	0.999981	0.134857	0.126098
GOTERM_BP_DIRECT	GO:0006418~tRNA aminoacylation for protein translation	6	0.643777	0.00433993	P54577, P26640, P41250, P23381, P47897, O43776	857	25	19256	5.39258	0.999999	0.129488	0.126213
INTERPRO	IPR027141:U6 snRNA-associated Sm-like protein LSm4/Small nuclear ribonucleoprotein Sm D1/D3	3	0.321888	0.00595123	P62318, Q9Y4Z0, P62314	866	3	19116	22.0739	0.999935	0.133572	0.129026
GOTERM_BP_DIRECT	GO:2000767~positive regulation of cytoplasmic translation	5	0.536481	0.0045977	Q14103, P13639, P16989, O60506, Q08211	857	16	19256	7.02159	1	0.135943	0.132505
GOTERM_CC_DIRECT	GO:0005757~mitochondrial permeability transition pore complex	3	0.321888	0.0327182	P30405, P05141, P21796	869	7	20472	10.0963	1	0.157734	0.134104
GOTERM_CC_DIRECT	GO:0097526~spliceosomal tri-snRNP complex	3	0.321888	0.0327182	P62318, Q9Y4Z0, P62314	869	7	20472	10.0963	1	0.157734	0.134104
GOTERM_CC_DIRECT	GO:0016581~NuRD complex	4	0.429185	0.0331267	Q92769, Q13547, Q16576, Q8WXI9	869	17	20472	5.54309	1	0.157756	0.134123
GOTERM_CC_DIRECT	GO:0005869~dynactin complex	4	0.429185	0.0331267	P61163, P42025, P68133, P62736	869	17	20472	5.54309	1	0.157756	0.134123
GOTERM_MF_DIRECT	GO:0043177~organic acid binding	4	0.429185	0.0121159	P02042, P68871, P69905	866	11	18811	7.8988	0.999993	0.145092	0.135668
GOTERM_MF_DIRECT	GO:0003746~translation elongation factor activity	6	0.643777	0.0127709	Q15369, P13639, P49411, Q5VTE0, P24534, O00267	866	31	18811	4.2042	0.999996	0.151071	0.141259
UP_KW_CELLULAR_COMPONENT	KW-0137~Centromere	12	1.28755	0.0675287	Q16181, P46060, O43684, Q96JM3, P12270, Q8NFH4, P62714, P30153, Q9P258, Q9UER7, Q8WUM0, Q14683	806	144	17543	1.81379	0.978623	0.185704	0.14181
UP_SEQ_FEATURE	REPEAT:HEAT 15	5	0.536481	0.00272056	Q14974, Q92616, Q92973, Q86VP6, P30153	846	15	20495	8.07526	0.999988	0.144957	0.14276
SMART	SM00651:Sm	5	0.536481	0.0125587	O95777, P62316, P62318, Q9Y4Z0, P62314	484	20	10337	5.33936	0.9818	0.15312	0.142976
GOTERM_CC_DIRECT	GO:0005856~cytoskeleton	33	3.54077	0.0374306	Q9NYL9, Q92835, Q92817, Q9UNF0, Q9UPN3, Q9UHD8, P15311, P42704, Q96RU3, O00151, Q16555, P26038, Q93008, P47756, P07951, P80723, Q9Y490, Q14315, P07437, P54105, Q15149, P07737, Q32MZ4, P68371, P58107, Q16181, P18206, O43707, P52907, Q9UJZ1, P49368, P04792, P06753	869	541	20472	1.437	1	0.177172	0.15063
UP_KW_CELLULAR_COMPONENT	KW-0493~Microtubule	20	2.14592	0.0763586	Q9UFH2, P07437, Q15018, Q14204, Q14203, Q9Y266, P68363, Q9NP97, Q13409, P33176, Q9UPN3, O43237, P68371, Q9P258, Q02790, P52732, Q9BUF5, Q15691, P43034, Q14980	806	290	17543	1.50107	0.987333	0.199987	0.152717
GOTERM_CC_DIRECT	GO:0043034~costamere	4	0.429185	0.0385318	Q14315, P18206, Q15149, Q09666	869	18	20472	5.23514	1	0.180199	0.153204
GOTERM_CC_DIRECT	GO:0031143~pseudopodium	4	0.429185	0.0385318	Q08043, O43707, Q9NP98, P26038	869	18	20472	5.23514	1	0.180199	0.153204
GOTERM_BP_DIRECT	GO:0000184~nuclear-transcribed mRNA catabolic process, nonsense-mediated decay	7	0.751073	0.00541675	P38919, Q9BZI7, Q9NYF8, Q01780, Q9BRP8, Q92900, P60228	857	37	19256	4.25091	1	0.157326	0.153347
GOTERM_BP_DIRECT	GO:0042981~regulation of apoptotic process	21	2.25322	0.00541246	Q08043, Q96L91, P32119, P30405, Q9Y265, P07858, Q86XP3, Q9BTT0, O76021, P42224, P39687, O43707, O00273, P49756, Q96EY1, Q9Y230, Q9NQC3, P55072, P27797, Q9UER7, Q92688	857	240	19256	1.96604	1	0.157326	0.153347
UP_KW_MOLECULAR_FUNCTION	KW-0678~Repressor	43	4.61373	0.0452856	P06733, Q9NWH9, Q16666, P25490, Q9NYF8, Q14966, P54198, Q9Y3Q8, O00267, A5YKK6, Q8WXI9, P39687, Q8IZL8, P85037, Q9BZK7, Q99829, Q16576, P62995, Q6PKG0, Q9UQ80, Q92769, Q8WXF1, Q13547, Q9H3P2, Q32MZ4, P16989, O75175, P51532, Q8N5F7, Q06330, O14979, Q96ST3, P11142, Q8IYM9, Q04726, Q9UIV1, Q9NX58, Q9UHX1, Q9BUJ2, P26368, Q9UER7, Q15233, Q9NZN8	598	628	11655	1.3345	0.978645	0.187935	0.153971
GOTERM_BP_DIRECT	GO:0050790~regulation of catalytic activity	29	3.11159	0.00554982	Q15437, Q9NZL9, P50395, Q15436, P80303, P61803, Q9P035, Q9UKN8, P24534, Q9NY27, Q02818, Q9UH65, Q13144, Q13200, P09874, O43242, Q9UGK8, Q9H5N1, O43169, P07858, P27482, P30153, Q99460, Q96HS1, O75592, P31150, P07384, Q96EY1, P43487	857	376	19256	1.73299	1	0.159776	0.155736
GOTERM_BP_DIRECT	GO:0007049~cell cycle	28	3.00429	0.00565073	Q14566, Q6P1J9, Q9Y265, Q53GS9, P33992, P33993, P19474, O75400, P33991, Q8IXM3, Q96CT7, P78406, Q9P258, P52732, Q8NFH4, P43034, P49736, Q93008, O95347, Q15007, P51812, Q8TD19, P19784, Q9H0Z9, Q5UIP0, Q8TAE8, Q9NTJ3, P46013	857	359	19256	1.75246	1	0.161267	0.157189
GOTERM_BP_DIRECT	GO:0045621~positive regulation of lymphocyte differentiation	3	0.321888	0.00574667	P12956, P78527, P55160	857	3	19256	22.4691	1	0.162591	0.158479
GOTERM_BP_DIRECT	GO:0000467~exonucleolytic trimming to generate mature 3'-end of 5.8S rRNA from tricistronic rRNA transcript (SSU-rRNA, 5.8S rRNA, LSU-rRNA)	4	0.429185	0.00601171	Q01780, Q9NQT5, Q96B26, Q15024	857	9	19256	9.98626	1	0.16278	0.158664
GOTERM_BP_DIRECT	GO:1902065~response to L-glutamate	4	0.429185	0.00601171	O95831, O94874, P16220, P12004	857	9	19256	9.98626	1	0.16278	0.158664
GOTERM_BP_DIRECT	GO:0010501~RNA secondary structure unwinding	4	0.429185	0.00601171	Q9HCK5, Q9H9G7, O00571, Q08211	857	9	19256	9.98626	1	0.16278	0.158664
GOTERM_BP_DIRECT	GO:0006942~regulation of striated muscle contraction	4	0.429185	0.00601171	P30626, P08590, P45378, O14983	857	9	19256	9.98626	1	0.16278	0.158664
GOTERM_BP_DIRECT	GO:0007097~nuclear migration	5	0.536481	0.00580349	Q14204, Q14203, Q9Y266, P43034, P02545	857	17	19256	6.60855	1	0.16278	0.158664
GOTERM_BP_DIRECT	GO:0006606~protein import into nucleus	12	1.28755	0.00605094	Q14974, Q99567, P52948, O00629, P12270, Q92973, Q8N1F7, P02545, P55060, Q8WUM0, Q9UKX7, O95373	857	103	19256	2.61776	1	0.16278	0.158664
GOTERM_BP_DIRECT	GO:0032781~positive regulation of ATPase activity	6	0.643777	0.00612843	O95433, P12829, P07737, Q9UBS4, P54709, P08590	857	27	19256	4.99313	1	0.163525	0.159389
INTERPRO	IPR006068:Cation-transporting P-type ATPase, C-terminal	5	0.536481	0.007664	Q13733, P16615, P20020, O14983, P05023	866	18	19116	6.13164	0.999996	0.167365	0.161669
INTERPRO	IPR004001:Actin, conserved site	5	0.536481	0.007664	P61163, P42025, A5A3E0, P68133, P62736	866	18	19116	6.13164	0.999996	0.167365	0.161669
UP_SEQ_FEATURE	REPEAT:1-2	6	0.643777	0.003144	P31943, P50914, Q9BUJ2, O60506, P22314, P27797	846	25	20495	5.81418	0.999998	0.164401	0.161909
UP_SEQ_FEATURE	BINDING:ATP	46	4.93562	0.0031646	P06732, P78347, P07205, Q13554, Q14004, P26640, O15067, P14735, P31153, P16615, O00764, P17844, P54819, P42285, P41250, P00568, P47897, O14983, P21127, P22314, Q9Y2Z4, Q7KZI7, P38919, P78356, Q12931, Q13206, P14625, P51812, Q8NEV1, Q8TD19, P19784, Q9UBT2, Q9NYV4, P11021, P11142, P17540, P00558, P22102, Q9H6E5, Q92900, P05023, P48637, P08238, P10809, Q14166, P06576	846	714	20495	1.56076	0.999998	0.164401	0.161909
GOTERM_CC_DIRECT	GO:0005577~fibrinogen complex	3	0.321888	0.0424163	P02679, P02675, P07996	869	8	20472	8.83429	1	0.191486	0.1628
GOTERM_CC_DIRECT	GO:0070578~RISC-loading complex	3	0.321888	0.0424163	Q9HCK5, Q9H9G7, Q08211	869	8	20472	8.83429	1	0.191486	0.1628
GOTERM_CC_DIRECT	GO:0070419~nonhomologous end joining complex	3	0.321888	0.0424163	P13010, P12956, P78527	869	8	20472	8.83429	1	0.191486	0.1628
GOTERM_CC_DIRECT	GO:0008290~F-actin capping protein complex	3	0.321888	0.0424163	P52907, P58546, P47756	869	8	20472	8.83429	1	0.191486	0.1628
GOTERM_CC_DIRECT	GO:0008541~proteasome regulatory particle, lid subcomplex	3	0.321888	0.0424163	O43242, P48556, O00232	869	8	20472	8.83429	1	0.191486	0.1628
GOTERM_CC_DIRECT	GO:0015630~microtubule cytoskeleton	15	1.60944	0.0414076	P31689, P07437, Q14203, Q9P270, P04406, P68363, P30153, Q9UHD8, P68371, O75592, P34897, P61163, Q16181, Q9BUF5, P42025	869	197	20472	1.79376	1	0.191486	0.1628
GOTERM_CC_DIRECT	GO:0016528~sarcoplasm	4	0.429185	0.0443553	Q14315, Q15149, P36952, P06396	869	19	20472	4.9596	1	0.199089	0.169264
UP_KW_CELLULAR_COMPONENT	KW-0168~Coated pit	6	0.643777	0.0890839	Q96D71, Q96RU3, Q00610, Q96CW1, P09497, P61966	806	52	17543	2.5114	0.994094	0.22271	0.170069
UP_SEQ_FEATURE	REGION:Disordered	596	63.9485	0.00337574	O95674, Q9H3K6, O95433, O75821, Q9Y266, O00268, Q96PZ0, O00267, A5YKK6, Q9BYG3, P16220, Q9BZI7, O00273, Q96JM3, Q92973, O15511, P63208, Q9Y2X3, Q6NZY4, Q92734, Q9Y3Z3, P07996, Q9H0D6, P05455, Q9BQ67, P30876, O95202, P49257, Q9H5N1, Q9UBC9, Q6P2E9, P16104, Q9P107, P21817, P49368, O15400, P49247, O75937, Q9NZH6, P27694, Q66PJ3, Q92835, Q9NYF8, P39687, P19827, O60664, Q9Y295, P62258, O95347, P31943,…	846	13542	20495	1.06621	0.999999	0.173205	0.170579
GOTERM_MF_DIRECT	GO:0030955~potassium ion binding	4	0.429185	0.0156099	Q9Y295, P05023, P24752, O00764	866	12	18811	7.24057	1	0.182429	0.170581
KEGG_PATHWAY	hsa04962:Vasopressin-regulated water reabsorption	8	0.858369	0.0213106	Q14204, Q14203, P16220, Q15907, Q13409, O43237, P63027, P46459	527	44	8156	2.81387	0.998063	0.187275	0.171776
SMART	SM00387:HATPase_c	4	0.429185	0.016265	Q12931, P14625, O14874, P08238	484	12	10337	7.11915	0.994475	0.184143	0.171944
SMART	SM00232:JAB_MPN	4	0.429185	0.016265	Q7L5N1, Q92905, Q6P2Q9, P51665	484	12	10337	7.11915	0.994475	0.184143	0.171944
INTERPRO	IPR008971:HSP40/DnaJ peptide-binding	4	0.429185	0.0087243	P31689, O60884, Q9UBS4, Q96EY1	866	10	19116	8.82956	0.999999	0.178462	0.172388
INTERPRO	IPR006636:Heat shock chaperonin-binding	4	0.429185	0.0087243	P50502, P54727, P54725, Q9NRR5	866	10	19116	8.82956	0.999999	0.178462	0.172388
INTERPRO	IPR006595:CTLH, C-terminal LisH motif	4	0.429185	0.0087243	Q6VN20, Q96S59, Q2TAY7, Q9NWU2	866	10	19116	8.82956	0.999999	0.178462	0.172388
INTERPRO	IPR003107:RNA-processing protein, HAT helix	4	0.429185	0.0087243	Q12996, Q9HCS7, Q14690, Q9BZJ0	866	10	19116	8.82956	0.999999	0.178462	0.172388
INTERPRO	IPR002939:Chaperone DnaJ, C-terminal	4	0.429185	0.0087243	P31689, O60884, Q9UBS4, Q96EY1	866	10	19116	8.82956	0.999999	0.178462	0.172388
UP_SEQ_FEATURE	DOMAIN:Tr-type G	5	0.536481	0.00351018	Q15029, O60841, P13639, P49411, P41091	846	16	20495	7.57055	1	0.175763	0.173098
UP_SEQ_FEATURE	MOTIF:'KMSKS' region	5	0.536481	0.00351018	P54577, P26640, P23381, P47897, Q9Y2Z4	846	16	20495	7.57055	1	0.175763	0.173098
INTERPRO	IPR011992:EF-hand-like domain	23	2.46781	0.00906379	Q08043, P04632, P80303, P05976, O95202, P12829, P30626, Q96D71, P14649, Q96A32, P27482, Q9UPN3, O75340, P13796, P16885, O43707, P21817, P08590, Q02818, Q9UH65, P07384, P02585, Q9HCY8	866	281	19116	1.80676	1	0.183088	0.176857
GOTERM_CC_DIRECT	GO:0005903~brush border	7	0.751073	0.0470535	P15311, P18206, Q08043, Q15149, P61158, O00299, P47756	869	62	20472	2.65979	1	0.209993	0.178534
GOTERM_BP_DIRECT	GO:0007076~mitotic chromosome condensation	5	0.536481	0.00720281	O95347, Q9NTJ3, O43823, Q15021, P42695	857	18	19256	6.24141	1	0.183253	0.178619
GOTERM_BP_DIRECT	GO:2000059~negative regulation of protein ubiquitination involved in ubiquitin-dependent protein catabolic process	5	0.536481	0.00720281	P62829, P62081, O43765, P19784, P46777	857	18	19256	6.24141	1	0.183253	0.178619
GOTERM_BP_DIRECT	GO:0006270~DNA replication initiation	6	0.643777	0.00719277	Q14566, Q8WTT2, P33992, P33993, P33991, P49736	857	28	19256	4.8148	1	0.183253	0.178619
GOTERM_BP_DIRECT	GO:2000779~regulation of double-strand break repair	6	0.643777	0.00719277	Q96L91, P35659, Q9Y265, Q9NY27, P60510, Q9Y230	857	28	19256	4.8148	1	0.183253	0.178619
GOTERM_BP_DIRECT	GO:0042220~response to cocaine	7	0.751073	0.00705263	Q15029, P11021, Q92769, Q16555, Q05086, P08238, P10809	857	39	19256	4.03291	1	0.183253	0.178619
GOTERM_BP_DIRECT	GO:0031648~protein destabilization	8	0.858369	0.00703967	Q6P1J9, Q92793, P19474, Q13618, P06396, P78527, Q96QK1, P54725	857	51	19256	3.52456	1	0.183253	0.178619
GOTERM_MF_DIRECT	GO:0015078~hydrogen ion transmembrane transporter activity	6	0.643777	0.016547	O75947, O75964, P24539, P21281, P56385, P05141	866	33	18811	3.9494	1	0.191078	0.178668
SMART	SM00268:ACTIN	6	0.643777	0.0175388	P61163, P42025, A5A3E0, P68133, P61158, P62736	484	33	10337	3.88317	0.996336	0.191717	0.179016
INTERPRO	IPR004014:Cation-transporting P-type ATPase, N-terminal	5	0.536481	0.0093657	Q13733, P16615, P20020, O14983, P05023	866	19	19116	5.80892	1	0.186851	0.180492
GOTERM_CC_DIRECT	GO:0005765~lysosomal membrane	24	2.57511	0.0479042	Q10567, Q96A32, P21281, P11279, P33176, P38606, Q01650, Q09666, Q8IV08, P51149, P0CG48, P11142, Q9HD26, P04062, Q96CW1, O15400, Q96QK1, O60271, P22314, P61966, P08238, P61019, P61106, P46459	869	373	20472	1.5158	1	0.212575	0.18073
UP_KW_BIOLOGICAL_PROCESS	KW-0811~Translocation	9	0.965665	0.0620858	P49792, Q99567, P52948, P12270, Q8NFH4, Q8N1F7, Q8WUM0, Q9UKX7, Q9P2E9	548	87	11187	2.11182	0.999481	0.228941	0.182377
UP_KW_BIOLOGICAL_PROCESS	KW-0399~Innate immunity	27	2.897	0.0604059	Q16666, P12956, P78527, P0C0L4, P13010, P04083, Q92499, Q9UN86, Q9Y3Z3, O43143, Q07021, Q14258, Q9Y535, Q8WXF1, P04406, O43823, Q7Z434, Q9NR30, O00571, Q08211, Q9NX58, P14174, P43243, P02675, Q14166, P01024, Q15233	548	386	11187	1.42794	0.999359	0.228941	0.182377
UP_SEQ_FEATURE	REPEAT:1-1	6	0.643777	0.00376236	P31943, P50914, Q9BUJ2, O60506, P22314, P27797	846	26	20495	5.59056	1	0.186147	0.183325
KEGG_PATHWAY	hsa04919:Thyroid hormone signaling pathway	15	1.60944	0.0234417	Q92769, Q13547, Q13733, Q9Y6Q9, P16615, P11166, P13533, P12883, P16885, P42224, Q96ST3, Q92793, P54709, O14983, P05023	527	121	8156	1.91855	0.998971	0.199944	0.183397
GOTERM_MF_DIRECT	GO:0005525~GTP binding	29	3.11159	0.0177536	Q5VTE0, P68363, Q9Y5M8, Q9Y3I0, Q9UHD8, P51149, O60841, Q9BZE4, P08240, Q9Y295, P00367, Q9Y3Z3, P61106, P07437, Q15029, P13639, Q2NL82, P49411, P78356, Q15907, P41091, P68371, Q02790, Q16181, Q9BUF5, Q86TD4, Q2VIR3, P08238, P61019	866	399	18811	1.57877	1	0.202599	0.189441
GOTERM_CC_DIRECT	GO:0043202~lysosomal lumen	9	0.965665	0.0510562	P04114, P11142, Q8NBS9, P04062, Q8NHP8, P04066, Q8IV08, O60911, O00754	869	96	20472	2.20857	1	0.225282	0.191533
GOTERM_CC_DIRECT	GO:0005861~troponin complex	3	0.321888	0.0530307	P48788, P45378, P02585	869	9	20472	7.8527	1	0.227566	0.193475
GOTERM_CC_DIRECT	GO:0005732~small nucleolar ribonucleoprotein complex	3	0.321888	0.0530307	Q9NX24, Q9Y2X3, O00567	869	9	20472	7.8527	1	0.227566	0.193475
GOTERM_CC_DIRECT	GO:0031080~nuclear pore outer ring	3	0.321888	0.0530307	P52948, Q8NFH4, Q8WUM0	869	9	20472	7.8527	1	0.227566	0.193475
GOTERM_CC_DIRECT	GO:0000783~nuclear telomere cap complex	3	0.321888	0.0530307	Q9NYB0, P13010, P12956	869	9	20472	7.8527	1	0.227566	0.193475
GOTERM_CC_DIRECT	GO:0001650~fibrillar center	12	1.28755	0.0525128	P15311, O60832, P22087, Q8WXF1, Q9Y2X3, O60264, P78406, P51532, Q96B26, O00567, Q15233, Q16881	869	149	20472	1.8973	1	0.227566	0.193475
GOTERM_CC_DIRECT	GO:1904115~axon cytoplasm	7	0.751073	0.0535235	P46060, Q14204, P33176, P43034, P04792, P43487, P00441	869	64	20472	2.57667	1	0.228425	0.194205
GOTERM_BP_DIRECT	GO:0042776~mitochondrial ATP synthesis coupled proton transport	9	0.965665	0.00792159	O75947, O75964, P24539, P48047, P31040, Q9UJZ1, P56385, P36542, P06576	857	65	19256	3.1111	1	0.19999	0.194932
GOTERM_BP_DIRECT	GO:0042254~ribosome biogenesis	7	0.751073	0.0079923	Q13895, Q14137, Q9BQ67, Q2NL82, O14980, P55769, O00567	857	40	19256	3.93209	1	0.200234	0.195171
SMART	SM00573:HSA	3	0.321888	0.0198311	P51531, Q96L91, P51532	484	5	10337	12.8145	0.998253	0.209548	0.195667
GOTERM_MF_DIRECT	GO:0004579~dolichyl-diphosphooligosaccharide-protein glycotransferase activity	3	0.321888	0.0192493	P04843, P04844, P46977	866	5	18811	13.033	1	0.21218	0.198399
GOTERM_MF_DIRECT	GO:0004532~exoribonuclease activity	3	0.321888	0.0192493	Q9UIV1, Q01780, Q9ULM6	866	5	18811	13.033	1	0.21218	0.198399
GOTERM_MF_DIRECT	GO:0003714~transcription corepressor activity	17	1.82403	0.0190468	P06733, Q07021, Q13547, P54198, Q99471, P51532, Q96ST3, Q8IYM9, Q04726, Q92793, Q9UIV1, Q9BZK7, Q9Y230, Q13573, Q9UER7, P80723, Q9UQ80	866	196	18811	1.88403	1	0.21218	0.198399
GOTERM_MF_DIRECT	GO:0070122~isopeptidase activity	4	0.429185	0.0196105	Q7L5N1, Q92905, Q6P2Q9, P51665	866	13	18811	6.6836	1	0.213732	0.19985
GOTERM_BP_DIRECT	GO:0031000~response to caffeine	4	0.429185	0.00830672	Q92769, P21817, P27708, Q13547	857	10	19256	8.98763	1	0.206535	0.201312
GOTERM_BP_DIRECT	GO:0042273~ribosomal large subunit biogenesis	6	0.643777	0.00837954	P50914, Q9BZE4, Q9Y221, Q15050, Q9H7B2, P46777	857	29	19256	4.64877	1	0.206779	0.20155
INTERPRO	IPR002305:Aminoacyl-tRNA synthetase, class Ic	3	0.321888	0.0115456	P54577, P23381, Q9Y2Z4	866	4	19116	16.5554	1	0.210567	0.2034
INTERPRO	IPR021662:Nuclear factor hnRNPA1	3	0.321888	0.0115456	P51991, P22626, P09651	866	4	19116	16.5554	1	0.210567	0.2034
INTERPRO	IPR012724:Chaperone DnaJ	3	0.321888	0.0115456	P31689, O60884, Q96EY1	866	4	19116	16.5554	1	0.210567	0.2034
INTERPRO	IPR001305:Heat shock protein DnaJ, cysteine-rich domain	3	0.321888	0.0115456	P31689, O60884, Q96EY1	866	4	19116	16.5554	1	0.210567	0.2034
INTERPRO	IPR009001:Translation elongation factor EF1A/initiation factor IF2gamma, C-terminal	4	0.429185	0.0115968	P49411, Q2VIR3, Q5VTE0, P41091	866	11	19116	8.02687	1	0.210567	0.2034
INTERPRO	IPR004038:Ribosomal protein L7Ae/L30e/S12e/Gadd45	4	0.429185	0.0115968	P25398, Q9NX24, P62888, P55769	866	11	19116	8.02687	1	0.210567	0.2034
INTERPRO	IPR008930:Terpenoid cyclases/protein prenyltransferase alpha-alpha toroid	5	0.536481	0.0112954	P0C0L4, A8K2U0, P20742, P01024, P01023	866	20	19116	5.51848	1	0.210567	0.2034
INTERPRO	IPR001163:Ribonucleoprotein LSM domain	5	0.536481	0.0112954	O95777, P62316, P62318, Q9Y4Z0, P62314	866	20	19116	5.51848	1	0.210567	0.2034
UP_SEQ_FEATURE	REPEAT:HEAT 14	5	0.536481	0.00444211	Q14974, Q92616, Q92973, Q86VP6, P30153	846	17	20495	7.12523	1	0.208414	0.205255
UP_SEQ_FEATURE	DOMAIN:Cation_ATPase_N	5	0.536481	0.00444211	Q13733, P16615, P20020, O14983, P05023	846	17	20495	7.12523	1	0.208414	0.205255
UP_SEQ_FEATURE	MUTAGEN:S->A: Blocks the inhibition of transcription by RPS6KA5/MSK1.	5	0.536481	0.00444211	P0C0S8	846	17	20495	7.12523	1	0.208414	0.205255
UP_SEQ_FEATURE	DOMAIN:Calponin-homology (CH) 2	6	0.643777	0.00446315	Q14315, Q08043, Q15149, O43707, Q9UPN3, P13796	846	27	20495	5.3835	1	0.208414	0.205255
UP_SEQ_FEATURE	DOMAIN:Calponin-homology (CH) 1	6	0.643777	0.00446315	Q14315, Q08043, Q15149, O43707, Q9UPN3, P13796	846	27	20495	5.3835	1	0.208414	0.205255
GOTERM_BP_DIRECT	GO:0042752~regulation of circadian rhythm	9	0.965665	0.00867272	Q14103, P16220, Q8WXF1, Q16531, P78527, Q93009, Q05086, Q15233, Q93008	857	66	19256	3.06397	1	0.212417	0.207045
INTERPRO	IPR002048:EF-hand domain	20	2.14592	0.0120089	Q08043, P04632, P80303, P05976, O95202, P12829, P30626, Q96D71, P14649, Q96A32, P27482, Q9UPN3, O75340, P13796, O43707, P08590, Q02818, Q9UH65, P07384, P02585	866	238	19116	1.85495	1	0.215626	0.208287
GOTERM_BP_DIRECT	GO:0000278~mitotic cell cycle	15	1.60944	0.00884169	P07437, Q15018, Q14204, Q14203, P68363, O43823, Q13618, P68371, P52732, Q9BUF5, Q9Y2Z0, Q99567, Q00610, P62714, P21127	857	154	19256	2.18855	1	0.214951	0.209515
GOTERM_CC_DIRECT	GO:0071339~MLL1 complex	5	0.536481	0.0594048	Q8IZL8, Q9Y265, Q9Y230, O00268, Q9NXF1	869	35	20472	3.36544	1	0.252147	0.214374
UP_SEQ_FEATURE	DOMAIN:MCM_N	3	0.321888	0.00495415	P33992, P33993, P33991	846	3	20495	24.2258	1	0.223798	0.220406
UP_SEQ_FEATURE	SITE:(Microbial infection) Cleavage; by N.americanus apr-2	3	0.321888	0.00495415	P68871, P69905	846	3	20495	24.2258	1	0.223798	0.220406
UP_SEQ_FEATURE	REGION:Bait region	3	0.321888	0.00495415	A8K2U0, P20742, P01023	846	3	20495	24.2258	1	0.223798	0.220406
GOTERM_MF_DIRECT	GO:0003774~motor activity	7	0.751073	0.0220009	P42765, P14649, P08590, A7E2Y1, Q9UKX2, P12882, P12883	866	48	18811	3.16775	1	0.237121	0.22172
UP_KW_MOLECULAR_FUNCTION	KW-0117~Actin capping	4	0.429185	0.07036	P52907, O75366, P06396, P47756	598	19	11655	4.10315	0.997655	0.270787	0.22185
UP_KW_MOLECULAR_FUNCTION	KW-0031~Aminopeptidase	5	0.536481	0.071775	P55786, Q9NY33, P29144, P28838, Q9ULA0	598	31	11655	3.14354	0.997934	0.270787	0.22185
KEGG_PATHWAY	hsa03420:Nucleotide excision repair	8	0.858369	0.0296534	Q01831, P35250, P27694, Q16531, P54727, P35244, P54725, P12004	527	47	8156	2.63426	0.999838	0.2457	0.225366
GOTERM_CC_DIRECT	GO:0071014~post-mRNA release spliceosomal complex	3	0.321888	0.0644666	P52272, Q9HCS7, Q9BZJ0	869	10	20472	7.06743	1	0.265888	0.226056
GOTERM_CC_DIRECT	GO:0033018~sarcoplasmic reticulum lumen	3	0.321888	0.0644666	Q86TD4, P14625, P27797	869	10	20472	7.06743	1	0.265888	0.226056
GOTERM_CC_DIRECT	GO:0001939~female pronucleus	3	0.321888	0.0644666	Q5UIP0, O43823, P11166	869	10	20472	7.06743	1	0.265888	0.226056
GOTERM_CC_DIRECT	GO:0071735~IgG immunoglobulin complex	3	0.321888	0.0644666	P01857, P01834, P01860	869	10	20472	7.06743	1	0.265888	0.226056
GOTERM_CC_DIRECT	GO:0016235~aggresome	5	0.536481	0.0646846	P46060, P13639, Q99829, Q9Y6J0, Q9H0D6	869	36	20472	3.27196	1	0.265888	0.226056
GOTERM_CC_DIRECT	GO:0005788~endoplasmic reticulum lumen	20	2.14592	0.0639644	P02771, P04114, P23284, P14625, Q86UP2, Q9NYU2, P19823, O60613, P11021, P0C0L4, Q8NBS9, Q9UBS4, P01009, P01008, Q02818, P02679, Q8WU39, P27797, P01024, P07996	869	306	20472	1.53975	1	0.265888	0.226056
UP_KW_MOLECULAR_FUNCTION	KW-0511~Multifunctional enzyme	9	0.965665	0.0768955	P35573, P12956, P27708, P40939, Q96FI4, P49327, P31939, P22102, P11586	598	87	11655	2.0162	0.998694	0.277493	0.227343
GOTERM_BP_DIRECT	GO:0018149~peptide cross-linking	6	0.643777	0.00969526	P22528, P23490, Q92817, P04083, Q9UBC9, P07996	857	30	19256	4.49382	1	0.233969	0.228052
KEGG_PATHWAY	hsa04110:Cell cycle	15	1.60944	0.0318846	Q14566, Q92769, Q13547, O43684, P33992, P33993, P33991, P78527, P12004, Q92793, P63208, P62258, P49736, Q14683, Q04917	527	126	8156	1.84241	0.999917	0.250321	0.229604
KEGG_PATHWAY	hsa04261:Adrenergic signaling in cardiomyocytes	17	1.82403	0.0319374	Q13554, P12829, Q13733, P27482, P16615, P30153, P13533, P12883, P16220, P54709, P08590, P20020, P62714, O14983, P05023, P06753, P07951	527	150	8156	1.75398	0.999918	0.250321	0.229604
KEGG_PATHWAY	hsa00280:Valine, leucine and isoleucine degradation	8	0.858369	0.0328628	P42765, P40939, P49189, P30084, Q9HCC0, P24752, Q99714, P09622	527	48	8156	2.57938	0.999938	0.250795	0.230039
UP_SEQ_FEATURE	DOMAIN:EF-hand 2	17	1.82403	0.00523068	Q08043, P04632, P80303, P05976, P12829, P30626, P14649, Q96A32, P27482, Q9UPN3, O75340, P13796, O43707, P08590, Q02818, P07384, P02585	846	189	20495	2.17904	1	0.23375	0.230206
GOTERM_MF_DIRECT	GO:0044548~S100 protein binding	4	0.429185	0.0241216	P15311, Q9HB71, P16615, Q09666	866	14	18811	6.2062	1	0.246294	0.230297
GOTERM_MF_DIRECT	GO:0019887~protein kinase regulator activity	4	0.429185	0.0241216	Q92616, P67870, Q16543, P08238	866	14	18811	6.2062	1	0.246294	0.230297
GOTERM_MF_DIRECT	GO:0017070~U6 snRNA binding	4	0.429185	0.0241216	O95777, Q6P2Q9, Q9H6E5, Q9Y4Z0	866	14	18811	6.2062	1	0.246294	0.230297
GOTERM_MF_DIRECT	GO:0004601~peroxidase activity	6	0.643777	0.0234906	P02042, P32119, P68871, Q06830, P69905	866	36	18811	3.62028	1	0.246294	0.230297
GOTERM_MF_DIRECT	GO:0035198~miRNA binding	6	0.643777	0.0234906	Q9HCK5, P22626, Q9H9G7, Q9NR30, P43243, P09651	866	36	18811	3.62028	1	0.246294	0.230297
UP_KW_DISEASE	KW-1024~Diamond-Blackfan anemia	5	0.536481	0.0285952	P62244, P61353, P62081, P46783, P46777	280	19	4408	4.14286	0.868775	0.250208	0.232336
UP_SEQ_FEATURE	REPEAT:HEAT 13	5	0.536481	0.00552727	Q14974, Q92616, Q92973, Q86VP6, P30153	846	18	20495	6.72938	1	0.236818	0.233228
UP_SEQ_FEATURE	DOMAIN:MPN	5	0.536481	0.00552727	Q7L5N1, Q15018, Q92905, Q6P2Q9, P51665	846	18	20495	6.72938	1	0.236818	0.233228
UP_SEQ_FEATURE	REPEAT:HEAT 12	5	0.536481	0.00552727	Q14974, Q92616, Q92973, Q86VP6, P30153	846	18	20495	6.72938	1	0.236818	0.233228
UP_SEQ_FEATURE	MOTIF:'HIGH' region	5	0.536481	0.00552727	P54577, P26640, P23381, P47897, Q9Y2Z4	846	18	20495	6.72938	1	0.236818	0.233228
UP_KW_BIOLOGICAL_PROCESS	KW-0740~Sodium/potassium transport	3	0.321888	0.08279	P54709, Q13733, P05023	548	10	11187	6.12427	0.999963	0.296037	0.235826
GOTERM_BP_DIRECT	GO:2000736~regulation of stem cell differentiation	5	0.536481	0.010629	Q92769, Q08J23, Q13547, Q16576, Q8WXI9	857	20	19256	5.61727	1	0.249173	0.242872
GOTERM_BP_DIRECT	GO:0060236~regulation of mitotic spindle organization	5	0.536481	0.010629	Q14204, Q14203, Q00610, P78406, Q14980	857	20	19256	5.61727	1	0.249173	0.242872
GOTERM_BP_DIRECT	GO:0006986~response to unfolded protein	8	0.858369	0.0105959	P31689, P11142, Q86V97, P04792, P34932, P08238, P07996, P10809	857	55	19256	3.26823	1	0.249173	0.242872
GOTERM_BP_DIRECT	GO:0006338~chromatin remodeling	16	1.71674	0.0104395	P51531, Q96L91, P35659, Q92769, Q9Y265, P25490, Q13547, O75533, Q9NR30, P51532, Q8WXI9, O14497, O60264, Q9Y230, Q16576, Q9UER7	857	173	19256	2.07807	1	0.249173	0.242872
KEGG_PATHWAY	hsa00670:One carbon pool by folate	5	0.536481	0.0362812	P31939, P22102, P34896, P11586, P34897	527	20	8156	3.86907	0.999978	0.269783	0.247456
GOTERM_BP_DIRECT	GO:0000338~protein deneddylation	4	0.429185	0.0110483	Q9BT78, Q7L5N1, Q92905, Q99627	857	11	19256	8.17057	1	0.255356	0.248899
GOTERM_BP_DIRECT	GO:1903715~regulation of aerobic respiration	4	0.429185	0.0110483	Q08043, P14735, P55072, P34897	857	11	19256	8.17057	1	0.255356	0.248899
GOTERM_CC_DIRECT	GO:0035371~microtubule plus-end	4	0.429185	0.0716396	Q14203, Q9P270, Q15691, Q14980	869	23	20472	4.09706	1	0.292935	0.249051
GOTERM_BP_DIRECT	GO:0006446~regulation of translational initiation	6	0.643777	0.0111462	O60841, Q9Y6E2, P23588, Q92499, P04792, P60228	857	31	19256	4.34885	1	0.255817	0.249347
GOTERM_BP_DIRECT	GO:0009410~response to xenobiotic stimulus	20	2.14592	0.0115957	P00491, P61803, Q92769, P04844, O15067, P40939, Q13867, Q01831, Q9UHB9, P42224, P13010, P16220, P04040, P48637, P05023, P55160, P08238, P27797, P07996, P00441	857	241	19256	1.86465	1	0.264284	0.257601
SMART	SM00757:CRA	3	0.321888	0.0288346	Q6VN20, Q96S59, Q9NWU2	484	6	10337	10.6787	0.999906	0.276987	0.258638
SMART	SM00968:SM00968	3	0.321888	0.0288346	O95347, Q9NTJ3, Q14683	484	6	10337	10.6787	0.999906	0.276987	0.258638
SMART	SM00648:SWAP	3	0.321888	0.0288346	O15042, Q8IWX8, Q8IX01	484	6	10337	10.6787	0.999906	0.276987	0.258638
INTERPRO	IPR020568:Ribosomal protein S5 domain 2-type fold	7	0.751073	0.0152464	Q15029, P13639, Q12931, P14625, Q96B26, P08238, Q15024	866	45	19116	3.43372	1	0.270749	0.261534
GOTERM_MF_DIRECT	GO:0070180~large ribosomal subunit rRNA binding	3	0.321888	0.0280012	Q9Y3B7, P62829, Q8NHW5	866	6	18811	10.8609	1	0.280012	0.261825
GOTERM_MF_DIRECT	GO:0003985~acetyl-CoA C-acetyltransferase activity	3	0.321888	0.0280012	P42765, P40939, P24752	866	6	18811	10.8609	1	0.280012	0.261825
GOTERM_MF_DIRECT	GO:0002020~protease binding	11	1.18026	0.0285058	P50453, P04080, P30626, P14174, P01009, P01008, A8K2U0, P20742, P01023, P0CG48, P35237	866	109	18811	2.1921	1	0.282149	0.263824
GOTERM_CC_DIRECT	GO:0044754~autolysosome	3	0.321888	0.0766354	P02792, P11279, P02794	869	11	20472	6.42494	1	0.311731	0.265031
UP_SEQ_FEATURE	DOMAIN:Pyr_redox_2	4	0.429185	0.00674185	O95831, P00390, Q16881, P09622	846	10	20495	9.69031	1	0.272031	0.267907
UP_SEQ_FEATURE	DOMAIN:CTLH	4	0.429185	0.00674185	Q6VN20, Q96S59, Q2TAY7, Q9NWU2	846	10	20495	9.69031	1	0.272031	0.267907
UP_SEQ_FEATURE	REPEAT:HEAT 18	4	0.429185	0.00674185	Q14974, Q92616, Q92973, Q86VP6	846	10	20495	9.69031	1	0.272031	0.267907
UP_SEQ_FEATURE	REPEAT:HEAT 17	4	0.429185	0.00674185	Q14974, Q92616, Q92973, Q86VP6	846	10	20495	9.69031	1	0.272031	0.267907
UP_SEQ_FEATURE	REPEAT:HEAT 19	4	0.429185	0.00674185	Q14974, Q92616, Q92973, Q86VP6	846	10	20495	9.69031	1	0.272031	0.267907
UP_SEQ_FEATURE	REPEAT:HAT 4	4	0.429185	0.00674185	Q12996, Q9HCS7, Q14690, Q9BZJ0	846	10	20495	9.69031	1	0.272031	0.267907
GOTERM_CC_DIRECT	GO:0034515~proteasome storage granule	2	0.214592	0.083003	Q99460, Q13200	869	2	20472	23.5581	1	0.319337	0.271498
GOTERM_CC_DIRECT	GO:0008043~intracellular ferritin complex	2	0.214592	0.083003	P02792, P02794	869	2	20472	23.5581	1	0.319337	0.271498
GOTERM_CC_DIRECT	GO:0043564~Ku70:Ku80 complex	2	0.214592	0.083003	P13010, P12956	869	2	20472	23.5581	1	0.319337	0.271498
GOTERM_CC_DIRECT	GO:0031595~nuclear proteasome complex	2	0.214592	0.083003	P62195, O00232	869	2	20472	23.5581	1	0.319337	0.271498
GOTERM_CC_DIRECT	GO:0035101~FACT complex	2	0.214592	0.083003	Q08945, Q9Y5B9	869	2	20472	23.5581	1	0.319337	0.271498
GOTERM_CC_DIRECT	GO:1990565~HSP90-CDC37 chaperone complex	2	0.214592	0.083003	Q16543, P08238	869	2	20472	23.5581	1	0.319337	0.271498
GOTERM_CC_DIRECT	GO:0071540~eukaryotic translation initiation factor 3 complex, eIF3e	2	0.214592	0.083003	Q14152, P60228	869	2	20472	23.5581	1	0.319337	0.271498
GOTERM_CC_DIRECT	GO:1990723~cytoplasmic periphery of the nuclear pore complex	2	0.214592	0.083003	P49792, P46060	869	2	20472	23.5581	1	0.319337	0.271498
GOTERM_CC_DIRECT	GO:0001651~dense fibrillar component	2	0.214592	0.083003	P22087, P55769	869	2	20472	23.5581	1	0.319337	0.271498
GOTERM_CC_DIRECT	GO:0035327~transcriptionally active chromatin	4	0.429185	0.0793981	Q8IZL8, Q9GZS3, Q01780, Q9NQT5	869	24	20472	3.92635	1	0.319337	0.271498
GOTERM_CC_DIRECT	GO:0030285~integral component of synaptic vesicle membrane	5	0.536481	0.0819283	Q86Y82, Q16563, P11279, P20020, P63027	869	39	20472	3.02027	1	0.319337	0.271498
GOTERM_MF_DIRECT	GO:0042162~telomeric DNA binding	5	0.536481	0.029641	Q9NYB0, Q14103, P13010, P12956, Q92900	866	26	18811	4.17725	1	0.290422	0.271559
KEGG_PATHWAY	hsa00020:Citrate cycle (TCA cycle)	6	0.643777	0.0408742	Q02218, O75390, P10515, P31040, P50213, P09622	527	30	8156	3.09526	0.999994	0.296338	0.271813
GOTERM_BP_DIRECT	GO:1902455~negative regulation of stem cell population maintenance	5	0.536481	0.0126768	O15294, Q96ST3, Q92769, Q13547, Q16576	857	21	19256	5.34978	1	0.286933	0.279676
GOTERM_MF_DIRECT	GO:0003727~single-stranded RNA binding	7	0.751073	0.0313218	Q9HCK5, Q9H9G7, P04083, Q01780, Q96KR1, P09651, Q08211	866	52	18811	2.92408	1	0.302069	0.28245
GOTERM_MF_DIRECT	GO:1990841~promoter-specific chromatin binding	8	0.858369	0.0314525	P42224, P24928, P17844, Q92769, P52948, Q13547, O75367, Q08211	866	66	18811	2.63293	1	0.302069	0.28245
UP_KW_DOMAIN	KW-0802~TPR repeat	11	1.18026	0.0824134	Q9UFH2, O15294, P49792, O76094, Q9Y2Z0, Q9H6T3, P50502, O43765, P78527, Q9Y6J0, Q02790	532	170	14922	1.81493	0.910026	0.329654	0.28256
GOTERM_CC_DIRECT	GO:0044615~nuclear pore nuclear basket	3	0.321888	0.0894546	P49792, P52948, P12270	869	12	20472	5.88953	1	0.332686	0.282847
GOTERM_CC_DIRECT	GO:0017101~aminoacyl-tRNA synthetase multienzyme complex	3	0.321888	0.0894546	O43324, P47897, Q13155	869	12	20472	5.88953	1	0.332686	0.282847
GOTERM_CC_DIRECT	GO:0005890~sodium:potassium-exchanging ATPase complex	3	0.321888	0.0894546	P54709, Q13733, P05023	869	12	20472	5.88953	1	0.332686	0.282847
GOTERM_CC_DIRECT	GO:0030057~desmosome	4	0.429185	0.0875037	Q15517, Q9H307, Q92817, P22314	869	25	20472	3.7693	1	0.332686	0.282847
GOTERM_CC_DIRECT	GO:0012507~ER to Golgi transport vesicle membrane	6	0.643777	0.0880275	Q15437, Q15436, P53992, P49257, P49755, O95486	869	56	20472	2.52408	1	0.332686	0.282847
GOTERM_CC_DIRECT	GO:0016328~lateral plasma membrane	7	0.751073	0.0889986	Q7KZI7, P04083, P20020, P30153, P05023, P35613, Q14980	869	73	20472	2.259	1	0.332686	0.282847
GOTERM_CC_DIRECT	GO:0005758~mitochondrial intermembrane space	8	0.858369	0.0874504	O95831, P54819, Q99497, Q12931, Q9UJZ1, P04040, P00441, P34897	869	90	20472	2.09405	1	0.332686	0.282847
INTERPRO	IPR002777:Prefoldin beta-like	3	0.321888	0.0186679	O15212, Q9UHV9, Q9NUG6	866	5	19116	13.2443	1	0.294813	0.284779
INTERPRO	IPR014012:Helicase/SANT-associated, DNA binding	3	0.321888	0.0186679	P51531, Q96L91, P51532	866	5	19116	13.2443	1	0.294813	0.284779
INTERPRO	IPR004100:ATPase, alpha/beta subunit, N-terminal	3	0.321888	0.0186679	P21281, P38606, P06576	866	5	19116	13.2443	1	0.294813	0.284779
INTERPRO	IPR020003:ATPase, alpha/beta subunit, nucleotide-binding domain, active site	3	0.321888	0.0186679	P21281, P38606, P06576	866	5	19116	13.2443	1	0.294813	0.284779
INTERPRO	IPR024704:Structural maintenance of chromosomes protein	3	0.321888	0.0186679	O95347, Q9NTJ3, Q14683	866	5	19116	13.2443	1	0.294813	0.284779
INTERPRO	IPR001431:Peptidase M16, zinc-binding site	3	0.321888	0.0186679	O75439, P14735, P22695	866	5	19116	13.2443	1	0.294813	0.284779
INTERPRO	IPR004099:Pyridine nucleotide-disulphide oxidoreductase, dimerisation	3	0.321888	0.0186679	P00390, Q16881, P09622	866	5	19116	13.2443	1	0.294813	0.284779
INTERPRO	IPR000194:ATPase, F1/V1/A1 complex, alpha/beta subunit, nucleotide-binding domain	3	0.321888	0.0186679	P21281, P38606, P06576	866	5	19116	13.2443	1	0.294813	0.284779
INTERPRO	IPR012999:Pyridine nucleotide-disulphide oxidoreductase, class I, active site	3	0.321888	0.0186679	P00390, Q16881, P09622	866	5	19116	13.2443	1	0.294813	0.284779
INTERPRO	IPR000555:JAB1/Mov34/MPN/PAD-1	4	0.429185	0.0187907	Q7L5N1, Q92905, Q6P2Q9, P51665	866	13	19116	6.79197	1	0.294813	0.284779
INTERPRO	IPR023753:Pyridine nucleotide-disulphide oxidoreductase, FAD/NAD(P)-binding domain	4	0.429185	0.0187907	O95831, P00390, Q16881, P09622	866	13	19116	6.79197	1	0.294813	0.284779
INTERPRO	IPR010920:Like-Sm (LSM) domain	5	0.536481	0.0185486	O95777, P62316, P62318, Q9Y4Z0, P62314	866	23	19116	4.79867	1	0.294813	0.284779
GOTERM_BP_DIRECT	GO:0007568~aging	17	1.82403	0.0130865	Q9HB71, P36639, P05107, P04844, P13639, P36955, Q96ST3, P05090, P62993, P16220, P04040, P20020, P06396, P48637, Q13144, P09622, P00441	857	194	19256	1.96894	1	0.294178	0.286738
UP_KW_LIGAND	KW-0520~NAD	16	1.71674	0.0368112	O95831, P40939, P00390, P04406, P49189, P50213, P12268, P23526, P07195, P23368, P49327, P00367, P09874, Q16881, P09622, Q99714	311	199	6822	1.76367	0.687353	0.288304	0.288304
UP_KW_LIGAND	KW-0342~GTP-binding	25	2.6824	0.0372005	Q5VTE0, P68363, Q9Y5M8, Q9Y3I0, Q9UHD8, P51149, O60841, Q9BZE4, P08240, Q9Y295, P00367, Q9Y3Z3, P61106, P07437, Q15029, P13639, P49411, P78356, Q15907, P41091, P68371, Q16181, Q9BUF5, Q2VIR3, P61019	311	360	6822	1.52331	0.691247	0.288304	0.288304
GOTERM_BP_DIRECT	GO:0006469~negative regulation of protein kinase activity	9	0.965665	0.0132496	Q15149, P62937, Q99497, Q9Y224, P23381, P47897, P08575, Q96EY1, P04792	857	71	19256	2.84819	1	0.295819	0.288337
INTERPRO	IPR004000:Actin-related protein	6	0.643777	0.0197333	P61163, P42025, A5A3E0, P68133, P61158, P62736	866	35	19116	3.7841	1	0.306625	0.296189
GOTERM_BP_DIRECT	GO:0006090~pyruvate metabolic process	4	0.429185	0.0142507	P10515, P07195, P23368, P21796	857	12	19256	7.48969	1	0.30974	0.301906
GOTERM_BP_DIRECT	GO:0006388~tRNA splicing, via endonucleolytic cleavage and ligation	4	0.429185	0.0142507	Q8NCA5, Q9Y224, Q92499, Q9Y3I0	857	12	19256	7.48969	1	0.30974	0.301906
GOTERM_BP_DIRECT	GO:0006342~chromatin silencing	7	0.751073	0.0140725	P0C0S8, O75367, P16104	857	45	19256	3.49519	1	0.30974	0.301906
GOTERM_BP_DIRECT	GO:0031047~gene silencing by RNA	7	0.751073	0.0140725	Q7KZF4, Q9UIV1, Q9H9G7, Q9UPQ9, O75175, Q9NZN8, Q96LI5	857	45	19256	3.49519	1	0.30974	0.301906
GOTERM_BP_DIRECT	GO:0000413~protein peptidyl-prolyl isomerization	6	0.643777	0.0144774	P49792, P23284, Q96BP3, P30405, P62937, Q02790	857	33	19256	4.08529	1	0.310555	0.302701
GOTERM_BP_DIRECT	GO:0006099~tricarboxylic acid cycle	6	0.643777	0.0144774	Q02218, O75390, P10515, P31040, P82909, P50213	857	33	19256	4.08529	1	0.310555	0.302701
GOTERM_BP_DIRECT	GO:0051131~chaperone-mediated protein complex assembly	5	0.536481	0.0149601	P78371, O15212, P34932, P08238, P10809	857	22	19256	5.10661	1	0.314738	0.306778
GOTERM_BP_DIRECT	GO:0007004~telomere maintenance via telomerase	5	0.536481	0.0149601	O60832, Q9NYB0, P27694, Q9NX24, P08238	857	22	19256	5.10661	1	0.314738	0.306778
GOTERM_BP_DIRECT	GO:0032204~regulation of telomere maintenance	5	0.536481	0.0149601	Q9NYB0, Q14103, P13010, P02545, Q92900	857	22	19256	5.10661	1	0.314738	0.306778
GOTERM_MF_DIRECT	GO:0005344~oxygen transporter activity	4	0.429185	0.0346716	P02042, P68871, P69905	866	16	18811	5.43043	1	0.32972	0.308305
GOTERM_BP_DIRECT	GO:0051289~protein homotetramerization	8	0.858369	0.0153049	Q04837, P00492, P21817, P49189, Q9Y3Z3, P34896, Q99714, P34897	857	59	19256	3.04665	1	0.317917	0.309877
GOTERM_BP_DIRECT	GO:1990830~cellular response to leukemia inhibitory factor	11	1.18026	0.0152876	Q9HB71, Q14258, P13010, Q5UIP0, O43324, P16220, Q9NYF8, P31153, O60264, P05141, P34896	857	102	19256	2.42314	1	0.317917	0.309877
GOTERM_MF_DIRECT	GO:0008094~DNA-dependent ATPase activity	6	0.643777	0.0353239	P51531, P13010, P12956, O60264, P51532, P52701	866	40	18811	3.25826	1	0.332662	0.311056
UP_SEQ_FEATURE	REGION:G2	5	0.536481	0.00819791	O60841, P49411, Q2VIR3, Q5VTE0, P41091	846	20	20495	6.05644	1	0.318416	0.313589
UP_SEQ_FEATURE	REGION:G4	5	0.536481	0.00819791	O60841, P49411, Q2VIR3, Q5VTE0, P41091	846	20	20495	6.05644	1	0.318416	0.313589
UP_SEQ_FEATURE	REGION:G5	5	0.536481	0.00819791	O60841, P49411, Q2VIR3, Q5VTE0, P41091	846	20	20495	6.05644	1	0.318416	0.313589
UP_SEQ_FEATURE	REGION:G1	5	0.536481	0.00819791	O60841, P49411, Q2VIR3, Q5VTE0, P41091	846	20	20495	6.05644	1	0.318416	0.313589
UP_SEQ_FEATURE	MOTIF:DEIH box	3	0.321888	0.00963753	O75643, P42285, Q08211	846	4	20495	18.1693	1	0.323013	0.318116
UP_SEQ_FEATURE	REPEAT:Plectin 9	3	0.321888	0.00963753	Q15149, Q9UPN3, P58107	846	4	20495	18.1693	1	0.323013	0.318116
UP_SEQ_FEATURE	ZN_FING:CR-type	3	0.321888	0.00963753	P31689, O60884, Q96EY1	846	4	20495	18.1693	1	0.323013	0.318116
UP_SEQ_FEATURE	DOMAIN:CR-type	3	0.321888	0.00963753	P31689, O60884, Q96EY1	846	4	20495	18.1693	1	0.323013	0.318116
UP_SEQ_FEATURE	REPEAT:Plectin 10	3	0.321888	0.00963753	Q15149, Q9UPN3, P58107	846	4	20495	18.1693	1	0.323013	0.318116
UP_SEQ_FEATURE	CARBOHYD:N-linked (Glc) (glycation) lysine; alternate	3	0.321888	0.00963753	P68871, P69905	846	4	20495	18.1693	1	0.323013	0.318116
UP_SEQ_FEATURE	DOMAIN:PWI	3	0.321888	0.00963753	O43395, P49756, Q8IYB3	846	4	20495	18.1693	1	0.323013	0.318116
UP_SEQ_FEATURE	DOMAIN:Prot_ATP_ID_OB	3	0.321888	0.00963753	P62333, P62195, P17980	846	4	20495	18.1693	1	0.323013	0.318116
UP_SEQ_FEATURE	REPEAT:Plectin 8	3	0.321888	0.00963753	Q15149, Q9UPN3, P58107	846	4	20495	18.1693	1	0.323013	0.318116
UP_SEQ_FEATURE	REPEAT:Plectin 11	3	0.321888	0.00963753	Q15149, Q9UPN3, P58107	846	4	20495	18.1693	1	0.323013	0.318116
UP_SEQ_FEATURE	REPEAT:CXXCXGXG motif	3	0.321888	0.00963753	P31689, O60884, Q96EY1	846	4	20495	18.1693	1	0.323013	0.318116
UP_SEQ_FEATURE	REPEAT:HAT 9	3	0.321888	0.00963753	Q12996, Q9HCS7, Q9BZJ0	846	4	20495	18.1693	1	0.323013	0.318116
UP_SEQ_FEATURE	REPEAT:HAT 1	4	0.429185	0.00898863	Q12996, Q9HCS7, Q14690, Q9BZJ0	846	11	20495	8.80937	1	0.323013	0.318116
UP_SEQ_FEATURE	REPEAT:HEAT 16	4	0.429185	0.00898863	Q14974, Q92616, Q92973, Q86VP6	846	11	20495	8.80937	1	0.323013	0.318116
UP_SEQ_FEATURE	REPEAT:HAT 3	4	0.429185	0.00898863	Q12996, Q9HCS7, Q14690, Q9BZJ0	846	11	20495	8.80937	1	0.323013	0.318116
UP_SEQ_FEATURE	REPEAT:HAT 2	4	0.429185	0.00898863	Q12996, Q9HCS7, Q14690, Q9BZJ0	846	11	20495	8.80937	1	0.323013	0.318116
UP_SEQ_FEATURE	DOMAIN:SERPIN	6	0.643777	0.00939899	P50453, P01009, P36952, P01008, P36955, P35237	846	32	20495	4.54233	1	0.323013	0.318116
INTERPRO	IPR002130:Cyclophilin-like peptidyl-prolyl cis-trans isomerase domain	5	0.536481	0.021481	P49792, P23284, Q96BP3, P30405, P62937	866	24	19116	4.59873	1	0.330602	0.319351
UP_SEQ_FEATURE	REGION:G3	5	0.536481	0.00980206	O60841, P49411, Q2VIR3, Q5VTE0, P41091	846	21	20495	5.76804	1	0.324474	0.319555
UP_SEQ_FEATURE	DOMAIN:EF-hand 1	16	1.71674	0.00983727	Q08043, P80303, P05976, P12829, P30626, P14649, Q96A32, P27482, Q9UPN3, O75340, P13796, O43707, P08590, Q02818, P07384, P02585	846	185	20495	2.0952	1	0.324474	0.319555
GOTERM_MF_DIRECT	GO:0031490~chromatin DNA binding	9	0.965665	0.0368026	O15294, O43707, Q92793, O75367, Q9Y230, Q8N5F7, Q08211, P16402, P16401	866	83	18811	2.35537	1	0.343255	0.320961
COG_ONTOLOGY	Cell division and chromosome partitioning / Cytoskeleton	5	0.536481	0.062326	Q16181, Q9UGK8, Q8TD19, Q9P258, O75592	125	25	2025	3.24	0.835012	0.349025	0.324095
GOTERM_MF_DIRECT	GO:0008379~thioredoxin peroxidase activity	3	0.321888	0.0380214	O60613, P32119, Q06830	866	7	18811	9.3093	1	0.351246	0.328433
GOTERM_BP_DIRECT	GO:0051973~positive regulation of telomerase activity	6	0.643777	0.0163687	O60832, P17987, P13010, P50991, P78371, P08238	857	34	19256	3.96513	1	0.337875	0.329331
SMART	SM00104:ANATO	3	0.321888	0.0391358	P23142, P0C0L4, P01024	484	7	10337	9.15319	0.999997	0.354459	0.330977
SMART	SM00446:LRRcap	3	0.321888	0.0391358	P39687, P09661, Q92688	484	7	10337	9.15319	0.999997	0.354459	0.330977
GOTERM_BP_DIRECT	GO:0006550~isoleucine catabolic process	3	0.321888	0.0180457	O14874, P24752, Q99714	857	5	19256	13.4814	1	0.342346	0.333689
GOTERM_BP_DIRECT	GO:0002183~cytoplasmic translational initiation	3	0.321888	0.0180457	Q13347, Q7L2H7, P60842	857	5	19256	13.4814	1	0.342346	0.333689
GOTERM_BP_DIRECT	GO:0030185~nitric oxide transport	3	0.321888	0.0180457	P68871, P69905	857	5	19256	13.4814	1	0.342346	0.333689
GOTERM_BP_DIRECT	GO:1905821~positive regulation of chromosome condensation	3	0.321888	0.0180457	O95347, Q9NTJ3, Q15021	857	5	19256	13.4814	1	0.342346	0.333689
GOTERM_BP_DIRECT	GO:0075525~viral translational termination-reinitiation	3	0.321888	0.0180457	O15371, O75821, Q14152	857	5	19256	13.4814	1	0.342346	0.333689
GOTERM_BP_DIRECT	GO:0051168~nuclear export	4	0.429185	0.0179231	O60524, P49792, P46060, P09651	857	13	19256	6.91356	1	0.342346	0.333689
GOTERM_BP_DIRECT	GO:1904667~negative regulation of ubiquitin protein ligase activity	4	0.429185	0.0179231	P62829, P62081, P46777, P62841	857	13	19256	6.91356	1	0.342346	0.333689
GOTERM_BP_DIRECT	GO:0061014~positive regulation of mRNA catabolic process	4	0.429185	0.0179231	Q92945, Q9UIV1, Q92900, A5YKK6	857	13	19256	6.91356	1	0.342346	0.333689
GOTERM_BP_DIRECT	GO:0042659~regulation of cell fate specification	4	0.429185	0.0179231	Q92769, Q13547, Q16576, Q8WXI9	857	13	19256	6.91356	1	0.342346	0.333689
GOTERM_BP_DIRECT	GO:0034622~cellular macromolecular complex assembly	5	0.536481	0.0174868	P67870, P02679, Q96CW1, P02675, Q08211	857	23	19256	4.88458	1	0.342346	0.333689
GOTERM_BP_DIRECT	GO:0016973~poly(A)+ mRNA export from nucleus	5	0.536481	0.0174868	P82979, Q9BY77, Q8NI27, Q8N1F7, Q8WUM0	857	23	19256	4.88458	1	0.342346	0.333689
GOTERM_BP_DIRECT	GO:0030261~chromosome condensation	5	0.536481	0.0174868	O95831, O95347, O75531, P16402, P16401	857	23	19256	4.88458	1	0.342346	0.333689
GOTERM_BP_DIRECT	GO:0018279~protein N-linked glycosylation via asparagine	5	0.536481	0.0174868	Q9NYU2, P61803, P04843, P04844, P46977	857	23	19256	4.88458	1	0.342346	0.333689
GOTERM_BP_DIRECT	GO:0045943~positive regulation of transcription from RNA polymerase I promoter	5	0.536481	0.0174868	P35659, Q9NX58, O75533, O60264, Q9NR30	857	23	19256	4.88458	1	0.342346	0.333689
UP_KW_DISEASE	KW-0322~Glycogen storage disease	5	0.536481	0.0465345	P35573, P36871, Q04446, P06737, P11217	280	22	4408	3.57792	0.964408	0.361935	0.336083
GOTERM_BP_DIRECT	GO:0006378~mRNA polyadenylation	6	0.643777	0.0184173	O43809, Q9P2I0, Q6P1J9, Q12996, Q9H6E5, Q9UKF6	857	35	19256	3.85184	1	0.344923	0.3362
GOTERM_BP_DIRECT	GO:0006368~transcription elongation from RNA polymerase II promoter	6	0.643777	0.0184173	Q9NYV4, Q6P1J9, Q14004, Q9GZS3, O00267, Q9Y5B9	857	35	19256	3.85184	1	0.344923	0.3362
GOTERM_BP_DIRECT	GO:0045732~positive regulation of protein catabolic process	10	1.07296	0.0184968	P15311, Q7Z6Z7, P14735, Q16531, Q8NEV1, P55072, Q96QK1, P26038, P51149, P46459	857	90	19256	2.49656	1	0.344923	0.3362
GOTERM_MF_DIRECT	GO:0043024~ribosomal small subunit binding	4	0.429185	0.0407001	Q96EY7, P23588, O00571, Q6PKG0	866	17	18811	5.11099	1	0.368963	0.345
GOTERM_MF_DIRECT	GO:0031267~small GTPase binding	21	2.25322	0.0405736	P49792, P50395, P46060, Q14974, O43592, P07737, O14980, Q6WKZ4, P16989, Q9P258, O95373, O75592, P51149, Q9UPN7, P31150, Q92973, Q96S59, P43487, P55060, Q27J81, P00441	866	285	18811	1.60055	1	0.368963	0.345
GOTERM_BP_DIRECT	GO:0021987~cerebral cortex development	9	0.965665	0.0193817	P31939, P22102, Q9HCS7, P43034, P19784, O43776, P11166, P62258, P16104	857	76	19256	2.66081	1	0.357363	0.348325
GOTERM_BP_DIRECT	GO:0007584~response to nutrient	9	0.965665	0.0193817	O15294, P30566, P42224, P61803, P35573, P23526, O14929, P01008, P01023	857	76	19256	2.66081	1	0.357363	0.348325
SMART	SM00165:UBA	5	0.536481	0.0443223	Q7KZI7, Q7Z6Z7, P54727, P54725, Q9NRR5	484	29	10337	3.68232	0.999999	0.379735	0.354579
SMART	SM00150:SPEC	5	0.536481	0.0443223	Q08043, Q15149, O43707, Q92817, Q9UPN3	484	29	10337	3.68232	0.999999	0.379735	0.354579
UP_SEQ_FEATURE	BINDING:NAD	9	0.965665	0.0110436	P23526, P04406, P49189, P07195, P23368, P00367, P09874, Q99714, P09622	846	74	20495	2.94638	1	0.361395	0.355917
INTERPRO	IPR011990:Tetratricopeptide-like helical	18	1.93133	0.0243275	P49792, O15294, Q96EY7, O43242, Q12996, Q9H6T3, P50502, O43765, Q9Y6J0, Q02790, O76094, Q9Y2Z0, P42704, Q00610, Q14690, Q9HCS7, O14579, Q9BZJ0	866	222	19116	1.78978	1	0.37088	0.358258
UP_SEQ_FEATURE	ACT_SITE:Proton donor/acceptor	11	1.18026	0.0114141	P42765, P30566, P18669, Q6L8Q7, Q9Y315, Q8N0Y7, O14929, Q9UI42, Q9ULM6, P24752, Q96LI5	846	105	20495	2.53794	1	0.370603	0.364985
GOTERM_BP_DIRECT	GO:0006730~one-carbon metabolic process	6	0.643777	0.0206278	Q9NZL9, P23526, P31153, P34896, P11586, P34897	857	36	19256	3.74485	1	0.378216	0.368651
INTERPRO	IPR010935:SMCs flexible hinge	3	0.321888	0.0271687	O95347, Q9NTJ3, Q14683	866	6	19116	11.037	1	0.382841	0.369811
INTERPRO	IPR002483:PWI domain	3	0.321888	0.0271687	O43395, P49756, Q8IYB3	866	6	19116	11.037	1	0.382841	0.369811
INTERPRO	IPR024964:CTLH/CRA C-terminal to LisH motif domain	3	0.321888	0.0271687	Q6VN20, Q96S59, Q9NWU2	866	6	19116	11.037	1	0.382841	0.369811
INTERPRO	IPR000061:SWAP/Surp	3	0.321888	0.0271687	O15042, Q8IWX8, Q8IX01	866	6	19116	11.037	1	0.382841	0.369811
INTERPRO	IPR010600:Inter-alpha-trypsin inhibitor heavy chain, C-terminal	3	0.321888	0.0271687	P19823, P19827, Q06033	866	6	19116	11.037	1	0.382841	0.369811
INTERPRO	IPR013144:CRA domain	3	0.321888	0.0271687	Q6VN20, Q96S59, Q9NWU2	866	6	19116	11.037	1	0.382841	0.369811
INTERPRO	IPR001412:Aminoacyl-tRNA synthetase, class I, conserved site	4	0.429185	0.027955	P26640, P23381, P47897, Q9Y2Z4	866	15	19116	5.88637	1	0.382841	0.369811
INTERPRO	IPR009050:Globin-like	4	0.429185	0.027955	P02042, P68871, P69905	866	15	19116	5.88637	1	0.382841	0.369811
INTERPRO	IPR000971:Globin	4	0.429185	0.027955	P02042, P68871, P69905	866	15	19116	5.88637	1	0.382841	0.369811
INTERPRO	IPR012292:Globin, structural domain	4	0.429185	0.027955	P02042, P68871, P69905	866	15	19116	5.88637	1	0.382841	0.369811
INTERPRO	IPR018181:Heat shock protein 70, conserved site	4	0.429185	0.027955	P11142, P11021, P34932, P38646	866	15	19116	5.88637	1	0.382841	0.369811
INTERPRO	IPR013126:Heat shock protein 70 family	4	0.429185	0.027955	P11142, P11021, P34932, P38646	866	15	19116	5.88637	1	0.382841	0.369811
GOTERM_MF_DIRECT	GO:0008237~metallopeptidase activity	8	0.858369	0.0442461	Q7L5N1, P55786, Q9Y4W6, Q92905, P14735, P51665, Q9ULA0, Q86W34	866	71	18811	2.44752	1	0.397396	0.371585
GOTERM_MF_DIRECT	GO:0019900~kinase binding	10	1.07296	0.0451603	P52179, P24928, P54296, Q13733, Q99497, P07195, Q16543, P11166, P54725, P08238	866	102	18811	2.12958	1	0.401885	0.375783
GOTERM_BP_DIRECT	GO:0006122~mitochondrial electron transport, ubiquinol to cytochrome c	4	0.429185	0.0220709	P31930, P08574, P22695, P0C7P4	857	14	19256	6.41974	1	0.387363	0.377566
GOTERM_BP_DIRECT	GO:0033962~cytoplasmic mRNA processing body assembly	4	0.429185	0.0220709	Q14204, Q9UIV1, P26196, Q9Y4Z0	857	14	19256	6.41974	1	0.387363	0.377566
GOTERM_BP_DIRECT	GO:0032732~positive regulation of interleukin-1 production	4	0.429185	0.0220709	Q92769, Q13547, P49755, P02763	857	14	19256	6.41974	1	0.387363	0.377566
GOTERM_BP_DIRECT	GO:0043486~histone exchange	4	0.429185	0.0220709	Q9Y265, Q9Y230, Q68D10, Q9BTT0	857	14	19256	6.41974	1	0.387363	0.377566
GOTERM_BP_DIRECT	GO:0090110~cargo loading into COPII-coated vesicle	4	0.429185	0.0220709	Q15437, Q15436, P53992, O95486	857	14	19256	6.41974	1	0.387363	0.377566
GOTERM_BP_DIRECT	GO:0098761~cellular response to interleukin-7	4	0.429185	0.0220709	P31939, P54727, P10809, P06576	857	14	19256	6.41974	1	0.387363	0.377566
GOTERM_BP_DIRECT	GO:0015670~carbon dioxide transport	4	0.429185	0.0220709	P02042, P68871, P69905	857	14	19256	6.41974	1	0.387363	0.377566
GOTERM_BP_DIRECT	GO:0032760~positive regulation of tumor necrosis factor production	11	1.18026	0.0219762	Q92769, P14174, Q13547, Q7Z434, P08575, P04792, P02763, P07996, P10809, Q08211, P16885	857	108	19256	2.28852	1	0.387363	0.377566
KEGG_PATHWAY	hsa05100:Bacterial invasion of epithelial cells	10	1.07296	0.0585724	P18206, O15144, Q00610, O15143, P14317, O15511, Q9BPX5, P61158, P09497, Q9UHD8	527	77	8156	2.00991	1	0.414293	0.380006
UP_SEQ_FEATURE	NP_BIND:GTP	23	2.46781	0.0122397	P07437, Q15029, P13639, P49411, Q5VTE0, P78356, P68363, Q15907, Q9Y5M8, P41091, Q9UHD8, P68371, P51149, Q16181, Q9BUF5, O60841, Q9BZE4, P08240, Q2VIR3, Q9Y295, P61019, Q9Y3Z3, P61106	846	317	20495	1.75771	1	0.394327	0.388349
GOTERM_BP_DIRECT	GO:0034314~Arp2/3 complex-mediated actin nucleation	5	0.536481	0.023297	O15144, O15143, O15511, Q9BPX5, P61158	857	25	19256	4.49382	1	0.402424	0.392247
GOTERM_BP_DIRECT	GO:0000380~alternative mRNA splicing, via spliceosome	5	0.536481	0.023297	P17844, Q14004, P52272, Q9UHX1, Q08211	857	25	19256	4.49382	1	0.402424	0.392247
GOTERM_BP_DIRECT	GO:1901215~negative regulation of neuron death	8	0.858369	0.023072	P16220, Q04864, Q14956, Q99497, P04062, P62191, Q96QK1, P36955	857	64	19256	2.80863	1	0.402424	0.392247
SMART	SM00609:VIT	3	0.321888	0.0505943	P19823, P19827, Q06033	484	8	10337	8.00904	1	0.422063	0.394103
GOTERM_MF_DIRECT	GO:0051920~peroxiredoxin activity	3	0.321888	0.0491752	P32119, Q99497, Q06830	866	8	18811	8.14564	1	0.422123	0.394707
GOTERM_MF_DIRECT	GO:0008121~ubiquinol-cytochrome-c reductase activity	3	0.321888	0.0491752	P31930, P08574, P0C7P4	866	8	18811	8.14564	1	0.422123	0.394707
GOTERM_MF_DIRECT	GO:0001849~complement component C1q binding	3	0.321888	0.0491752	Q07021, P0C0L4, P27797	866	8	18811	8.14564	1	0.422123	0.394707
GOTERM_MF_DIRECT	GO:0005391~sodium:potassium-exchanging ATPase activity	3	0.321888	0.0491752	P54709, Q13733, P05023	866	8	18811	8.14564	1	0.422123	0.394707
GOTERM_MF_DIRECT	GO:0030234~enzyme regulator activity	5	0.536481	0.0521692	O43242, P27482, Q99460, Q5T5P2, Q13200	866	31	18811	3.5035	1	0.440036	0.411456
GOTERM_MF_DIRECT	GO:0061629~RNA polymerase II sequence-specific DNA binding transcription factor binding	15	1.60944	0.0521373	P78347, Q92769, Q13547, P54198, P14317, P78527, Q08211, Q06330, Q96ST3, P16220, Q92793, P67870, P04792, P09874, Q9UER7	866	188	18811	1.73312	1	0.440036	0.411456
GOTERM_BP_DIRECT	GO:0033128~negative regulation of histone phosphorylation	3	0.321888	0.0262772	Q9NY27, O75367, P60510	857	6	19256	11.2345	1	0.431209	0.420304
GOTERM_BP_DIRECT	GO:0042921~glucocorticoid receptor signaling pathway	3	0.321888	0.0262772	O14497, P27797, Q04917	857	6	19256	11.2345	1	0.431209	0.420304
GOTERM_BP_DIRECT	GO:0009113~purine nucleobase biosynthetic process	3	0.321888	0.0262772	P22102, P34896, P34897	857	6	19256	11.2345	1	0.431209	0.420304
GOTERM_BP_DIRECT	GO:1902416~positive regulation of mRNA binding	3	0.321888	0.0262772	O15371, P14866, P60228	857	6	19256	11.2345	1	0.431209	0.420304
GOTERM_BP_DIRECT	GO:0090324~negative regulation of oxidative phosphorylation	3	0.321888	0.0262772	Q08043, Q6L8Q7, P30405	857	6	19256	11.2345	1	0.431209	0.420304
GOTERM_BP_DIRECT	GO:0002735~positive regulation of myeloid dendritic cell cytokine production	3	0.321888	0.0262772	Q7Z434, Q9NR30, Q92499	857	6	19256	11.2345	1	0.431209	0.420304
GOTERM_BP_DIRECT	GO:0043985~histone H4-R3 methylation	3	0.321888	0.0262772	P54105, Q99873, Q9BQA1	857	6	19256	11.2345	1	0.431209	0.420304
GOTERM_BP_DIRECT	GO:0042256~mature ribosome assembly	3	0.321888	0.0262772	Q07021, O00571, P56537	857	6	19256	11.2345	1	0.431209	0.420304
GOTERM_BP_DIRECT	GO:0006880~intracellular sequestering of iron ion	3	0.321888	0.0262772	P02792, P30626, P02794	857	6	19256	11.2345	1	0.431209	0.420304
GOTERM_BP_DIRECT	GO:0008033~tRNA processing	6	0.643777	0.0255514	O60832, P49591, Q92499, Q96PZ0, P05455, O75817	857	38	19256	3.54775	1	0.431209	0.420304
GOTERM_BP_DIRECT	GO:2000434~regulation of protein neddylation	4	0.429185	0.0266955	Q9BT78, Q7L5N1, Q92905, Q99627	857	15	19256	5.99175	1	0.433736	0.422767
GOTERM_BP_DIRECT	GO:0032727~positive regulation of interferon-alpha production	5	0.536481	0.026591	P42224, Q7Z434, O00571, P10809, Q08211	857	26	19256	4.32098	1	0.433736	0.422767
GOTERM_BP_DIRECT	GO:0050714~positive regulation of protein secretion	7	0.751073	0.0271337	P52179, P15311, P62937, P02679, P49755, O95486, P02675	857	52	19256	3.02468	1	0.438683	0.427589
UP_SEQ_FEATURE	DOMAIN:Histone	6	0.643777	0.0136949	P0C0S8, O75367	846	35	20495	4.15299	1	0.437816	0.43118
GOTERM_BP_DIRECT	GO:1905168~positive regulation of double-strand break repair via homologous recombination	6	0.643777	0.0282718	Q96L91, P35637, Q9Y265, Q8TAF3, Q9Y230, P09874	857	39	19256	3.45678	1	0.454844	0.443341
GOTERM_MF_DIRECT	GO:0008022~protein C-terminus binding	16	1.71674	0.0572387	P23142, P12956, O75531, P16615, Q9NP79, P12004, P15311, P24928, P13010, Q96FI4, P46013, Q15691, P62714, P63027, Q93009, Q14980	866	208	18811	1.6709	1	0.478634	0.447547
UP_SEQ_FEATURE	METAL:Iron (heme b proximal ligand)	4	0.429185	0.0146517	P02042, P68871, P69905	846	13	20495	7.45408	1	0.457839	0.450899
UP_SEQ_FEATURE	ZN_FING:Matrin-type	4	0.429185	0.0146517	Q12874, Q14966, P43243, Q9H6E5	846	13	20495	7.45408	1	0.457839	0.450899
UP_SEQ_FEATURE	METAL:Iron (heme b distal ligand)	4	0.429185	0.0146517	P02042, P68871, P69905	846	13	20495	7.45408	1	0.457839	0.450899
GOTERM_MF_DIRECT	GO:0044325~ion channel binding	12	1.28755	0.0582327	Q08043, O43707, P30626, Q9HD26, Q8IWX8, Q96CW1, P16615, P63027, P62258, P08238, P21796, Q04917	866	140	18811	1.86186	1	0.482784	0.451428
GOTERM_MF_DIRECT	GO:0003755~peptidyl-prolyl cis-trans isomerase activity	6	0.643777	0.0589457	P23284, Q96BP3, Q5T1M5, P30405, P62937, Q02790	866	46	18811	2.83327	1	0.484554	0.453083
GOTERM_MF_DIRECT	GO:0005388~calcium-transporting ATPase activity	3	0.321888	0.0613373	P16615, P20020, O14983	866	9	18811	7.24057	1	0.486405	0.454813
GOTERM_MF_DIRECT	GO:0016018~cyclosporin A binding	4	0.429185	0.0616781	P23284, Q96BP3, P30405, P62937	866	20	18811	4.34434	1	0.486405	0.454813
GOTERM_MF_DIRECT	GO:0000979~RNA polymerase II core promoter sequence-specific DNA binding	4	0.429185	0.0616781	P42224, Q13547, O75367, Q9Y230	866	20	18811	4.34434	1	0.486405	0.454813
GOTERM_MF_DIRECT	GO:0030506~ankyrin binding	4	0.429185	0.0616781	Q14315, Q15149, P08575, P05023	866	20	18811	4.34434	1	0.486405	0.454813
GOTERM_MF_DIRECT	GO:0048306~calcium-dependent protein binding	9	0.965665	0.0610419	P17844, P04083, P45378, O75340, P63027, P09525, P01023, P02585, Q9HCY8	866	92	18811	2.12495	1	0.486405	0.454813
UP_SEQ_FEATURE	DOMAIN:SMC_N	3	0.321888	0.0156251	O95347, Q9NTJ3, Q14683	846	5	20495	14.5355	1	0.46718	0.460098
UP_SEQ_FEATURE	DOMAIN:Peptidase_M16	3	0.321888	0.0156251	O75439, P14735, P22695	846	5	20495	14.5355	1	0.46718	0.460098
UP_SEQ_FEATURE	DOMAIN:Pyr_redox_dim	3	0.321888	0.0156251	P00390, Q16881, P09622	846	5	20495	14.5355	1	0.46718	0.460098
UP_SEQ_FEATURE	DOMAIN:HSA	3	0.321888	0.0156251	P51531, Q96L91, P51532	846	5	20495	14.5355	1	0.46718	0.460098
UP_SEQ_FEATURE	REPEAT:HAT 8	3	0.321888	0.0156251	Q12996, Q9HCS7, Q9BZJ0	846	5	20495	14.5355	1	0.46718	0.460098
UP_SEQ_FEATURE	MOTIF:[IL]-x-C-x-x-[DE] motif	3	0.321888	0.0156251	P15311, P04406, P26038	846	5	20495	14.5355	1	0.46718	0.460098
UP_SEQ_FEATURE	DOMAIN:PPIase cyclophilin-type	5	0.536481	0.0157867	P49792, P23284, Q96BP3, P30405, P62937	846	24	20495	5.04704	1	0.46864	0.461536
GOTERM_MF_DIRECT	GO:0030544~Hsp70 protein binding	6	0.643777	0.0635817	P31689, P16220, O60884, P50502, Q96EY1, O75937	866	47	18811	2.77298	1	0.497373	0.465069
INTERPRO	IPR014756:Immunoglobulin E-set	11	1.18026	0.0357025	P12273, Q14315, Q9NWH9, Q04446, Q04864, O75643, A8K2U0, P20742, P01023, O75592, Q06330	866	115	19116	2.11142	1	0.484833	0.468332
UP_SEQ_FEATURE	DOMAIN:RRM 3	7	0.751073	0.0163714	P31943, P52272, P31483, P14866, P26368, O60506, O43390	846	50	20495	3.39161	1	0.48255	0.475235
INTERPRO	IPR003603:U2A'/phosphoprotein 32 family A, C-terminal	3	0.321888	0.0369091	P39687, P09661, Q92688	866	7	19116	9.46024	1	0.492934	0.476158
INTERPRO	IPR000020:Anaphylatoxin/fibulin	3	0.321888	0.0369091	P23142, P0C0L4, P01024	866	7	19116	9.46024	1	0.492934	0.476158
GOTERM_BP_DIRECT	GO:0009083~branched-chain amino acid catabolic process	4	0.429185	0.031795	P30084, O14874, Q9HCC0, P09622	857	16	19256	5.61727	1	0.489912	0.477522
GOTERM_BP_DIRECT	GO:0015671~oxygen transport	4	0.429185	0.031795	P02042, P68871, P69905	857	16	19256	5.61727	1	0.489912	0.477522
GOTERM_BP_DIRECT	GO:0045292~mRNA cis splicing, via spliceosome	4	0.429185	0.031795	P54105, O43290, O75400, Q9P013	857	16	19256	5.61727	1	0.489912	0.477522
GOTERM_BP_DIRECT	GO:0006851~mitochondrial calcium ion transport	4	0.429185	0.031795	O95202, O75439, Q9UJZ1, P21796	857	16	19256	5.61727	1	0.489912	0.477522
GOTERM_BP_DIRECT	GO:0001829~trophectodermal cell differentiation	4	0.429185	0.031795	Q13895, O75175, Q9NZN8, A5YKK6	857	16	19256	5.61727	1	0.489912	0.477522
GOTERM_BP_DIRECT	GO:0061621~canonical glycolysis	4	0.429185	0.031795	P06733, P85037, P00558, P60174	857	16	19256	5.61727	1	0.489912	0.477522
GOTERM_BP_DIRECT	GO:0006139~nucleobase-containing compound metabolic process	6	0.643777	0.0311689	P00491, P33316, Q9Y535, P31939, P00568, Q16555	857	40	19256	3.37036	1	0.489912	0.477522
GOTERM_BP_DIRECT	GO:0007339~binding of sperm to zona pellucida	6	0.643777	0.0311689	Q99832, P17987, P50991, P78371, P49368, P48643	857	40	19256	3.37036	1	0.489912	0.477522
GOTERM_BP_DIRECT	GO:0001975~response to amphetamine	6	0.643777	0.0311689	P49792, P00492, Q92769, Q13547, Q16555, P00441	857	40	19256	3.37036	1	0.489912	0.477522
SMART	SM00316:SM00316	3	0.321888	0.0630799	Q9Y3B2, Q9NP64, Q14690	484	9	10337	7.11915	1	0.512726	0.47876
GOTERM_BP_DIRECT	GO:0034976~response to endoplasmic reticulum stress	9	0.965665	0.0330151	O94874, P13639, P14625, P16615, P62714, O14983, Q9H3N1, Q13144, P07996	857	84	19256	2.4074	1	0.506334	0.493529
INTERPRO	IPR003594:Histidine kinase-like ATPase, ATP-binding domain	4	0.429185	0.0390822	Q12931, P14625, O14874, P08238	866	17	19116	5.19386	1	0.517679	0.50006
GOTERM_MF_DIRECT	GO:1990381~ubiquitin-specific protease binding	4	0.429185	0.0695887	Q99497, Q00610, P55072, P54725	866	21	18811	4.13747	1	0.535722	0.500928
GOTERM_MF_DIRECT	GO:0051010~microtubule plus-end binding	4	0.429185	0.0695887	Q14203, Q15691, P43034, Q14980	866	21	18811	4.13747	1	0.535722	0.500928
KEGG_PATHWAY	hsa00620:Pyruvate metabolism	7	0.751073	0.0797011	P10515, P49189, P07195, Q9UBQ7, P23368, P24752, P09622	527	47	8156	2.30498	1	0.550317	0.504773
GOTERM_BP_DIRECT	GO:0035066~positive regulation of histone acetylation	5	0.536481	0.0339758	P35659, O75533, O60264, Q9NR30, Q9Y230	857	28	19256	4.01234	1	0.518645	0.505529
INTERPRO	IPR008978:HSP20-like chaperone	5	0.536481	0.0402355	Q9HB71, Q9Y2Z0, Q9Y266, Q9P035, P04792	866	29	19116	3.80585	1	0.524359	0.506513
INTERPRO	IPR018159:Spectrin/alpha-actinin	5	0.536481	0.0402355	Q08043, Q15149, O43707, Q92817, Q9UPN3	866	29	19116	3.80585	1	0.524359	0.506513
SMART	SM00449:SPRY	9	0.965665	0.0687383	Q6VN20, Q14258, Q8IYM9, P21817, Q9BUJ2, P19474, Q92499, Q96S59, Q1KMD3	484	93	10337	2.06685	1	0.544751	0.508663
GOTERM_BP_DIRECT	GO:0016241~regulation of macroautophagy	7	0.751073	0.034592	P04632, P04406, P21281, P04062, P07384, P38606, Q96QK1	857	55	19256	2.8597	1	0.525606	0.512314
KEGG_PATHWAY	hsa04922:Glucagon signaling pathway	12	1.28755	0.083222	Q13554, P18669, P16220, Q92793, P06737, Q99873, P11217, Q8N0Y7, P07195, P27482, P60510, P11166	527	107	8156	1.73566	1	0.561265	0.514815
GOTERM_BP_DIRECT	GO:0000055~ribosomal large subunit export from nucleus	3	0.321888	0.0357169	Q99567, Q15050, O14980	857	7	19256	9.6296	1	0.53042	0.517006
GOTERM_BP_DIRECT	GO:0072378~blood coagulation, fibrin clot formation	3	0.321888	0.0357169	P23142, P02679, P02675	857	7	19256	9.6296	1	0.53042	0.517006
GOTERM_BP_DIRECT	GO:0006544~glycine metabolic process	3	0.321888	0.0357169	P22102, P34896, P34897	857	7	19256	9.6296	1	0.53042	0.517006
GOTERM_BP_DIRECT	GO:0000056~ribosomal small subunit export from nucleus	3	0.321888	0.0357169	Q99567, O14980, P62841	857	7	19256	9.6296	1	0.53042	0.517006
GOTERM_BP_DIRECT	GO:0070358~actin polymerization-dependent cell motility	3	0.321888	0.0357169	O15144, P61158, P55160	857	7	19256	9.6296	1	0.53042	0.517006
UP_KW_DISEASE	KW-0977~Ichthyosis	7	0.751073	0.0800188	O95721, P23490, Q10567, P04062, O75342, P61966, Q8NEX9	280	48	4408	2.29583	0.997086	0.560132	0.520122
GOTERM_MF_DIRECT	GO:0004300~enoyl-CoA hydratase activity	3	0.321888	0.0743917	P42126, P40939, P30084	866	10	18811	6.51651	1	0.568189	0.531286
GOTERM_BP_DIRECT	GO:0008637~apoptotic mitochondrial changes	4	0.429185	0.0373646	P30405, P62714, O14983, P10809	857	17	19256	5.28684	1	0.552391	0.538421
GOTERM_BP_DIRECT	GO:0031116~positive regulation of microtubule polymerization	5	0.536481	0.0380713	Q14203, Q9P270, Q9Y295, Q15691, Q14980	857	29	19256	3.87398	1	0.560313	0.546143
GOTERM_MF_DIRECT	GO:0070034~telomerase RNA binding	4	0.429185	0.0779309	O60832, Q9NX24, Q01780, P62318	866	22	18811	3.9494	1	0.585992	0.547933
GOTERM_MF_DIRECT	GO:0042288~MHC class I protein binding	4	0.429185	0.0779309	P07437, P55072, P68371, P06576	866	22	18811	3.9494	1	0.585992	0.547933
SMART	SM00559:Ku78	2	0.214592	0.0912718	P13010, P12956	484	2	10337	21.3574	1	0.590472	0.551356
SMART	SM01104:SM01104	2	0.214592	0.0912718	Q9UQ35, O00267	484	2	10337	21.3574	1	0.590472	0.551356
SMART	SM01072:SM01072	2	0.214592	0.0912718	P55072, P46459	484	2	10337	21.3574	1	0.590472	0.551356
SMART	SM01314:SM01314	2	0.214592	0.0912718	P51531, P51532	484	2	10337	21.3574	1	0.590472	0.551356
SMART	SM01287:SM01287	2	0.214592	0.0912718	Q08945, Q9Y5B9	484	2	10337	21.3574	1	0.590472	0.551356
SMART	SM00581:PSP	2	0.214592	0.0912718	Q13435, Q6NZY4	484	2	10337	21.3574	1	0.590472	0.551356
SMART	SM00951:SM00951	2	0.214592	0.0912718	P51531, P51532	484	2	10337	21.3574	1	0.590472	0.551356
SMART	SM00855:SM00855	3	0.321888	0.076472	P18669, Q8N0Y7, Q96HS1	484	10	10337	6.40723	1	0.590472	0.551356
SMART	SM00865:SM00865	4	0.429185	0.0898684	P07437, Q9BUF5, P68363, P68371	484	23	10337	3.71434	1	0.590472	0.551356
INTERPRO	IPR007052:CS-like domain	4	0.429185	0.0453658	Q9HB71, Q9Y2Z0, Q9Y266, Q9P035	866	18	19116	4.90531	1	0.584884	0.564978
INTERPRO	IPR000048:IQ motif, EF-hand binding site	9	0.965665	0.0456036	P42765, Q9Y623, A7E2Y1, P13535, Q9UKX2, P12882, P13533, P11055, P12883	866	88	19116	2.25756	1	0.584884	0.564978
KEGG_PATHWAY	hsa04666:Fc gamma R-mediated phagocytosis	11	1.18026	0.0942512	Q92835, P12318, O15144, P23528, O15143, O15511, Q9BPX5, P08575, P61158, P06396, P16885	527	97	8156	1.75504	1	0.621201	0.569791
GOTERM_MF_DIRECT	GO:0032038~myosin II heavy chain binding	2	0.214592	0.0898553	P12829, P08590	866	2	18811	21.7217	1	0.609508	0.569921
GOTERM_MF_DIRECT	GO:0030984~kininogen binding	2	0.214592	0.0898553	Q07021, O60911	866	2	18811	21.7217	1	0.609508	0.569921
GOTERM_MF_DIRECT	GO:1990889~H4K20me3 modified histone binding	2	0.214592	0.0898553	Q13610, Q14166	866	2	18811	21.7217	1	0.609508	0.569921
GOTERM_MF_DIRECT	GO:0030623~U5 snRNA binding	2	0.214592	0.0898553	Q15029, Q6P2Q9	866	2	18811	21.7217	1	0.609508	0.569921
GOTERM_MF_DIRECT	GO:0002060~purine nucleobase binding	2	0.214592	0.0898553	P00491, P06737	866	2	18811	21.7217	1	0.609508	0.569921
GOTERM_MF_DIRECT	GO:0004372~glycine hydroxymethyltransferase activity	2	0.214592	0.0898553	P34896, P34897	866	2	18811	21.7217	1	0.609508	0.569921
GOTERM_MF_DIRECT	GO:0004618~phosphoglycerate kinase activity	2	0.214592	0.0898553	P07205, P00558	866	2	18811	21.7217	1	0.609508	0.569921
GOTERM_MF_DIRECT	GO:0008732~L-allo-threonine aldolase activity	2	0.214592	0.0898553	P34896, P34897	866	2	18811	21.7217	1	0.609508	0.569921
GOTERM_MF_DIRECT	GO:0004831~tyrosine-tRNA ligase activity	2	0.214592	0.0898553	P54577, Q9Y2Z4	866	2	18811	21.7217	1	0.609508	0.569921
GOTERM_MF_DIRECT	GO:0005093~Rab GDP-dissociation inhibitor activity	2	0.214592	0.0898553	P50395, P31150	866	2	18811	21.7217	1	0.609508	0.569921
GOTERM_MF_DIRECT	GO:0019864~IgG binding	3	0.321888	0.0882308	P12273, P12318, P31995	866	11	18811	5.9241	1	0.609508	0.569921
GOTERM_MF_DIRECT	GO:0000774~adenyl-nucleotide exchange factor activity	3	0.321888	0.0882308	P07737, O95429, Q9HAV7	866	11	18811	5.9241	1	0.609508	0.569921
GOTERM_MF_DIRECT	GO:0035613~RNA stem-loop binding	4	0.429185	0.0866863	P38919, Q96EP5, O00571, Q08211	866	23	18811	3.77769	1	0.609508	0.569921
GOTERM_MF_DIRECT	GO:0003824~catalytic activity	11	1.18026	0.0831703	P42126, P42357, P30566, Q6L8Q7, P40939, P30084, Q9ULM6, Q8IV08, Q9Y3Z3, O00754, P12268	866	132	18811	1.81014	1	0.609508	0.569921
INTERPRO	IPR018376:Enoyl-CoA hydratase/isomerase, conserved site	3	0.321888	0.0477596	P42126, P40939, P30084	866	8	19116	8.27771	1	0.598291	0.577928
INTERPRO	IPR000690:Zinc finger, C2H2-type matrin	3	0.321888	0.0477596	Q12874, Q14966, P43243	866	8	19116	8.27771	1	0.598291	0.577928
INTERPRO	IPR003395:RecF/RecN/SMC	3	0.321888	0.0477596	O95347, Q9NTJ3, Q14683	866	8	19116	8.27771	1	0.598291	0.577928
GOTERM_MF_DIRECT	GO:0042277~peptide binding	7	0.751073	0.0920237	P55786, P29144, P14735, P09497, P08238, P27797, O60911	866	68	18811	2.23606	1	0.619882	0.579621
GOTERM_BP_DIRECT	GO:0006289~nucleotide-excision repair	6	0.643777	0.0409448	Q01831, P27694, Q16531, P54727, P35244, P54725	857	43	19256	3.13522	1	0.599915	0.584743
GOTERM_MF_DIRECT	GO:0031369~translation initiation factor binding	4	0.429185	0.0958356	Q7L2H7, O00571, Q13144, Q6PKG0	866	24	18811	3.62028	1	0.641107	0.599468
UP_SEQ_FEATURE	ZN_FING:CCHC-type	5	0.536481	0.020819	Q9UJV9, Q8TA86, Q9NP64, Q6NZY4, Q9H0D6	846	26	20495	4.6588	1	0.609321	0.600085
GOTERM_BP_DIRECT	GO:0035234~ectopic germ cell programmed cell death	4	0.429185	0.043397	Q16531, P16989, P78527, P00441	857	18	19256	4.99313	1	0.62744	0.611573
GOTERM_BP_DIRECT	GO:0019076~viral release from host cell	4	0.429185	0.043397	Q14258, P62937, Q16531, P51149	857	18	19256	4.99313	1	0.62744	0.611573
GOTERM_BP_DIRECT	GO:0045945~positive regulation of transcription from RNA polymerase III promoter	4	0.429185	0.043397	P35659, O75533, O60264, Q9NR30	857	18	19256	4.99313	1	0.62744	0.611573
GOTERM_BP_DIRECT	GO:0036261~7-methylguanosine cap hypermethylation	3	0.321888	0.0462412	P62316, P62318, P62314	857	8	19256	8.4259	1	0.632348	0.616356
GOTERM_BP_DIRECT	GO:0052548~regulation of endopeptidase activity	3	0.321888	0.0462412	Q13547, P28062, A8K2U0	857	8	19256	8.4259	1	0.632348	0.616356
GOTERM_BP_DIRECT	GO:0034475~U4 snRNA 3'-end processing	3	0.321888	0.0462412	Q9NQT5, Q96B26, Q15024	857	8	19256	8.4259	1	0.632348	0.616356
GOTERM_BP_DIRECT	GO:0043462~regulation of ATPase activity	3	0.321888	0.0462412	P45378, P13533, P07951	857	8	19256	8.4259	1	0.632348	0.616356
GOTERM_BP_DIRECT	GO:0046784~viral mRNA export from host cell nucleus	3	0.321888	0.0462412	Q86W42, Q13769, Q8NI27	857	8	19256	8.4259	1	0.632348	0.616356
GOTERM_BP_DIRECT	GO:0042255~ribosome assembly	3	0.321888	0.0462412	Q9NWU5, Q9BY44, Q9Y221	857	8	19256	8.4259	1	0.632348	0.616356
GOTERM_BP_DIRECT	GO:0006999~nuclear pore organization	3	0.321888	0.0462412	P52948, P12270, Q8WUM0	857	8	19256	8.4259	1	0.632348	0.616356
GOTERM_BP_DIRECT	GO:1901537~positive regulation of DNA demethylation	3	0.321888	0.0462412	Q99729, Q93009, Q93008	857	8	19256	8.4259	1	0.632348	0.616356
GOTERM_BP_DIRECT	GO:0006517~protein deglycosylation	3	0.321888	0.0462412	O60502, Q99497, O00754	857	8	19256	8.4259	1	0.632348	0.616356
GOTERM_BP_DIRECT	GO:1905820~positive regulation of chromosome separation	3	0.321888	0.0462412	O95347, Q9NTJ3, Q14980	857	8	19256	8.4259	1	0.632348	0.616356
GOTERM_BP_DIRECT	GO:0006379~mRNA cleavage	3	0.321888	0.0462412	Q9P2I0, Q12996, Q9UKF6	857	8	19256	8.4259	1	0.632348	0.616356
GOTERM_BP_DIRECT	GO:0017145~stem cell division	3	0.321888	0.0462412	Q8NI27, Q13618, P43034	857	8	19256	8.4259	1	0.632348	0.616356
GOTERM_BP_DIRECT	GO:0060048~cardiac muscle contraction	6	0.643777	0.0445712	P05976, P12829, P08590, P48788, P13533, P12883	857	44	19256	3.06397	1	0.632348	0.616356
UP_SEQ_FEATURE	DOMAIN:Peptidase_M16_C	3	0.321888	0.0228017	O75439, P14735, P22695	846	6	20495	12.1129	1	0.627575	0.618062
UP_SEQ_FEATURE	DOMAIN:Matrin-type	3	0.321888	0.0228017	Q12874, Q14966, P43243	846	6	20495	12.1129	1	0.627575	0.618062
UP_SEQ_FEATURE	REPEAT:HAT 7	3	0.321888	0.0228017	Q12996, Q9HCS7, Q9BZJ0	846	6	20495	12.1129	1	0.627575	0.618062
UP_SEQ_FEATURE	DOMAIN:SMC hinge	3	0.321888	0.0228017	O95347, Q9NTJ3, Q14683	846	6	20495	12.1129	1	0.627575	0.618062
UP_SEQ_FEATURE	DOMAIN:SURP motif	3	0.321888	0.0228017	O15042, Q8IWX8, Q8IX01	846	6	20495	12.1129	1	0.627575	0.618062
UP_SEQ_FEATURE	DOMAIN:GLOBIN	4	0.429185	0.0219265	P02042, P68871, P69905	846	15	20495	6.4602	1	0.627575	0.618062
UP_SEQ_FEATURE	METAL:Iron (heme distal ligand)	4	0.429185	0.0219265	P02042, P68871, P69905	846	15	20495	6.4602	1	0.627575	0.618062
UP_SEQ_FEATURE	DOMAIN:EF-hand 3	10	1.07296	0.0222788	P04632, P05976, P30626, P14649, P08590, Q96A32, P27482, P07384, O75340, P02585	846	100	20495	2.42258	1	0.627575	0.618062
UP_SEQ_FEATURE	METAL:Magnesium	16	1.71674	0.0221631	P00492, O15067, Q13733, P31153, P16615, O75340, P50213, O00764, P36871, P22102, Q9Y295, P20020, O14983, P48637, P05023, P46459	846	204	20495	1.90006	1	0.627575	0.618062
INTERPRO	IPR021133:HEAT, type 2	4	0.429185	0.0521158	Q14974, Q92616, P30153, Q9NXF1	866	19	19116	4.64714	1	0.64784	0.625791
UP_SEQ_FEATURE	DOMAIN:IQ	8	0.858369	0.0232789	Q9Y623, A7E2Y1, P13535, Q9UKX2, P12882, P13533, P11055, P12883	846	69	20495	2.80878	1	0.636493	0.626845
GOTERM_BP_DIRECT	GO:0006511~ubiquitin-dependent protein catabolic process	20	2.14592	0.0482378	O43242, Q15369, Q14258, Q9UGK8, Q13618, P35998, Q05086, Q9NRR5, Q8TAA3, Q9Y4E8, O14818, Q93034, P25789, P63208, Q16531, P60900, Q93009, P22314, Q93008, P25787	857	282	19256	1.59355	1	0.656915	0.640302
GOTERM_BP_DIRECT	GO:0030216~keratinocyte differentiation	7	0.751073	0.0497266	P22528, Q15517, P23490, Q92817, P04083, Q9UBC9, Q06330	857	60	19256	2.62139	1	0.674391	0.657336
GOTERM_BP_DIRECT	GO:0006298~mismatch repair	5	0.536481	0.0519773	Q01831, P27694, P35244, P52701, P12004	857	32	19256	3.51079	1	0.694333	0.676774
GOTERM_BP_DIRECT	GO:0007159~leukocyte cell-cell adhesion	5	0.536481	0.0519773	P15311, Q86UX7, P05107, P08575, P26038	857	32	19256	3.51079	1	0.694333	0.676774
GOTERM_BP_DIRECT	GO:0007059~chromosome segregation	8	0.858369	0.0517896	Q15018, O75531, P05141, O00571, Q8NFH4, P30153, Q14980, Q93008	857	76	19256	2.36517	1	0.694333	0.676774
GOTERM_BP_DIRECT	GO:0032088~negative regulation of NF-kappaB transcription factor activity	9	0.965665	0.0520433	O94874, P32119, O75832, P04040, P19474, Q96EY1, P62714, Q93009, P09525	857	92	19256	2.19806	1	0.694333	0.676774
UP_SEQ_FEATURE	REPEAT:RCC1 5	4	0.429185	0.0261765	Q9UGK8, Q8TD19, Q9P258, O75592	846	16	20495	6.05644	1	0.706425	0.695716
UP_SEQ_FEATURE	REPEAT:1-4	4	0.429185	0.0261765	P50914, Q9BUJ2, O60506, P27797	846	16	20495	6.05644	1	0.706425	0.695716
INTERPRO	IPR009053:Prefoldin	3	0.321888	0.0596001	O15212, Q99471, Q9UHV9	866	9	19116	7.35797	1	0.72965	0.704817
INTERPRO	IPR022967:RNA-binding domain, S1	3	0.321888	0.0596001	Q9Y3B2, Q9NP64, Q14690	866	9	19116	7.35797	1	0.72965	0.704817
GOTERM_BP_DIRECT	GO:0071028~nuclear mRNA surveillance	3	0.321888	0.0577353	Q01780, Q96B26, Q15024	857	9	19256	7.48969	1	0.725002	0.706667
GOTERM_BP_DIRECT	GO:1900152~negative regulation of nuclear-transcribed mRNA catabolic process, deadenylation-dependent decay	3	0.321888	0.0577353	Q14103, O60506, Q08211	857	9	19256	7.48969	1	0.725002	0.706667
GOTERM_BP_DIRECT	GO:0071169~establishment of protein localization to chromatin	3	0.321888	0.0577353	O75367, Q9Y230, P16401	857	9	19256	7.48969	1	0.725002	0.706667
GOTERM_BP_DIRECT	GO:0051292~nuclear pore complex assembly	3	0.321888	0.0577353	P52948, Q8N1F7, Q9NQC3	857	9	19256	7.48969	1	0.725002	0.706667
GOTERM_BP_DIRECT	GO:0014883~transition between fast and slow fiber	3	0.321888	0.0577353	Q08043, P16615, P12883	857	9	19256	7.48969	1	0.725002	0.706667
GOTERM_BP_DIRECT	GO:0030011~maintenance of cell polarity	3	0.321888	0.0577353	O00151, O15511, P55160	857	9	19256	7.48969	1	0.725002	0.706667
GOTERM_BP_DIRECT	GO:2000242~negative regulation of reproductive process	3	0.321888	0.0577353	Q16531, P16989, P00441	857	9	19256	7.48969	1	0.725002	0.706667
GOTERM_BP_DIRECT	GO:0043279~response to alkaloid	3	0.321888	0.0577353	O43143, P31930, P49755	857	9	19256	7.48969	1	0.725002	0.706667
GOTERM_BP_DIRECT	GO:0070922~small RNA loading onto RISC	3	0.321888	0.0577353	Q9HCK5, Q9H9G7, Q08211	857	9	19256	7.48969	1	0.725002	0.706667
GOTERM_BP_DIRECT	GO:0055093~response to hyperoxia	4	0.429185	0.0568096	Q92769, Q13547, P04040, Q01650	857	20	19256	4.49382	1	0.725002	0.706667
GOTERM_BP_DIRECT	GO:0032435~negative regulation of proteasomal ubiquitin-dependent protein catabolic process	5	0.536481	0.0571497	O15294, Q99497, Q93009, P08238, Q93008	857	33	19256	3.40441	1	0.725002	0.706667
GOTERM_BP_DIRECT	GO:0048255~mRNA stabilization	5	0.536481	0.0571497	Q9H0Z9, Q14103, P35637, Q9Y2W1, Q6PKG0	857	33	19256	3.40441	1	0.725002	0.706667
GOTERM_BP_DIRECT	GO:0006275~regulation of DNA replication	6	0.643777	0.0565682	Q9Y265, P25490, O60264, Q9Y230, P30153, P12004	857	47	19256	2.86839	1	0.725002	0.706667
GOTERM_BP_DIRECT	GO:0051592~response to calcium ion	7	0.751073	0.0567584	Q14103, P31150, P02679, O75340, P43487, P02675, P07996	857	62	19256	2.53683	1	0.725002	0.706667
GOTERM_BP_DIRECT	GO:0098869~cellular oxidant detoxification	8	0.858369	0.0548869	O60613, P02042, P00390, P68871, Q99497, P69905, Q16881	857	77	19256	2.33445	1	0.725002	0.706667
GOTERM_BP_DIRECT	GO:0043484~regulation of RNA splicing	8	0.858369	0.0580973	Q9NYV4, Q9H0Z9, P31943, P35637, Q09666, P14866, P09651, P62995	857	78	19256	2.30452	1	0.725002	0.706667
GOTERM_BP_DIRECT	GO:0031398~positive regulation of protein ubiquitination	8	0.858369	0.0580973	P11021, O75832, Q7Z6Z7, Q13618, Q96EY1, Q13155, Q05086, O75592	857	78	19256	2.30452	1	0.725002	0.706667
GOTERM_BP_DIRECT	GO:0045893~positive regulation of transcription, DNA-templated	42	4.50644	0.0600268	P35637, Q96L91, Q14103, Q9Y265, Q7RTV0, P12956, P25490, P19474, O00268, Q96CT7, Q12905, Q8WXI9, Q00059, P42224, P16220, Q92793, P62195, P85037, O00151, Q9BZK7, P48788, Q9Y230, Q16576, Q99729, Q9BQA1, Q04917, O15294, P51531, Q14258, Q92769, Q13547, Q9ULM6, P51532, Q01831, O43707, Q8IYM9, Q04864, P52948, O14497, Q9UER7, Q9Y2W1, Q99417	857	716	19256	1.31802	1	0.746242	0.72737
GOTERM_BP_DIRECT	GO:0006635~fatty acid beta-oxidation	6	0.643777	0.0609406	P42126, P42765, P40939, P30084, P24752, Q99714	857	48	19256	2.80863	1	0.751906	0.732891
GOTERM_BP_DIRECT	GO:0021762~substantia nigra development	6	0.643777	0.0609406	P11021, P24539, P00367, P62258, P80723, Q04917	857	48	19256	2.80863	1	0.751906	0.732891
GOTERM_BP_DIRECT	GO:0045648~positive regulation of erythrocyte differentiation	5	0.536481	0.0625872	P42224, Q92835, Q99873, P78527, P55160	857	34	19256	3.30428	1	0.76933	0.749874
INTERPRO	IPR012974:NOP5, N-terminal	2	0.214592	0.0884548	Q9Y2X3, O00567	866	2	19116	22.0739	1	0.776864	0.750424
INTERPRO	IPR015096:Domain of unknown function DUF1897	2	0.214592	0.0884548	Q92945, Q96AE4	866	2	19116	22.0739	1	0.776864	0.750424
INTERPRO	IPR007282:NOT2/NOT3/NOT5	2	0.214592	0.0884548	O75175, Q9NZN8	866	2	19116	22.0739	1	0.776864	0.750424
INTERPRO	IPR000240:Serpin B9/maspin	2	0.214592	0.0884548	P50453, P36952	866	2	19116	22.0739	1	0.776864	0.750424
INTERPRO	IPR010339:TIP49, C-terminal	2	0.214592	0.0884548	Q9Y265, Q9Y230	866	2	19116	22.0739	1	0.776864	0.750424
INTERPRO	IPR002415:H/ACA ribonucleoprotein complex, subunit Nhp2, eukaryote	2	0.214592	0.0884548	Q9NX24, P55769	866	2	19116	22.0739	1	0.776864	0.750424
INTERPRO	IPR018074:Ubiquitin-activating enzyme, E1, active site	2	0.214592	0.0884548	Q9UBT2, P22314	866	2	19116	22.0739	1	0.776864	0.750424
INTERPRO	IPR001576:Phosphoglycerate kinase	2	0.214592	0.0884548	P07205, P00558	866	2	19116	22.0739	1	0.776864	0.750424
INTERPRO	IPR024945:Spt5 C-terminal domain	2	0.214592	0.0884548	Q9UQ35, O00267	866	2	19116	22.0739	1	0.776864	0.750424
INTERPRO	IPR004201:CDC48, domain 2	2	0.214592	0.0884548	P55072, P46459	866	2	19116	22.0739	1	0.776864	0.750424
INTERPRO	IPR002015:Proteasome/cyclosome, regulatory subunit	2	0.214592	0.0884548	Q99460, Q13200	866	2	19116	22.0739	1	0.776864	0.750424
INTERPRO	IPR001085:Serine hydroxymethyltransferase	2	0.214592	0.0884548	P34896, P34897	866	2	19116	22.0739	1	0.776864	0.750424
INTERPRO	IPR026971:Condensin subunit 1/Condensin-2 complex subunit D3	2	0.214592	0.0884548	Q15021, P42695	866	2	19116	22.0739	1	0.776864	0.750424
INTERPRO	IPR013719:Domain of unknown function DUF1747	2	0.214592	0.0884548	Q08945, Q9Y5B9	866	2	19116	22.0739	1	0.776864	0.750424
INTERPRO	IPR024034:ATPase, F1 complex beta subunit/V1 complex, C-terminal	2	0.214592	0.0884548	P38606, P06576	866	2	19116	22.0739	1	0.776864	0.750424
INTERPRO	IPR006164:Ku70/Ku80 beta-barrel domain	2	0.214592	0.0884548	P13010, P12956	866	2	19116	22.0739	1	0.776864	0.750424
INTERPRO	IPR007699:SGS	2	0.214592	0.0884548	Q9HB71, Q9Y2Z0	866	2	19116	22.0739	1	0.776864	0.750424
INTERPRO	IPR014978:Glutamine-Leucine-Glutamine, QLQ	2	0.214592	0.0884548	P51531, P51532	866	2	19116	22.0739	1	0.776864	0.750424
INTERPRO	IPR015256:Translation initiation factor 2, gamma subunit, C-terminal	2	0.214592	0.0884548	Q2VIR3, P41091	866	2	19116	22.0739	1	0.776864	0.750424
INTERPRO	IPR014840:Hpc2-related domain	2	0.214592	0.0884548	Q6ZU65, Q9NPG3	866	2	19116	22.0739	1	0.776864	0.750424
INTERPRO	IPR015911:Phosphoglycerate kinase, conserved site	2	0.214592	0.0884548	P07205, P00558	866	2	19116	22.0739	1	0.776864	0.750424
INTERPRO	IPR019798:Serine hydroxymethyltransferase, pyridoxal phosphate binding site	2	0.214592	0.0884548	P34896, P34897	866	2	19116	22.0739	1	0.776864	0.750424
INTERPRO	IPR005161:Ku70/Ku80, N-terminal alpha/beta	2	0.214592	0.0884548	P13010, P12956	866	2	19116	22.0739	1	0.776864	0.750424
INTERPRO	IPR002307:Tyrosine-tRNA ligase	2	0.214592	0.0884548	P54577, Q9Y2Z4	866	2	19116	22.0739	1	0.776864	0.750424
INTERPRO	IPR006789:ARP2/3 complex, 16kDa subunit (p16-Arc)	2	0.214592	0.0884548	O15511, Q9BPX5	866	2	19116	22.0739	1	0.776864	0.750424
INTERPRO	IPR005160:Ku70/Ku80 C-terminal arm	2	0.214592	0.0884548	P13010, P12956	866	2	19116	22.0739	1	0.776864	0.750424
INTERPRO	IPR026947:Ubinuclein middle domain	2	0.214592	0.0884548	Q6ZU65, Q9NPG3	866	2	19116	22.0739	1	0.776864	0.750424
INTERPRO	IPR015824:Phosphoglycerate kinase, N-terminal	2	0.214592	0.0884548	P07205, P00558	866	2	19116	22.0739	1	0.776864	0.750424
INTERPRO	IPR000806:Rab GDI protein	2	0.214592	0.0884548	P50395, P31150	866	2	19116	22.0739	1	0.776864	0.750424
INTERPRO	IPR006568:PSP, proline-rich	2	0.214592	0.0884548	Q13435, Q6NZY4	866	2	19116	22.0739	1	0.776864	0.750424
INTERPRO	IPR009018:Signal recognition particle, SRP9/SRP14 subunit	2	0.214592	0.0884548	P49458, P37108	866	2	19116	22.0739	1	0.776864	0.750424
INTERPRO	IPR015360:XPC-binding domain	2	0.214592	0.0884548	P54727, P54725	866	2	19116	22.0739	1	0.776864	0.750424
INTERPRO	IPR008847:Suppressor of forked	2	0.214592	0.0884548	Q12996, Q14690	866	2	19116	22.0739	1	0.776864	0.750424
INTERPRO	IPR007794:Ribosome receptor lysine/proline rich	2	0.214592	0.0884548	Q9P2E9, Q86UP2	866	2	19116	22.0739	1	0.776864	0.750424
INTERPRO	IPR004806:UV excision repair protein Rad23	2	0.214592	0.0884548	P54727, P54725	866	2	19116	22.0739	1	0.776864	0.750424
INTERPRO	IPR027238:RuvB-like	2	0.214592	0.0884548	Q9Y265, Q9Y230	866	2	19116	22.0739	1	0.776864	0.750424
INTERPRO	IPR012956:CARG-binding factor, N-terminal	2	0.214592	0.0884548	Q14103, Q99729	866	2	19116	22.0739	1	0.776864	0.750424
INTERPRO	IPR013838:Beta tubulin, autoregulation binding site	3	0.321888	0.0723191	P07437, Q9BUF5, P68371	866	10	19116	6.62217	1	0.776864	0.750424
INTERPRO	IPR020575:Heat shock protein Hsp90, N-terminal	3	0.321888	0.0723191	Q12931, P14625, P08238	866	10	19116	6.62217	1	0.776864	0.750424
INTERPRO	IPR013694:VIT domain	3	0.321888	0.0723191	P19823, P19827, Q06033	866	10	19116	6.62217	1	0.776864	0.750424
INTERPRO	IPR016039:Thiolase-like	3	0.321888	0.0723191	P42765, P49327, P24752	866	10	19116	6.62217	1	0.776864	0.750424
INTERPRO	IPR000169:Cysteine peptidase, cysteine active site	4	0.429185	0.0669622	Q13867, P07858, P07384, O60911	866	21	19116	4.20455	1	0.776864	0.750424
INTERPRO	IPR000408:Regulator of chromosome condensation, RCC1	4	0.429185	0.0669622	Q9UGK8, Q8TD19, Q9P258, O75592	866	21	19116	4.20455	1	0.776864	0.750424
INTERPRO	IPR020892:Cyclophilin-type peptidyl-prolyl cis-trans isomerase, conserved site	4	0.429185	0.0669622	P49792, P23284, P30405, P62937	866	21	19116	4.20455	1	0.776864	0.750424
INTERPRO	IPR009091:Regulator of chromosome condensation 1/beta-lactamase-inhibitor protein II	4	0.429185	0.075028	Q9UGK8, Q8TD19, Q9P258, O75592	866	22	19116	4.01344	1	0.776864	0.750424
INTERPRO	IPR023299:P-type ATPase, cytoplasmic domain N	5	0.536481	0.0846276	Q13733, P16615, P20020, O14983, P05023	866	37	19116	2.98296	1	0.776864	0.750424
INTERPRO	IPR001757:Cation-transporting P-type ATPase	5	0.536481	0.0846276	Q13733, P16615, P20020, O14983, P05023	866	37	19116	2.98296	1	0.776864	0.750424
INTERPRO	IPR018303:P-type ATPase, phosphorylation site	5	0.536481	0.0846276	Q13733, P16615, P20020, O14983, P05023	866	37	19116	2.98296	1	0.776864	0.750424
INTERPRO	IPR008250:P-type ATPase, A domain	5	0.536481	0.0846276	Q13733, P16615, P20020, O14983, P05023	866	37	19116	2.98296	1	0.776864	0.750424
INTERPRO	IPR003877:SPla/RYanodine receptor SPRY	9	0.965665	0.06589	Q6VN20, Q14258, Q8IYM9, P21817, Q9BUJ2, P19474, Q92499, Q96S59, Q1KMD3	866	95	19116	2.09121	1	0.776864	0.750424
INTERPRO	IPR001870:B30.2/SPRY domain	9	0.965665	0.0871067	Q6VN20, Q14258, Q8IYM9, P21817, Q9BUJ2, P19474, Q92499, Q96S59, Q1KMD3	866	101	19116	1.96698	1	0.776864	0.750424
INTERPRO	IPR018247:EF-Hand 1, calcium-binding site	14	1.50215	0.0801164	P04632, P80303, O95202, P30626, Q96D71, Q96A32, P27482, Q9UPN3, O75340, P13796, O43707, Q02818, P07384, P02585	866	186	19116	1.66148	1	0.776864	0.750424
GOTERM_BP_DIRECT	GO:0030036~actin cytoskeleton organization	14	1.50215	0.0628959	Q9NYL9, Q14315, Q08043, P07737, Q9UNF0, O43707, P52907, P23528, O00151, O15511, P43034, Q27J81, Q01518, P47756	857	182	19256	1.72839	1	0.77024	0.750761
GOTERM_BP_DIRECT	GO:0006414~translational elongation	4	0.429185	0.064165	P13639, P49411, Q5VTE0, P24534	857	21	19256	4.27982	1	0.771391	0.751883
GOTERM_BP_DIRECT	GO:0045104~intermediate filament cytoskeleton organization	4	0.429185	0.064165	Q15149, Q92817, Q9UPN3, P58107	857	21	19256	4.27982	1	0.771391	0.751883
GOTERM_BP_DIRECT	GO:0055001~muscle cell development	4	0.429185	0.064165	Q14315, Q08043, O43707, Q9Y4W6	857	21	19256	4.27982	1	0.771391	0.751883
GOTERM_BP_DIRECT	GO:0008340~determination of adult lifespan	4	0.429185	0.064165	Q92835, P04062, P14735, P52701	857	21	19256	4.27982	1	0.771391	0.751883
GOTERM_BP_DIRECT	GO:0045824~negative regulation of innate immune response	4	0.429185	0.064165	Q16666, Q9NX58, O75531, P19474	857	21	19256	4.27982	1	0.771391	0.751883
INTERPRO	IPR023298:P-type ATPase, transmembrane domain	5	0.536481	0.0913691	Q13733, P16615, P20020, O14983, P05023	866	38	19116	2.90446	1	0.798121	0.770957
INTERPRO	IPR018316:Tubulin/FtsZ, 2-layer sandwich domain	4	0.429185	0.0923598	P07437, Q9BUF5, P68363, P68371	866	24	19116	3.67898	1	0.798147	0.770982
INTERPRO	IPR023123:Tubulin, C-terminal	4	0.429185	0.0923598	P07437, Q9BUF5, P68363, P68371	866	24	19116	3.67898	1	0.798147	0.770982
UP_SEQ_FEATURE	MOTIF:Prevents secretion from ER	7	0.751073	0.0294098	Q9NYU2, P23284, P11021, Q8NBS9, P14625, Q8WU39, P27797	846	57	20495	2.97509	1	0.788563	0.776609
UP_SEQ_FEATURE	REPEAT:HAT 6	3	0.321888	0.0310593	Q12996, Q9HCS7, Q9BZJ0	846	7	20495	10.3825	1	0.797098	0.785015
UP_SEQ_FEATURE	SITE:Not glycated	3	0.321888	0.0310593	P68871, P69905	846	7	20495	10.3825	1	0.797098	0.785015
UP_SEQ_FEATURE	DOMAIN:Anaphylatoxin-like	3	0.321888	0.0310593	P23142, P0C0L4, P01024	846	7	20495	10.3825	1	0.797098	0.785015
UP_SEQ_FEATURE	REGION:RNA-binding	4	0.429185	0.0308338	Q9UHB9, O76094, P42704, Q9UQ80	846	17	20495	5.70018	1	0.797098	0.785015
UP_SEQ_FEATURE	REPEAT:RCC1 4	4	0.429185	0.0308338	Q9UGK8, Q8TD19, Q9P258, O75592	846	17	20495	5.70018	1	0.797098	0.785015
UP_SEQ_FEATURE	BINDING:ATP; via amide nitrogen	5	0.536481	0.0300276	P42285, Q12931, P14625, P22314, P08238	846	29	20495	4.17686	1	0.797098	0.785015
UP_SEQ_FEATURE	REGION:Linker	6	0.643777	0.0310707	P42167, O43324, P27708, Q6P2Q9, P07384, P62995	846	43	20495	3.38034	1	0.797098	0.785015
GOTERM_BP_DIRECT	GO:0030953~astral microtubule organization	3	0.321888	0.0700925	P15311, Q14974, Q14980	857	10	19256	6.74072	1	0.810012	0.789527
GOTERM_BP_DIRECT	GO:0000288~nuclear-transcribed mRNA catabolic process, deadenylation-dependent decay	3	0.321888	0.0700925	Q6L8Q7, A5YKK6, Q96LI5	857	10	19256	6.74072	1	0.810012	0.789527
GOTERM_BP_DIRECT	GO:0005980~glycogen catabolic process	3	0.321888	0.0700925	P35573, P06737, P11217	857	10	19256	6.74072	1	0.810012	0.789527
GOTERM_BP_DIRECT	GO:0035999~tetrahydrofolate interconversion	3	0.321888	0.0700925	P34896, P11586, P34897	857	10	19256	6.74072	1	0.810012	0.789527
GOTERM_BP_DIRECT	GO:0033622~integrin activation	3	0.321888	0.0700925	Q86UX7, Q8WU39, Q9Y490	857	10	19256	6.74072	1	0.810012	0.789527
GOTERM_BP_DIRECT	GO:1990416~cellular response to brain-derived neurotrophic factor stimulus	3	0.321888	0.0700925	P38919, P13639, Q05086	857	10	19256	6.74072	1	0.810012	0.789527
GOTERM_BP_DIRECT	GO:0000447~endonucleolytic cleavage in ITS1 to separate SSU-rRNA from 5.8S rRNA and LSU-rRNA from tricistronic rRNA transcript (SSU-rRNA, 5.8S rRNA, LSU-rRNA)	3	0.321888	0.0700925	Q8N9T8, Q15050, P63220	857	10	19256	6.74072	1	0.810012	0.789527
GOTERM_BP_DIRECT	GO:0034427~nuclear-transcribed mRNA catabolic process, exonucleolytic, 3'-5'	3	0.321888	0.0700925	Q9NQT5, Q96B26, Q15024	857	10	19256	6.74072	1	0.810012	0.789527
GOTERM_BP_DIRECT	GO:0000492~box C/D snoRNP assembly	3	0.321888	0.0700925	Q9Y265, Q9Y230, P55769	857	10	19256	6.74072	1	0.810012	0.789527
GOTERM_BP_DIRECT	GO:0006891~intra-Golgi vesicle-mediated transport	5	0.536481	0.0682865	P35606, Q9Y678, P53618, O14579, P46459	857	35	19256	3.20987	1	0.810012	0.789527
GOTERM_BP_DIRECT	GO:0006508~proteolysis	26	2.7897	0.068475	P04632, P55786, Q9Y4W6, P14735, Q04756, Q99829, Q9UI42, P22695, P28838, P02788, P29144, Q13867, P07858, P28074, P13798, Q05086, Q9ULA0, Q86W34, P12273, Q9NY33, P52948, Q99497, P48556, P07384, P43686, P09622	857	409	19256	1.42835	1	0.810012	0.789527
GOTERM_BP_DIRECT	GO:0045116~protein neddylation	4	0.429185	0.0719342	Q9BT78, Q7L5N1, Q92905, Q99627	857	22	19256	4.08529	1	0.82838	0.80743
INTERPRO	IPR002453:Beta tubulin	3	0.321888	0.0999857	P07437, Q9BUF5, P68371	866	12	19116	5.51848	1	0.854904	0.825808
INTERPRO	IPR000156:Ran binding domain	3	0.321888	0.0999857	P49792, P43487, Q9UKX7	866	12	19116	5.51848	1	0.854904	0.825808
GOTERM_BP_DIRECT	GO:0032743~positive regulation of interleukin-2 production	5	0.536481	0.0742438	P00491, Q9UJZ1, P04083, P08575, P16885	857	36	19256	3.12071	1	0.851987	0.830441
BIOCARTA	h_glycolysisPathway:Glycolysis Pathway	5	0.536481	0.00837595	P06733, P18669, P04406, P00558, P60174	146	10	1623	5.55822	0.814044	0.837595	0.837595
BIOCARTA	h_rhoPathway:Rho cell motility signaling pathway	9	0.965665	0.00673348	P18206, O15144, P07737, P23528, O15143, O15511, P61158, P06396, Q9Y490	146	33	1623	3.03176	0.741084	0.837595	0.837595
UP_SEQ_FEATURE	REPEAT:RCC1 1	4	0.429185	0.0358951	Q9UGK8, Q8TD19, Q9P258, O75592	846	18	20495	5.3835	1	0.887977	0.874517
UP_SEQ_FEATURE	REPEAT:1-3	4	0.429185	0.0358951	P50914, Q9BUJ2, O60506, P27797	846	18	20495	5.3835	1	0.887977	0.874517
UP_SEQ_FEATURE	DOMAIN:CS	4	0.429185	0.0358951	Q9HB71, Q9Y2Z0, Q9Y266, Q9P035	846	18	20495	5.3835	1	0.887977	0.874517
UP_SEQ_FEATURE	REPEAT:RCC1 2	4	0.429185	0.0358951	Q9UGK8, Q8TD19, Q9P258, O75592	846	18	20495	5.3835	1	0.887977	0.874517
UP_SEQ_FEATURE	REPEAT:RCC1	4	0.429185	0.0358951	Q9UGK8, Q8TD19, Q9P258, O75592	846	18	20495	5.3835	1	0.887977	0.874517
UP_SEQ_FEATURE	REPEAT:RCC1 3	4	0.429185	0.0358951	Q9UGK8, Q8TD19, Q9P258, O75592	846	18	20495	5.3835	1	0.887977	0.874517
GOTERM_BP_DIRECT	GO:0070934~CRD-mediated mRNA stabilization	3	0.321888	0.0832134	Q14103, O60506, Q08211	857	11	19256	6.12793	1	0.90733	0.884384
GOTERM_BP_DIRECT	GO:0006098~pentose-phosphate shunt	3	0.321888	0.0832134	Q9Y315, P52209, P49247	857	11	19256	6.12793	1	0.90733	0.884384
GOTERM_BP_DIRECT	GO:0006613~cotranslational protein targeting to membrane	3	0.321888	0.0832134	P43307, P08240, P37108	857	11	19256	6.12793	1	0.90733	0.884384
GOTERM_BP_DIRECT	GO:0033554~cellular response to stress	3	0.321888	0.0832134	P32119, Q04864, Q06830	857	11	19256	6.12793	1	0.90733	0.884384
GOTERM_BP_DIRECT	GO:0051984~positive regulation of chromosome segregation	3	0.321888	0.0832134	O95347, Q9NTJ3, Q14980	857	11	19256	6.12793	1	0.90733	0.884384
GOTERM_BP_DIRECT	GO:0048660~regulation of smooth muscle cell proliferation	3	0.321888	0.0832134	P13010, P12956, P78527	857	11	19256	6.12793	1	0.90733	0.884384
GOTERM_BP_DIRECT	GO:0001731~formation of translation preinitiation complex	3	0.321888	0.0832134	Q2VIR3, P23588, P41091	857	11	19256	6.12793	1	0.90733	0.884384
GOTERM_BP_DIRECT	GO:0075522~IRES-dependent viral translational initiation	3	0.321888	0.0832134	O15371, Q14152, P05455	857	11	19256	6.12793	1	0.90733	0.884384
GOTERM_BP_DIRECT	GO:0010226~response to lithium ion	3	0.321888	0.0832134	P68133, Q13144, O14732	857	11	19256	6.12793	1	0.90733	0.884384
GOTERM_BP_DIRECT	GO:0034975~protein folding in endoplasmic reticulum	3	0.321888	0.0832134	P11021, P14625, P27797	857	11	19256	6.12793	1	0.90733	0.884384
GOTERM_BP_DIRECT	GO:0008090~retrograde axonal transport	3	0.321888	0.0832134	Q14204, P43034, P00441	857	11	19256	6.12793	1	0.90733	0.884384
GOTERM_BP_DIRECT	GO:0031639~plasminogen activation	3	0.321888	0.0832134	P00558, P02679, P02675	857	11	19256	6.12793	1	0.90733	0.884384
GOTERM_BP_DIRECT	GO:0001824~blastocyst development	4	0.429185	0.0801014	P61803, Q8NI27, Q9HCS7, P43686	857	23	19256	3.90767	1	0.90733	0.884384
GOTERM_BP_DIRECT	GO:0051016~barbed-end actin filament capping	4	0.429185	0.0801014	P52907, O75366, P06396, P47756	857	23	19256	3.90767	1	0.90733	0.884384
GOTERM_BP_DIRECT	GO:0030833~regulation of actin filament polymerization	5	0.536481	0.0804547	P07737, O15143, P14317, O15511, Q9BPX5	857	37	19256	3.03636	1	0.90733	0.884384
GOTERM_BP_DIRECT	GO:0006437~tyrosyl-tRNA aminoacylation	2	0.214592	0.0869334	P54577, Q9Y2Z4	857	2	19256	22.4691	1	0.917413	0.894212
GOTERM_BP_DIRECT	GO:0019264~glycine biosynthetic process from serine	2	0.214592	0.0869334	P34896, P34897	857	2	19256	22.4691	1	0.917413	0.894212
GOTERM_BP_DIRECT	GO:1905259~negative regulation of nitrosative stress-induced intrinsic apoptotic signaling pathway	2	0.214592	0.0869334	P31689, Q99497	857	2	19256	22.4691	1	0.917413	0.894212
GOTERM_BP_DIRECT	GO:0031448~positive regulation of fast-twitch skeletal muscle fiber contraction	2	0.214592	0.0869334	Q08043, O14983	857	2	19256	22.4691	1	0.917413	0.894212
GOTERM_BP_DIRECT	GO:1903181~positive regulation of dopamine biosynthetic process	2	0.214592	0.0869334	Q99497, Q96QK1	857	2	19256	22.4691	1	0.917413	0.894212
GOTERM_BP_DIRECT	GO:0000448~cleavage in ITS2 between 5.8S rRNA and LSU-rRNA of tricistronic rRNA transcript (SSU-rRNA, 5.8S rRNA, LSU-rRNA)	2	0.214592	0.0869334	Q14137, Q5SY16	857	2	19256	22.4691	1	0.917413	0.894212
GOTERM_BP_DIRECT	GO:1900159~positive regulation of bone mineralization involved in bone maturation	2	0.214592	0.0869334	Q08043, P02788	857	2	19256	22.4691	1	0.917413	0.894212
GOTERM_BP_DIRECT	GO:1905663~positive regulation of telomerase RNA reverse transcriptase activity	2	0.214592	0.0869334	P22626, Q14103	857	2	19256	22.4691	1	0.917413	0.894212
GOTERM_BP_DIRECT	GO:0009408~response to heat	6	0.643777	0.0855722	P31689, O60884, Q96EY1, P04792, Q13144, P00441	857	53	19256	2.54367	1	0.917413	0.894212
GOTERM_BP_DIRECT	GO:0016575~histone deacetylation	6	0.643777	0.0855722	Q96ST3, Q92769, Q13547, Q9BZK7, Q16576, Q8WXI9	857	53	19256	2.54367	1	0.917413	0.894212
GOTERM_BP_DIRECT	GO:0015031~protein transport	27	2.897	0.0879519	Q15437, P50395, Q15436, P51149, Q99567, Q8NFH4, P48444, P63027, O95721, P49257, Q9H5N1, O14980, P14625, O43823, Q6WKZ4, Q8N1F7, Q9NP79, Q86UP2, O43707, Q9HD26, P52948, P31150, O14579, Q9UKX7, Q9P2E9, P61019, P46459	857	439	19256	1.38193	1	0.925186	0.901788
GOTERM_BP_DIRECT	GO:0048025~negative regulation of mRNA splicing, via spliceosome	4	0.429185	0.0886496	Q07021, P22626, P14866, P26368	857	24	19256	3.74485	1	0.926586	0.903153
GOTERM_BP_DIRECT	GO:0048208~COPII vesicle coating	4	0.429185	0.0886496	Q13618, P49755, O75340, Q92734	857	24	19256	3.74485	1	0.926586	0.903153
BIOCARTA	h_uCalpainPathway:uCalpain and friends in Cell spread	6	0.643777	0.0135918	P15311, Q08043, P04632, P07384, P68133, Q9Y490	146	17	1623	3.92345	0.935236	0.906122	0.906122
GOTERM_BP_DIRECT	GO:0016573~histone acetylation	7	0.751073	0.0905489	Q96L91, Q92793, Q9Y265, Q9Y6Q9, Q9UI42, Q9Y230, Q9UKN8	857	70	19256	2.24691	1	0.943433	0.919574
GOTERM_BP_DIRECT	GO:0042149~cellular response to glucose starvation	6	0.643777	0.0910414	P11021, Q16666, O60664, P09651, Q01650, P11166	857	54	19256	2.49656	1	0.945563	0.92165
BIOCARTA	h_salmonellaPathway:How does salmonella hijack a cell	5	0.536481	0.0230639	O15144, O15143, O15511, P68133, P61158	146	13	1623	4.27555	0.990598	0.939291	0.939291
BIOCARTA	h_vdrPathway:Control of Gene Expression by Vitamin D Receptor	7	0.751073	0.0234823	Q92793, Q99873, Q13547, Q9Y6Q9, O14497, P51532, Q9Y5B9	146	26	1623	2.99289	0.99137	0.939291	0.939291
GOTERM_BP_DIRECT	GO:0030212~hyaluronan metabolic process	3	0.321888	0.0970059	P19823, P19827, Q06033	857	12	19256	5.61727	1	0.997496	0.97227
GOTERM_BP_DIRECT	GO:1904507~positive regulation of telomere maintenance in response to DNA damage	3	0.321888	0.0970059	Q9Y265, P25490, Q9Y230	857	12	19256	5.61727	1	0.997496	0.97227
GOTERM_BP_DIRECT	GO:0051571~positive regulation of histone H3-K4 methylation	4	0.429185	0.0975613	O15294, Q9GZS3, Q9H3P2, Q13573	857	25	19256	3.59505	1	0.997496	0.97227
GOTERM_BP_DIRECT	GO:0000244~spliceosomal tri-snRNP complex assembly	4	0.429185	0.0975613	O43395, Q9UMS4, Q9Y312, Q6P2Q9	857	25	19256	3.59505	1	0.997496	0.97227
GOTERM_BP_DIRECT	GO:0031397~negative regulation of protein ubiquitination	6	0.643777	0.0966863	P31689, O15294, O94874, Q9BZE4, Q99497, P26368	857	55	19256	2.45117	1	0.997496	0.97227
GOTERM_BP_DIRECT	GO:0016055~Wnt signaling pathway	14	1.50215	0.0983236	Q7KZI7, Q6P1J9, Q9GZS3, Q13618, O00571, Q9UPN3, P19784, O43815, Q9NWU2, P16885, Q04726, P67870, Q16531, Q96QK1	857	196	19256	1.60493	1	1	0.975008
UP_SEQ_FEATURE	DOMAIN:HATPase_c	3	0.321888	0.0402967	Q12931, P14625, P08238	846	8	20495	9.08466	1	0.990965	0.975943
UP_SEQ_FEATURE	MUTAGEN:M->R,T,A: Impairs homooligomerization and GEMIN8 binding.	2	0.214592	0.0807612	Q16637	846	2	20495	24.2258	1	1	0.985078
UP_SEQ_FEATURE	MUTAGEN:G->E: Impairs homooligomerization.	2	0.214592	0.0807612	Q16637	846	2	20495	24.2258	1	1	0.985078
UP_SEQ_FEATURE	REPEAT:Plectin 19	2	0.214592	0.0807612	Q15149, P58107	846	2	20495	24.2258	1	1	0.985078
UP_SEQ_FEATURE	REPEAT:Plectin 22	2	0.214592	0.0807612	Q15149, P58107	846	2	20495	24.2258	1	1	0.985078
UP_SEQ_FEATURE	REPEAT:Plectin 33	2	0.214592	0.0807612	Q15149, P58107	846	2	20495	24.2258	1	1	0.985078
UP_SEQ_FEATURE	MUTAGEN:E->Q: Reduces ATPase activity. Decreases interaction with NOPCHAP1. No effect on formation of RUVBL1-RUVBL2 heteromeric complex.	2	0.214592	0.0807612	Q9Y265, Q9Y230	846	2	20495	24.2258	1	1	0.985078
UP_SEQ_FEATURE	MUTAGEN:L->S: Impairs homooligomerization.	2	0.214592	0.0807612	Q16637	846	2	20495	24.2258	1	1	0.985078
UP_SEQ_FEATURE	MUTAGEN:E->K: Impairs SMN binding to RPP20/POP7. Abolishes the interaction with ELAVL4. Abolishes interaction with SNRPD1 and SNRPD3. Impairs binding to substrate containing dimethylated arginine.	2	0.214592	0.0807612	Q16637	846	2	20495	24.2258	1	1	0.985078
UP_SEQ_FEATURE	DOMAIN:PSP	2	0.214592	0.0807612	Q13435, Q6NZY4	846	2	20495	24.2258	1	1	0.985078
UP_SEQ_FEATURE	REGION:Interaction with HCV core protein	2	0.214592	0.0807612	O00571, Q05086	846	2	20495	24.2258	1	1	0.985078
UP_SEQ_FEATURE	SITE:Interaction with SF3B3	2	0.214592	0.0807612	Q7RTV0, O75533	846	2	20495	24.2258	1	1	0.985078
UP_SEQ_FEATURE	REGION:Mediates interaction with SART3	2	0.214592	0.0807612	O43395, Q9Y4E8	846	2	20495	24.2258	1	1	0.985078
UP_SEQ_FEATURE	DOMAIN:Ku	2	0.214592	0.0807612	P13010, P12956	846	2	20495	24.2258	1	1	0.985078
UP_SEQ_FEATURE	DOMAIN:CTD	2	0.214592	0.0807612	Q9UQ35, O00267	846	2	20495	24.2258	1	1	0.985078
UP_SEQ_FEATURE	REGION:Involved in homooligomerization	2	0.214592	0.0807612	Q16637	846	2	20495	24.2258	1	1	0.985078
UP_SEQ_FEATURE	MUTAGEN:S->P: Impairs homooligomerization and GEMIN8 binding.	2	0.214592	0.0807612	Q16637	846	2	20495	24.2258	1	1	0.985078
UP_SEQ_FEATURE	REPEAT:PC 5	2	0.214592	0.0807612	Q99460, Q13200	846	2	20495	24.2258	1	1	0.985078
UP_SEQ_FEATURE	DOMAIN:Rib_recp_KP_reg	2	0.214592	0.0807612	Q9P2E9, Q86UP2	846	2	20495	24.2258	1	1	0.985078
UP_SEQ_FEATURE	DOMAIN:MCM_OB	2	0.214592	0.0807612	P33992, P33993	846	2	20495	24.2258	1	1	0.985078
UP_SEQ_FEATURE	DOMAIN:UBN_AB	2	0.214592	0.0807612	Q6ZU65, Q9NPG3	846	2	20495	24.2258	1	1	0.985078
UP_SEQ_FEATURE	MUTAGEN:A->N: Impairs GEMIN2 binding.	2	0.214592	0.0807612	Q16637	846	2	20495	24.2258	1	1	0.985078
UP_SEQ_FEATURE	REGION:Required for interaction with SYNCRIP	2	0.214592	0.0807612	Q16637	846	2	20495	24.2258	1	1	0.985078
UP_SEQ_FEATURE	REGION:Required for interaction with RPP20/POP7	2	0.214592	0.0807612	Q16637	846	2	20495	24.2258	1	1	0.985078
UP_SEQ_FEATURE	DOMAIN:NOT2_3_5	2	0.214592	0.0807612	O75175, Q9NZN8	846	2	20495	24.2258	1	1	0.985078
UP_SEQ_FEATURE	MUTAGEN:T->A: Impairs homooligomerization.	2	0.214592	0.0807612	Q16637	846	2	20495	24.2258	1	1	0.985078
UP_SEQ_FEATURE	REPEAT:PC 7	2	0.214592	0.0807612	Q99460, Q13200	846	2	20495	24.2258	1	1	0.985078
UP_SEQ_FEATURE	REPEAT:Plectin 21	2	0.214592	0.0807612	Q15149, P58107	846	2	20495	24.2258	1	1	0.985078
UP_SEQ_FEATURE	MUTAGEN:G->A: Impairs homooligomerization.	2	0.214592	0.0807612	Q16637	846	2	20495	24.2258	1	1	0.985078
UP_SEQ_FEATURE	REGION:P2 (binding site for SNRPB)	2	0.214592	0.0807612	Q16637	846	2	20495	24.2258	1	1	0.985078
UP_SEQ_FEATURE	MUTAGEN:Y->A: Impairs homooligomerization.	2	0.214592	0.0807612	Q16637	846	2	20495	24.2258	1	1	0.985078
UP_SEQ_FEATURE	DOMAIN:TIP49	2	0.214592	0.0807612	Q9Y265, Q9Y230	846	2	20495	24.2258	1	1	0.985078
UP_SEQ_FEATURE	REGION:Interaction with PLN	2	0.214592	0.0807612	P16615, O14983	846	2	20495	24.2258	1	1	0.985078
UP_SEQ_FEATURE	REPEAT:PPR 10	2	0.214592	0.0807612	Q96EY7, P42704	846	2	20495	24.2258	1	1	0.985078
UP_SEQ_FEATURE	REPEAT:Plectin 26	2	0.214592	0.0807612	Q15149, P58107	846	2	20495	24.2258	1	1	0.985078
UP_SEQ_FEATURE	REPEAT:Plectin 31	2	0.214592	0.0807612	Q15149, P58107	846	2	20495	24.2258	1	1	0.985078
UP_SEQ_FEATURE	REPEAT:Plectin 18	2	0.214592	0.0807612	Q15149, P58107	846	2	20495	24.2258	1	1	0.985078
UP_SEQ_FEATURE	MUTAGEN:W->S: Impairs binding to substrate containing dimethylated arginine.	2	0.214592	0.0807612	Q16637	846	2	20495	24.2258	1	1	0.985078
UP_SEQ_FEATURE	REPEAT:Plectin 23	2	0.214592	0.0807612	Q15149, P58107	846	2	20495	24.2258	1	1	0.985078
UP_SEQ_FEATURE	MOTIF:ATG8 interaction motif (AIM)	2	0.214592	0.0807612	Q86V97, Q8WVZ9	846	2	20495	24.2258	1	1	0.985078
UP_SEQ_FEATURE	REPEAT:Plectin 30	2	0.214592	0.0807612	Q15149, P58107	846	2	20495	24.2258	1	1	0.985078
UP_SEQ_FEATURE	DOMAIN:Cnd1	2	0.214592	0.0807612	Q15021, P42695	846	2	20495	24.2258	1	1	0.985078
UP_SEQ_FEATURE	MUTAGEN:H->A: Inhibits histone 3'-end processing.	2	0.214592	0.0807612	Q9P2I0, Q9UKF6	846	2	20495	24.2258	1	1	0.985078
UP_SEQ_FEATURE	MUTAGEN:N->D,S: Impairs binding to substrate containing dimethylated arginine.	2	0.214592	0.0807612	Q16637	846	2	20495	24.2258	1	1	0.985078
UP_SEQ_FEATURE	REPEAT:PC 6	2	0.214592	0.0807612	Q99460, Q13200	846	2	20495	24.2258	1	1	0.985078
UP_SEQ_FEATURE	REPEAT:HAT 14	2	0.214592	0.0807612	Q9HCS7, Q9BZJ0	846	2	20495	24.2258	1	1	0.985078
UP_SEQ_FEATURE	MUTAGEN:W->L,V: Impairs binding to substrate containing dimethylated arginine.	2	0.214592	0.0807612	Q16637	846	2	20495	24.2258	1	1	0.985078
UP_SEQ_FEATURE	DOMAIN:SMN	2	0.214592	0.0807612	Q16637	846	2	20495	24.2258	1	1	0.985078
UP_SEQ_FEATURE	MUTAGEN:H->R: Impairs GEMIN8 binding.	2	0.214592	0.0807612	Q16637	846	2	20495	24.2258	1	1	0.985078
UP_SEQ_FEATURE	REPEAT:Plectin 27	2	0.214592	0.0807612	Q15149, P58107	846	2	20495	24.2258	1	1	0.985078
UP_SEQ_FEATURE	DOMAIN:HUN	2	0.214592	0.0807612	Q6ZU65, Q9NPG3	846	2	20495	24.2258	1	1	0.985078
UP_SEQ_FEATURE	DOMAIN:QLQ	2	0.214592	0.0807612	P51531, P51532	846	2	20495	24.2258	1	1	0.985078
UP_SEQ_FEATURE	REPEAT:HAT 10	2	0.214592	0.0807612	Q9HCS7, Q9BZJ0	846	2	20495	24.2258	1	1	0.985078
UP_SEQ_FEATURE	REPEAT:SURP motif	2	0.214592	0.0807612	O15042, Q8IWX8	846	2	20495	24.2258	1	1	0.985078
UP_SEQ_FEATURE	REPEAT:HAT 11	2	0.214592	0.0807612	Q9HCS7, Q9BZJ0	846	2	20495	24.2258	1	1	0.985078
UP_SEQ_FEATURE	MUTAGEN:L->A: Impairs GEMIN2 binding.	2	0.214592	0.0807612	Q16637	846	2	20495	24.2258	1	1	0.985078
UP_SEQ_FEATURE	REPEAT:HAT 12	2	0.214592	0.0807612	Q9HCS7, Q9BZJ0	846	2	20495	24.2258	1	1	0.985078
UP_SEQ_FEATURE	MUTAGEN:L->A: Impairs homooligomerization.	2	0.214592	0.0807612	Q16637	846	2	20495	24.2258	1	1	0.985078
UP_SEQ_FEATURE	REGION:Interaction with ASF1A	2	0.214592	0.0807612	Q92793, P54198	846	2	20495	24.2258	1	1	0.985078
UP_SEQ_FEATURE	REPEAT:Plectin 24	2	0.214592	0.0807612	Q15149, P58107	846	2	20495	24.2258	1	1	0.985078
UP_SEQ_FEATURE	SITE:Raises pKa of active site His	2	0.214592	0.0807612	Q9UBQ7, P22102	846	2	20495	24.2258	1	1	0.985078
UP_SEQ_FEATURE	MUTAGEN:EEQ->SEV: Impairs binding to substrate containing dimethylated arginine.	2	0.214592	0.0807612	Q16637	846	2	20495	24.2258	1	1	0.985078
UP_SEQ_FEATURE	BINDING:Tyrosine	2	0.214592	0.0807612	P54577, Q9Y2Z4	846	2	20495	24.2258	1	1	0.985078
UP_SEQ_FEATURE	REPEAT:Plectin 25	2	0.214592	0.0807612	Q15149, P58107	846	2	20495	24.2258	1	1	0.985078
UP_SEQ_FEATURE	MUTAGEN:Y->H: Impairs binding to substrate containing dimethylated arginine.	2	0.214592	0.0807612	Q16637	846	2	20495	24.2258	1	1	0.985078
UP_SEQ_FEATURE	REPEAT:HAT 13	2	0.214592	0.0807612	Q9HCS7, Q9BZJ0	846	2	20495	24.2258	1	1	0.985078
UP_SEQ_FEATURE	DOMAIN:CDC48_2	2	0.214592	0.0807612	P55072, P46459	846	2	20495	24.2258	1	1	0.985078
UP_SEQ_FEATURE	REPEAT:Plectin 32	2	0.214592	0.0807612	Q15149, P58107	846	2	20495	24.2258	1	1	0.985078
UP_SEQ_FEATURE	DOMAIN:NOSIC	2	0.214592	0.0807612	Q9Y2X3, O00567	846	2	20495	24.2258	1	1	0.985078
UP_SEQ_FEATURE	MUTAGEN:K->M: No effect on interaction with NOPCHAP1.	2	0.214592	0.0807612	Q9Y265, Q9Y230	846	2	20495	24.2258	1	1	0.985078
UP_SEQ_FEATURE	MUTAGEN:W->A: Impairs homooligomerization.	2	0.214592	0.0807612	Q16637	846	2	20495	24.2258	1	1	0.985078
UP_SEQ_FEATURE	REPEAT:Plectin 20	2	0.214592	0.0807612	Q15149, P58107	846	2	20495	24.2258	1	1	0.985078
UP_SEQ_FEATURE	MUTAGEN:W->A: Impairs GEMIN2 binding.	2	0.214592	0.0807612	Q16637	846	2	20495	24.2258	1	1	0.985078
UP_SEQ_FEATURE	REGION:Nuclease domain	2	0.214592	0.0807612	Q9ULM6, Q96LI5	846	2	20495	24.2258	1	1	0.985078
UP_SEQ_FEATURE	REGION:Interacts with GEMIN2	2	0.214592	0.0807612	Q16637	846	2	20495	24.2258	1	1	0.985078
UP_SEQ_FEATURE	MUTAGEN:Y->D: Impairs binding to substrate containing dimethylated arginine.	2	0.214592	0.0807612	Q16637	846	2	20495	24.2258	1	1	0.985078
UP_SEQ_FEATURE	MUTAGEN:Y->L,F: Impairs binding to substrate containing dimethylated arginine.	2	0.214592	0.0807612	Q16637	846	2	20495	24.2258	1	1	0.985078
UP_SEQ_FEATURE	REPEAT:Plectin 29	2	0.214592	0.0807612	Q15149, P58107	846	2	20495	24.2258	1	1	0.985078
UP_SEQ_FEATURE	MUTAGEN:Q->E: Impairs binding to substrate containing dimethylated arginine.	2	0.214592	0.0807612	Q16637	846	2	20495	24.2258	1	1	0.985078
UP_SEQ_FEATURE	MUTAGEN:D->A: Impairs GEMIN2 binding.	2	0.214592	0.0807612	Q16637	846	2	20495	24.2258	1	1	0.985078
UP_SEQ_FEATURE	MUTAGEN:Y->A: Impairs GEMIN2 binding.	2	0.214592	0.0807612	Q16637	846	2	20495	24.2258	1	1	0.985078
UP_SEQ_FEATURE	DOMAIN:CSN8_PSD8_EIF3K	2	0.214592	0.0807612	P48556, Q99627	846	2	20495	24.2258	1	1	0.985078
UP_SEQ_FEATURE	SITE:Important for catalysis	2	0.214592	0.0807612	P00367, O75592	846	2	20495	24.2258	1	1	0.985078
UP_SEQ_FEATURE	DOMAIN:SHMT	2	0.214592	0.0807612	P34896, P34897	846	2	20495	24.2258	1	1	0.985078
UP_SEQ_FEATURE	DOMAIN:SGS	2	0.214592	0.0807612	Q9HB71, Q9Y2Z0	846	2	20495	24.2258	1	1	0.985078
UP_SEQ_FEATURE	REPEAT:Plectin 28	2	0.214592	0.0807612	Q15149, P58107	846	2	20495	24.2258	1	1	0.985078
UP_SEQ_FEATURE	REPEAT:HAT 5	3	0.321888	0.0504193	Q12996, Q9HCS7, Q9BZJ0	846	9	20495	8.07526	1	1	0.985078
UP_SEQ_FEATURE	REPEAT:HEAT 20	3	0.321888	0.0504193	Q92616, Q92973, Q86VP6	846	9	20495	8.07526	1	1	0.985078
UP_SEQ_FEATURE	MOTIF:MREI motif	3	0.321888	0.0613387	P07437, Q9BUF5, P68371	846	10	20495	7.26773	1	1	0.985078
UP_SEQ_FEATURE	DOMAIN:VIT	3	0.321888	0.0613387	P19823, P19827, Q06033	846	10	20495	7.26773	1	1	0.985078
UP_SEQ_FEATURE	DOMAIN:S1 motif	3	0.321888	0.0613387	Q9Y3B2, Q9NP64, Q14690	846	10	20495	7.26773	1	1	0.985078
UP_SEQ_FEATURE	DOMAIN:Ribosomal_L7Ae	3	0.321888	0.0613387	Q9NX24, P62888, P55769	846	10	20495	7.26773	1	1	0.985078
UP_SEQ_FEATURE	CARBOHYD:N-linked (Glc) (glycation) lysine	3	0.321888	0.0613387	P68871, P69905	846	10	20495	7.26773	1	1	0.985078
UP_SEQ_FEATURE	DOMAIN:Cation_ATPase_C	3	0.321888	0.0729721	P16615, P20020, P05023	846	11	20495	6.60703	1	1	0.985078
UP_SEQ_FEATURE	REPEAT:RCC1 6	3	0.321888	0.0729721	Q9UGK8, Q8TD19, Q9P258	846	11	20495	6.60703	1	1	0.985078
UP_SEQ_FEATURE	DOMAIN:Endo/exonuclease/phosphatase	3	0.321888	0.0729721	Q6L8Q7, Q9ULM6, Q96LI5	846	11	20495	6.60703	1	1	0.985078
UP_SEQ_FEATURE	SITE:Interaction with RNA	3	0.321888	0.0852421	O43809, Q7RTV0, O75533	846	12	20495	6.05644	1	1	0.985078
UP_SEQ_FEATURE	DOMAIN:Adaptin_N	3	0.321888	0.0980767	Q9Y678, Q10567, P53618	846	13	20495	5.59056	1	1	0.985078
UP_SEQ_FEATURE	NP_BIND:AMP	4	0.429185	0.041355	P06737, P11217, P54819, P00568	846	19	20495	5.10016	1	1	0.985078
UP_SEQ_FEATURE	METAL:Iron (heme proximal ligand)	4	0.429185	0.041355	P02042, P68871, P69905	846	19	20495	5.10016	1	1	0.985078
UP_SEQ_FEATURE	DOMAIN:Tudor	4	0.429185	0.0600471	Q7KZF4, Q16637, Q14739	846	22	20495	4.40469	1	1	0.985078
UP_SEQ_FEATURE	REPEAT:Spectrin 3	4	0.429185	0.0600471	Q08043, Q15149, O43707, Q9UPN3	846	22	20495	4.40469	1	1	0.985078
UP_SEQ_FEATURE	REPEAT:Spectrin 4	4	0.429185	0.0600471	Q08043, Q15149, O43707, Q9UPN3	846	22	20495	4.40469	1	1	0.985078
UP_SEQ_FEATURE	BINDING:AMP	4	0.429185	0.0670158	P06737, P11217, P54819, P00568	846	23	20495	4.21318	1	1	0.985078
UP_SEQ_FEATURE	BINDING:NAD; via amide nitrogen	4	0.429185	0.0819896	P00390, Q16881, Q99714, P09622	846	25	20495	3.87612	1	1	0.985078
UP_SEQ_FEATURE	REPEAT:2-1	4	0.429185	0.0819896	P31943, P50914, O60506, P27797	846	25	20495	3.87612	1	1	0.985078
UP_SEQ_FEATURE	REPEAT:Spectrin 2	4	0.429185	0.0899684	Q08043, Q15149, O43707, Q9UPN3	846	26	20495	3.72704	1	1	0.985078
UP_SEQ_FEATURE	REPEAT:Spectrin 1	4	0.429185	0.0899684	Q08043, Q15149, O43707, Q9UPN3	846	26	20495	3.72704	1	1	0.985078
UP_SEQ_FEATURE	REPEAT:2-2	4	0.429185	0.0982565	P31943, P50914, O60506, P27797	846	27	20495	3.589	1	1	0.985078
UP_SEQ_FEATURE	DOMAIN:GST C-terminal	5	0.536481	0.0700428	P26640, O43324, P24534, O00299, Q13155	846	38	20495	3.1876	1	1	0.985078
UP_SEQ_FEATURE	ACT_SITE:4-aspartylphosphate intermediate	5	0.536481	0.0814145	Q13733, P16615, P20020, O14983, P05023	846	40	20495	3.02822	1	1	0.985078
UP_SEQ_FEATURE	CROSSLNK:Glycyl lysine isopeptide (Lys-Gly) (interchain with G-Cter in SUMO); alternate	6	0.643777	0.0504483	Q9UBT2, P17844, Q9NX24, Q13547, Q9Y2X3, P02545	846	49	20495	2.96642	1	1	0.985078
UP_SEQ_FEATURE	DISULFID:Redox-active	6	0.643777	0.0665533	Q8NBS9, P00390, Q9H3N1, Q96JJ7, Q16881, P09622	846	53	20495	2.74254	1	1	0.985078
UP_SEQ_FEATURE	REPEAT:TPR 3	11	1.18026	0.0773853	Q9UFH2, O15294, P49792, O76094, Q9Y2Z0, Q9H6T3, P50502, O43765, P78527, Q9Y6J0, Q02790	846	145	20495	1.83782	1	1	0.985078
UP_SEQ_FEATURE	REPEAT:5	12	1.28755	0.0853012	P52179, P22528, P49792, P24928, P21817, P52272, Q9UBC9, Q14152, P62318, Q9UPN3, Q9UKX7, Q9P2E9	846	167	20495	1.74077	1	1	0.985078
UP_SEQ_FEATURE	METAL:Calcium 1	16	1.71674	0.0864352	P04632, P80303, P30626, P27482, P16615, Q9UPN3, O75340, P13796, Q02218, P04083, Q99829, Q02818, P07384, O14983, P06396, P02585	846	247	20495	1.56928	1	1	0.985078
UP_SEQ_FEATURE	METAL:Calcium 2	16	1.71674	0.0957394	P04632, P80303, P30626, P27482, P16615, Q9UPN3, O75340, P13796, Q02218, P04083, Q99829, Q02818, P07384, O14983, P06396, P02585	846	251	20495	1.54427	1	1	0.985078
UP_SEQ_FEATURE	REGION:Substrate binding	22	2.36052	0.0709097	P06733, P30566, P07205, P55786, O75223, P52209, P14735, P11586, P42126, O60502, P18669, Q9UJA5, Q04446, P00558, Q8N0Y7, P30084, Q9UBQ7, Q9UI42, P08575, P48637, O14732, Q9Y3Z3	846	361	20495	1.47636	1	1	0.985078
UP_SEQ_FEATURE	BINDING:Substrate	33	3.54077	0.0458696	P30566, P06733, P07205, P55786, O75223, P50213, P42126, O60502, P23526, Q8N0Y7, P07195, P31040, P60174, Q9UBQ7, P23368, Q9UI42, P28838, P00367, Q9Y3Z3, Q96LI5, Q13547, P52209, Q9ULM6, Q9ULA0, Q8NEX9, Q9UJA5, P18669, P14174, P00558, P08575, P48637, O14732, Q99714	846	568	20495	1.40748	1	1	0.985078
PIR_SUPERFAMILY	PIRSF000350:mercury(II) reductase, MerA type	3	0.321888	0.0302797	P00390, Q16881, P09622	134	4	1774	9.9291	0.971752	1	1
BIOCARTA	h_huntingtonPathway:Inhibition of Huntington's disease neurodegeneration by histone deacetylase inhibitors	3	0.321888	0.042176	P16220, Q92793, Q13547	146	4	1623	8.33733	0.999819	1	1
PIR_SUPERFAMILY	PIRSF005719:structural maintenance of chromosomes protein	3	0.321888	0.0480093	O95347, Q9NTJ3, Q14683	134	5	1774	7.94328	0.996678	1	1
PIR_SUPERFAMILY	PIRSF002583:heat shock protein, HSP90/HTPG types	3	0.321888	0.0913306	Q12931, P14625, P08238	134	7	1774	5.67377	0.999985	1	1
BIOCARTA	h_ranPathway:Cycling of Ran in nucleocytoplasmic transport	3	0.321888	0.09362	P49792, P46060, P43487	146	6	1623	5.55822	1	1	1
BIOCARTA	h_cpsfPathway:Polyadenylation of mRNA	4	0.429185	0.0524993	Q9P2I0, Q12996, Q05048, Q9UKF6	146	10	1623	4.44658	0.999979	1	1
BIOCARTA	h_ranMSPathway:Role of Ran in mitotic spindle regulation	4	0.429185	0.067589	P46060, Q14974, P43487, Q14980	146	11	1623	4.04234	0.999999	1	1
BIOCARTA	h_setPathway:Granzyme A mediated Apoptosis Pathway	4	0.429185	0.067589	P39687, Q92793, O00273, Q01105	146	11	1623	4.04234	0.999999	1	1
BIOCARTA	h_eifPathway:Eukaryotic protein translation	5	0.536481	0.0475787	P13639, Q14152, P41091, P60842, P56537	146	16	1623	3.47389	0.999942	1	1
BIOCARTA	h_actinYPathway:Y branching of actin filaments	6	0.643777	0.033407	O14818, O15144, O15143, O15511, P68133, P61158	146	21	1623	3.17613	0.998881	1	1
BIOCARTA	h_mcmPathway:CDK Regulation of DNA Replication	5	0.536481	0.0696197	Q14566, P33992, P33993, P33991, P49736	146	18	1623	3.0879	0.999999	1	1

## Sheet: 1. BZLF1
Category	Term	Count	%	PValue	Genes	List Total	Pop Hits	Pop Total	Fold Enrichment	Bonferroni	Benjamini	FDR
GOTERM_CC_DIRECT	GO:0070062~extracellular exosome	5	100	0.000137454	P12273, O75223, A8K2U0, Q09666, P00441	5	2218	20472	9.22994	0.00411541	0.00412362	0.00412362
GOTERM_BP_DIRECT	GO:0001895~retina homeostasis	2	40	0.00849032	P12273, P00441	5	41	19256	187.863	0.48136	0.653755	0.653755
INTERPRO	IPR014756:Immunoglobulin E-set	2	40	0.0238492	P12273, A8K2U0	5	115	19116	66.4904	0.320373	0.381587	0.381587
GOTERM_MF_DIRECT	GO:0042802~identical protein binding	3	60	0.0438553	P12273, Q09666, P00441	5	1712	18811	6.59264	0.627162	0.964816	0.964816
GOTERM_CC_DIRECT	GO:0005615~extracellular space	3	60	0.0471166	P12273, A8K2U0, P00441	5	1936	20472	6.34463	0.764933	0.561291	0.561291
GOTERM_CC_DIRECT	GO:0005576~extracellular region	3	60	0.0561291	P12273, A8K2U0, P00441	5	2127	20472	5.77489	0.823242	0.561291	0.561291

## Sheet: 2. BRLF1
Category	Term	Count	%	PValue	Genes	List Total	Pop Hits	Pop Total	Fold Enrichment	Bonferroni	Benjamini	FDR
UP_SEQ_FEATURE	CROSSLNK:Glycyl lysine isopeptide (Lys-Gly) (interchain with G-Cter in SUMO1)	2	25	0.0188866	Q92793, Q09666	6	78	20495	87.5855	0.741736	1	1
GOTERM_CC_DIRECT	GO:0005829~cytosol	5	62.5	0.0201197	P68871, O75223, O75342, Q09666, O00268	6	5477	20472	3.11484	0.528586	0.744428	0.744428
UP_KW_PTM	KW-0488~Methylation	3	37.5	0.0294041	Q92793, Q09666, O00268	5	1038	14097	8.14855	0.188536	0.235233	0.235233
UP_KW_MOLECULAR_FUNCTION	KW-0456~Lyase	2	25	0.058072	O75223, O75342	5	173	11655	26.948	0.450235	0.58072	0.58072
GOTERM_CC_DIRECT	GO:0070062~extracellular exosome	3	37.5	0.093933	P68871, O75223, Q09666	6	2218	20472	4.61497	0.974002	1	1
UP_KW_LIGAND	KW-0408~Iron	2	25	0.0974791	P68871, O75342	3	341	6822	13.3372	0.401194	0.487396	0.487396

## Sheet: 3. BDLF3.5
Category	Term	Count	%	PValue	Genes	List Total	Pop Hits	Pop Total	Fold Enrichment	Bonferroni	Benjamini	FDR
UP_SEQ_FEATURE	COMPBIAS:Basic residues	6	60	2.2578e-06	Q66PJ3, Q9BRR8, Q9NP64, O75400, Q8N5F7, Q8N9E0	9	694	20495	19.6878	8.80504e-05	8.80542e-05	8.80542e-05
GOTERM_MF_DIRECT	GO:0003723~RNA binding	6	60	0.000132652	Q66PJ3, Q9BRR8, Q9NP64, P49756, O75400, Q8N5F7	9	1470	18811	8.53107	0.00159067	0.00159183	0.00159183
UP_SEQ_FEATURE	CROSSLNK:Glycyl lysine isopeptide (Lys-Gly) (interchain with G-Cter in SUMO2)	5	50	0.000832007	Q66PJ3, Q9BRR8, P49756, O75400, Q8N5F7	9	1267	20495	8.98667	0.0319405	0.0162241	0.0162241
GOTERM_BP_DIRECT	GO:0006397~mRNA processing	3	30	0.00262757	Q66PJ3, Q9BRR8, P49756	8	220	19256	32.8227	0.080746	0.0840821	0.0840821
UP_KW_BIOLOGICAL_PROCESS	KW-0508~mRNA splicing	3	30	0.00401463	Q66PJ3, P49756, O75400	5	295	11187	22.7532	0.0355569	0.0295389	0.0295389
UP_KW_BIOLOGICAL_PROCESS	KW-0507~mRNA processing	3	30	0.0065642	Q66PJ3, P49756, O75400	5	379	11187	17.7103	0.0575501	0.0295389	0.0295389
UP_SEQ_FEATURE	COMPBIAS:Basic and acidic residues	7	70	0.00662811	Q66PJ3, Q9BRR8, Q9NP64, P49756, O75400, Q8N5F7, Q8N9E0	9	5568	20495	2.86289	0.228452	0.0861654	0.0861654
UP_KW_PTM	KW-1017~Isopeptide bond	5	50	0.00688144	Q66PJ3, Q9BRR8, P49756, O75400, Q8N5F7	8	1811	14097	4.86506	0.0405848	0.0481701	0.0481701
GOTERM_CC_DIRECT	GO:0016607~nuclear speck	3	30	0.00869689	Q66PJ3, P49756, O75400	8	432	20472	17.7708	0.130432	0.13915	0.13915
UP_KW_PTM	KW-0832~Ubl conjugation	5	50	0.0242169	Q66PJ3, Q9BRR8, P49756, O75400, Q8N5F7	8	2572	14097	3.42559	0.136784	0.0847592	0.0847592
KEGG_PATHWAY	hsa03040:Spliceosome	2	20	0.0357244	P49756, O75400	3	147	8156	36.9887	0.196091	0.214346	0.214346
UP_KW_PTM	KW-0007~Acetylation	5	50	0.0665051	Q9BRR8, Q9NP64, P49756, O75400, Q8N5F7	8	3462	14097	2.54495	0.338284	0.155179	0.155179
GOTERM_BP_DIRECT	GO:0008380~RNA splicing	2	20	0.0704887	Q66PJ3, P49756	8	200	19256	24.07	0.903584	0.759162	0.759162
GOTERM_BP_DIRECT	GO:0000398~mRNA splicing, via spliceosome	2	20	0.0711714	Q9BRR8, O75400	8	202	19256	23.8317	0.905824	0.759162	0.759162
UP_KW_CELLULAR_COMPONENT	KW-0539~Nucleus	5	50	0.088614	Q66PJ3, Q9NP64, P49756, O75400, Q8N5F7	7	5636	17543	2.22333	0.426921	0.531684	0.531684

## Sheet: 5. BGLF3.5
Category	Term	Count	%	PValue	Genes	List Total	Pop Hits	Pop Total	Fold Enrichment	Bonferroni	Benjamini	FDR
GOTERM_CC_DIRECT	GO:0005813~centrosome	2	100	0.0267194	Q15018, Q9NY27	2	547	20472	37.426	0.296774	0.347352	0.347352
UP_KW_CELLULAR_COMPONENT	KW-0206~Cytoskeleton	2	100	0.0753577	Q15018, Q9NY27	2	1322	17543	13.27	0.269038	0.301431	0.301431

## Sheet: 7. BKRF3
Category	Term	Count	%	PValue	Genes	List Total	Pop Hits	Pop Total	Fold Enrichment	Bonferroni	Benjamini	FDR
GOTERM_CC_DIRECT	GO:0070062~extracellular exosome	7	53.8462	0.000229131	P33316, P54819, Q8N0Y7, Q99497, P60174, P30086, O00299	11	2218	20472	5.8736	0.00776106	0.00779044	0.00779044
UP_KW_PTM	KW-0007~Acetylation	8	61.5385	0.00312954	Q9BRR8, P54819, Q8N0Y7, Q99497, P60174, O00299, P58546, Q8N5F7	11	3462	14097	2.9614	0.0338913	0.0375544	0.0375544
GOTERM_CC_DIRECT	GO:0005634~nucleus	8	61.5385	0.00857603	P33316, Q9BRR8, Q99497, P60174, P30086, O00299, P58546, Q8N5F7	11	5930	20472	2.51075	0.25386	0.145792	0.145792
GOTERM_BP_DIRECT	GO:0051881~regulation of mitochondrial membrane potential	2	15.3846	0.0159865	Q99497, O00299	11	31	19256	112.938	0.922879	1	1
UP_KW_BIOLOGICAL_PROCESS	KW-0324~Glycolysis	2	15.3846	0.0191577	Q8N0Y7, P60174	7	36	11187	88.7857	0.251852	0.287366	0.287366
GOTERM_BP_DIRECT	GO:0006096~glycolytic process	2	15.3846	0.0221128	Q8N0Y7, P60174	11	43	19256	81.4207	0.97143	1	1
KEGG_PATHWAY	hsa01100:Metabolic pathways	4	30.7692	0.0230409	P33316, P54819, Q8N0Y7, P60174	5	1539	8156	4.23964	0.327181	0.174451	0.174451
GOTERM_CC_DIRECT	GO:0005739~mitochondrion	4	30.7692	0.0285123	P33316, P54819, Q99497, O00299	11	1437	20472	5.18049	0.626002	0.323139	0.323139
KEGG_PATHWAY	hsa00010:Glycolysis / Gluconeogenesis	2	15.3846	0.0324625	Q8N0Y7, P60174	5	67	8156	48.6925	0.429372	0.174451	0.174451
KEGG_PATHWAY	hsa01230:Biosynthesis of amino acids	2	15.3846	0.0362851	Q8N0Y7, P60174	5	75	8156	43.4987	0.46651	0.174451	0.174451
GOTERM_MF_DIRECT	GO:0003723~RNA binding	4	30.7692	0.0376878	P33316, Q9BRR8, P30086, Q8N5F7	11	1470	18811	4.65331	0.853513	1	1
UP_KW_PTM	KW-0597~Phosphoprotein	10	76.9231	0.0407228	P33316, Q9BRR8, P54819, Q8N0Y7, Q99497, P60174, P30086, O00299, P58546, Q8N5F7	11	8321	14097	1.54013	0.367026	0.244337	0.244337
KEGG_PATHWAY	hsa01232:Nucleotide metabolism	2	15.3846	0.0410474	P33316, P54819	5	85	8156	38.3812	0.509599	0.174451	0.174451
GOTERM_CC_DIRECT	GO:0005758~mitochondrial intermembrane space	2	15.3846	0.0431122	P54819, Q99497	11	90	20472	41.3576	0.776501	0.348087	0.348087
GOTERM_CC_DIRECT	GO:0048471~perinuclear region of cytoplasm	3	23.0769	0.0511892	Q99497, O00299, P58546	11	763	20472	7.31753	0.832465	0.348087	0.348087
KEGG_PATHWAY	hsa01200:Carbon metabolism	2	15.3846	0.0552284	Q8N0Y7, P60174	5	115	8156	28.3687	0.619324	0.187777	0.187777
UP_KW_CELLULAR_COMPONENT	KW-0963~Cytoplasm	6	46.1538	0.0676035	Q99497, P60174, P30086, O00299, P58546, Q8WU39	9	5470	17543	2.13809	0.387361	0.399001	0.399001
UP_KW_MOLECULAR_FUNCTION	KW-0413~Isomerase	2	15.3846	0.0861509	Q8N0Y7, P60174	8	149	11655	19.5554	0.716702	1	1

## Sheet: 8. BVLF1.5
Category	Term	Count	%	PValue	Genes	List Total	Pop Hits	Pop Total	Fold Enrichment	Bonferroni	Benjamini	FDR
UP_SEQ_FEATURE	COMPBIAS:Basic residues	7	63.6364	2.75871e-07	Q66PJ3, Q9UQ35, Q9BRR8, Q8TA86, Q9NP64, Q8N5F7, Q8N9E0	11	694	20495	18.7929	1.51728e-05	1.51729e-05	1.51729e-05
GOTERM_MF_DIRECT	GO:0003723~RNA binding	7	63.6364	3.59635e-05	Q66PJ3, Q9UQ35, Q9BRR8, Q8TA86, Q9NP64, O43823, Q8N5F7	11	1470	18811	8.14329	0.000754962	0.000755233	0.000755233
UP_SEQ_FEATURE	CROSSLNK:Glycyl lysine isopeptide (Lys-Gly) (interchain with G-Cter in SUMO2)	6	54.5455	0.000173687	Q66PJ3, Q9UQ35, Q9BRR8, Q8TA86, O43823, Q8N5F7	11	1267	20495	8.82328	0.00950811	0.00477639	0.00477639
UP_SEQ_FEATURE	COMPBIAS:Basic and acidic residues	9	81.8182	0.000766984	Q66PJ3, Q9UQ35, Q9BRR8, Q8TA86, Q9NP64, O43823, Q8N5F7, Q9NVI7, Q8N9E0	11	5568	20495	3.01161	0.0413223	0.0140614	0.0140614
UP_KW_PTM	KW-1017~Isopeptide bond	6	54.5455	0.00279961	Q66PJ3, Q9UQ35, Q9BRR8, Q8TA86, O43823, Q8N5F7	10	1811	14097	4.67046	0.0166805	0.0195973	0.0167977
UP_KW_MOLECULAR_FUNCTION	KW-0390~IgG-binding protein	2	18.1818	0.00342788	P12318, P31995	6	8	11655	485.625	0.0203918	0.0205673	0.0205673
GOTERM_MF_DIRECT	GO:0019864~IgG binding	2	18.1818	0.00583367	P12318, P31995	11	11	18811	310.926	0.115618	0.0612535	0.0612535
UP_KW_PTM	KW-0597~Phosphoprotein	10	90.9091	0.00868299	Q66PJ3, P12318, Q9UQ35, Q9BRR8, Q8TA86, Q9NP64, O43823, Q8N5F7, Q9NVI7, P31995	10	8321	14097	1.69415	0.05098	0.0303905	0.026049
UP_SEQ_FEATURE	ZN_FING:CCHC-type	2	18.1818	0.0126166	Q8TA86, Q9NP64	11	26	20495	143.322	0.502583	0.173478	0.173478
UP_KW_PTM	KW-0832~Ubl conjugation	6	54.5455	0.0132164	Q66PJ3, Q9UQ35, Q9BRR8, Q8TA86, O43823, Q8N5F7	10	2572	14097	3.28857	0.076724	0.0308382	0.0264328
UP_SEQ_FEATURE	REGION:Disordered	11	100	0.0158438	Q66PJ3, P12318, Q9UQ35, Q9BRR8, Q8TA86, Q9NP64, O43823, Q8N5F7, Q9NVI7, P31995, Q8N9E0	11	13542	20495	1.51344	0.584547	0.174282	0.174282
KEGG_PATHWAY	hsa05140:Leishmaniasis	2	18.1818	0.0187938	P12318, P31995	3	77	8156	70.6147	0.218582	0.113503	0.113503
GOTERM_BP_DIRECT	GO:0050776~regulation of immune response	2	18.1818	0.0199231	P12318, P31995	10	43	19256	89.5628	0.474801	0.637541	0.637541
KEGG_PATHWAY	hsa05150:Staphylococcus aureus infection	2	18.1818	0.0234038	P12318, P31995	3	96	8156	56.6389	0.264987	0.113503	0.113503
KEGG_PATHWAY	hsa04380:Osteoclast differentiation	2	18.1818	0.0311435	P12318, P31995	3	128	8156	42.4792	0.337215	0.113503	0.113503
KEGG_PATHWAY	hsa04145:Phagosome	2	18.1818	0.0369281	P12318, P31995	3	152	8156	35.7719	0.386855	0.113503	0.113503
GOTERM_CC_DIRECT	GO:0071013~catalytic step 2 spliceosome	2	18.1818	0.0384605	Q9UQ35, Q9BRR8	10	89	20472	46.0045	0.609868	0.923051	0.923051
KEGG_PATHWAY	hsa05152:Tuberculosis	2	18.1818	0.0436549	P12318, P31995	3	180	8156	30.2074	0.440255	0.113503	0.113503
GOTERM_MF_DIRECT	GO:0008270~zinc ion binding	3	27.2727	0.0756029	Q9NP64, O43823, Q9NVI7	11	873	18811	5.8766	0.80812	0.43631	0.43631
UP_KW_CELLULAR_COMPONENT	KW-0539~Nucleus	6	54.5455	0.0760942	Q66PJ3, Q9UQ35, Q8TA86, Q9NP64, O43823, Q8N5F7	9	5636	17543	2.07511	0.469089	0.608753	0.608753
GOTERM_CC_DIRECT	GO:0005634~nucleus	6	54.5455	0.0865953	Q66PJ3, Q9UQ35, Q9BRR8, Q8TA86, O43823, Q8N5F7	10	5930	20472	2.07137	0.886259	0.951531	0.951531
GOTERM_BP_DIRECT	GO:0008380~RNA splicing	2	18.1818	0.0897043	Q66PJ3, Q8TA86	10	200	19256	19.256	0.950587	0.786149	0.786149
GOTERM_BP_DIRECT	GO:0000398~mRNA splicing, via spliceosome	2	18.1818	0.090564	Q9UQ35, Q9BRR8	10	202	19256	19.0653	0.952059	0.786149	0.786149
SMART	SM00408:IGc2	2	18.1818	0.0947372	P12318, P31995	5	254	10337	16.2787	0.449639	0.547734	0.547734
GOTERM_MF_DIRECT	GO:0004888~transmembrane signaling receptor activity	2	18.1818	0.096072	P12318, P31995	11	189	18811	18.0962	0.880102	0.43631	0.43631
UP_SEQ_FEATURE	DOMAIN:Ig-like C2-type 1	2	18.1818	0.096106	P12318, P31995	11	206	20495	18.0891	0.996141	0.755118	0.755118
UP_SEQ_FEATURE	DOMAIN:Ig-like C2-type 2	2	18.1818	0.096106	P12318, P31995	11	206	20495	18.0891	0.996141	0.755118	0.755118
GOTERM_BP_DIRECT	GO:0006397~mRNA processing	2	18.1818	0.0982686	Q66PJ3, Q9BRR8	10	220	19256	17.5055	0.963485	0.786149	0.786149

## Sheet: 9. BLLF3
Category	Term	Count	%	PValue	Genes	List Total	Pop Hits	Pop Total	Fold Enrichment	Bonferroni	Benjamini	FDR
UP_SEQ_FEATURE	MOTIF:ATG8 interaction motif (AIM)	2	33.3333	0.00029274	Q86V97, Q8WVZ9	4	2	20495	5123.75	0.0110641	0.0111241	0.0111241
GOTERM_BP_DIRECT	GO:0035020~regulation of Rac protein signal transduction	2	33.3333	0.00217967	Q86V97, Q8WVZ9	4	14	19256	687.714	0.0674434	0.0675696	0.0675696
GOTERM_CC_DIRECT	GO:0031463~Cul3-RING ubiquitin ligase complex	2	33.3333	0.00555852	Q86V97, Q8WVZ9	4	38	20472	269.368	0.100491	0.105612	0.105612
GOTERM_BP_DIRECT	GO:0009968~negative regulation of signal transduction	2	33.3333	0.00714986	Q86V97, Q8WVZ9	4	46	19256	209.304	0.205162	0.102696	0.102696
INTERPRO	IPR017096:Kelch-like protein, gigaxonin	2	33.3333	0.0072021	Q86V97, Q8WVZ9	4	46	19116	207.783	0.102752	0.0439678	0.0439678
UP_KW_MOLECULAR_FUNCTION	KW-0734~Signal transduction inhibitor	2	33.3333	0.00839109	Q86V97, Q8WVZ9	3	49	11655	158.571	0.0249626	0.0251733	0.0251733
UP_SEQ_FEATURE	REPEAT:Kelch 5	2	33.3333	0.00963028	Q86V97, Q8WVZ9	4	66	20495	155.265	0.307692	0.0655964	0.0655964
INTERPRO	IPR006652:Kelch repeat type 1	2	33.3333	0.00969905	Q86V97, Q8WVZ9	4	62	19116	154.161	0.136012	0.0439678	0.0439678
INTERPRO	IPR011705:BTB/Kelch-associated	2	33.3333	0.00969905	Q86V97, Q8WVZ9	4	62	19116	154.161	0.136012	0.0439678	0.0439678
GOTERM_BP_DIRECT	GO:0070936~protein K48-linked ubiquitination	2	33.3333	0.00993833	Q86V97, Q8WVZ9	4	64	19256	150.438	0.273573	0.102696	0.102696
UP_SEQ_FEATURE	REPEAT:Kelch 4	2	33.3333	0.0102119	Q86V97, Q8WVZ9	4	70	20495	146.393	0.322976	0.0655964	0.0655964
UP_SEQ_FEATURE	REPEAT:Kelch 1	2	33.3333	0.0103573	Q86V97, Q8WVZ9	4	71	20495	144.331	0.326745	0.0655964	0.0655964
UP_SEQ_FEATURE	REPEAT:Kelch 3	2	33.3333	0.0103573	Q86V97, Q8WVZ9	4	71	20495	144.331	0.326745	0.0655964	0.0655964
UP_SEQ_FEATURE	REPEAT:Kelch 2	2	33.3333	0.0103573	Q86V97, Q8WVZ9	4	71	20495	144.331	0.326745	0.0655964	0.0655964
SMART	SM00612:Kelch	2	33.3333	0.0111909	Q86V97, Q8WVZ9	3	58	10337	118.816	0.0440177	0.0231513	0.0231513
SMART	SM00875:SM00875	2	33.3333	0.0115757	Q86V97, Q8WVZ9	3	60	10337	114.856	0.0455048	0.0231513	0.0231513
INTERPRO	IPR015915:Kelch-type beta propeller	2	33.3333	0.0117247	Q86V97, Q8WVZ9	4	75	19116	127.44	0.162145	0.0439678	0.0439678
UP_KW_DOMAIN	KW-0880~Kelch repeat	2	33.3333	0.0144065	Q86V97, Q8WVZ9	4	72	14922	103.625	0.0699867	0.0720325	0.0720325
UP_SEQ_FEATURE	DOMAIN:BTB	2	33.3333	0.0246795	Q86V97, Q8WVZ9	4	170	20495	60.2794	0.613099	0.133974	0.133974
INTERPRO	IPR000210:BTB/POZ-like	2	33.3333	0.0282929	Q86V97, Q8WVZ9	4	182	19116	52.5165	0.349824	0.0741948	0.0741948
INTERPRO	IPR011333:BTB/POZ fold	2	33.3333	0.0296779	Q86V97, Q8WVZ9	4	191	19116	50.0419	0.363588	0.0741948	0.0741948
GOTERM_BP_DIRECT	GO:0043161~proteasome-mediated ubiquitin-dependent protein catabolic process	2	33.3333	0.0323632	Q86V97, Q8WVZ9	4	210	19256	45.8476	0.651024	0.250815	0.250815
SMART	SM00225:BTB	2	33.3333	0.0339543	Q86V97, Q8WVZ9	3	177	10337	38.9341	0.129055	0.0452725	0.0452725
PIR_SUPERFAMILY	PIRSF037037:kelch-like protein, gigaxonin type	2	33.3333	0.0512021	Q86V97, Q8WVZ9	3	46	1774	25.7101	0.0997825	0.102404	0.102404

## Sheet: 10. BRRF1
Category	Term	Count	%	PValue	Genes	List Total	Pop Hits	Pop Total	Fold Enrichment	Bonferroni	Benjamini	FDR
GOTERM_CC_DIRECT	GO:0030014~CCR4-NOT complex	6	85.7143	1.00265e-16	Q9UIV1, Q9ULM6, O75175, Q9NZN8, A5YKK6, Q96LI5	6	15	20472	1364.8	1.44329e-15	1.30344e-15	1.30344e-15
GOTERM_BP_DIRECT	GO:0000289~nuclear-transcribed mRNA poly(A) tail shortening	6	85.7143	1.19424e-15	Q9UIV1, Q9ULM6, O75175, Q9NZN8, A5YKK6, Q96LI5	6	22	19256	875.273	4.15223e-14	3.94101e-14	2.62734e-14
GOTERM_MF_DIRECT	GO:0004535~poly(A)-specific ribonuclease activity	5	71.4286	6.85237e-13	Q9UIV1, Q9ULM6, Q9NZN8, A5YKK6, Q96LI5	6	13	18811	1205.83	1.23341e-11	1.23343e-11	1.1649e-11
UP_KW_BIOLOGICAL_PROCESS	KW-0943~RNA-mediated gene silencing	6	85.7143	4.07808e-12	Q9UIV1, Q9ULM6, O75175, Q9NZN8, A5YKK6, Q96LI5	6	61	11187	183.393	2.03904e-11	2.03904e-11	2.03904e-11
GOTERM_BP_DIRECT	GO:0090503~RNA phosphodiester bond hydrolysis, exonucleolytic	5	71.4286	4.56554e-11	Q9UIV1, Q9ULM6, Q9NZN8, A5YKK6, Q96LI5	6	35	19256	458.476	1.55229e-09	7.53315e-10	5.0221e-10
KEGG_PATHWAY	hsa03018:RNA degradation	6	85.7143	7.50298e-11	Q9UIV1, Q9ULM6, O75175, Q9NZN8, A5YKK6, Q96LI5	6	79	8156	103.241	7.50298e-11	7.50298e-11	7.50298e-11
GOTERM_CC_DIRECT	GO:0030015~CCR4-NOT core complex	4	57.1429	1.39852e-10	Q9UIV1, O75175, Q9NZN8, A5YKK6	6	6	20472	2274.67	1.81807e-09	9.09038e-10	9.09038e-10
GOTERM_BP_DIRECT	GO:0010606~positive regulation of cytoplasmic mRNA processing body assembly	4	57.1429	1.68054e-10	Q9ULM6, Q9NZN8, A5YKK6, Q96LI5	6	6	19256	2139.56	5.71384e-09	1.8486e-09	1.2324e-09
UP_KW_BIOLOGICAL_PROCESS	KW-0810~Translation regulation	6	85.7143	2.12035e-10	Q9UIV1, Q9ULM6, O75175, Q9NZN8, A5YKK6, Q96LI5	6	132	11187	84.75	1.06018e-09	5.30088e-10	5.30088e-10
GOTERM_BP_DIRECT	GO:0031047~gene silencing by RNA	4	57.1429	1.18872e-07	Q9UIV1, O75175, Q9NZN8, Q96LI5	6	45	19256	285.274	4.04165e-06	9.80697e-07	6.53798e-07
GOTERM_CC_DIRECT	GO:0000932~P-body	4	57.1429	1.02412e-06	Q9UIV1, O75175, Q9NZN8, A5YKK6	6	97	20472	140.701	1.33135e-05	4.43787e-06	4.43787e-06
GOTERM_BP_DIRECT	GO:2000036~regulation of stem cell population maintenance	3	42.8571	4.90253e-06	O75175, Q9NZN8, A5YKK6	6	14	19256	687.714	0.000166673	3.23567e-05	2.15711e-05
GOTERM_BP_DIRECT	GO:0001829~trophectodermal cell differentiation	3	42.8571	6.46353e-06	O75175, Q9NZN8, A5YKK6	6	16	19256	601.75	0.000219737	3.55494e-05	2.36996e-05
GOTERM_MF_DIRECT	GO:0000175~3'-5'-exoribonuclease activity	3	42.8571	2.79463e-05	Q9UIV1, Q9ULM6, Q96LI5	6	32	18811	293.922	0.000502915	0.000251517	0.000237544
GOTERM_BP_DIRECT	GO:0006417~regulation of translation	3	42.8571	0.00019544	Q9UIV1, A5YKK6, Q96LI5	6	86	19256	111.953	0.00662359	0.000921361	0.000614241
UP_KW_MOLECULAR_FUNCTION	KW-0269~Exonuclease	3	42.8571	0.000208834	Q9UIV1, Q9ULM6, Q96LI5	6	54	11655	107.917	0.00166945	0.00167067	0.00167067
UP_KW_BIOLOGICAL_PROCESS	KW-0805~Transcription regulation	6	85.7143	0.000428937	Q9UIV1, Q9ULM6, O75175, Q9NZN8, A5YKK6, Q96LI5	6	2374	11187	4.7123	0.00214284	0.000620095	0.000620095
UP_SEQ_FEATURE	REGION:Nuclease domain	2	28.5714	0.000487876	Q9ULM6, Q96LI5	6	2	20495	3415.83	0.0236281	0.011953	0.0109772
UP_SEQ_FEATURE	DOMAIN:NOT2_3_5	2	28.5714	0.000487876	O75175, Q9NZN8	6	2	20495	3415.83	0.0236281	0.011953	0.0109772
UP_KW_BIOLOGICAL_PROCESS	KW-0804~Transcription	6	85.7143	0.000496076	Q9UIV1, Q9ULM6, O75175, Q9NZN8, A5YKK6, Q96LI5	6	2444	11187	4.57733	0.00247792	0.000620095	0.000620095
INTERPRO	IPR007282:NOT2/NOT3/NOT5	2	28.5714	0.000523067	O75175, Q9NZN8	6	2	19116	3186	0.00573872	0.00575374	0.00575374
GOTERM_MF_DIRECT	GO:0004532~exoribonuclease activity	2	28.5714	0.00132844	Q9UIV1, Q9ULM6	6	5	18811	1254.07	0.0236439	0.00797067	0.00752785
GOTERM_CC_DIRECT	GO:0005829~cytosol	6	85.7143	0.00136877	Q9UIV1, Q9ULM6, O75175, Q9NZN8, A5YKK6, Q96LI5	6	5477	20472	3.73781	0.0176486	0.00444851	0.00444851
UP_KW_MOLECULAR_FUNCTION	KW-0678~Repressor	4	57.1429	0.0014347	Q9UIV1, O75175, Q9NZN8, A5YKK6	6	628	11655	12.3726	0.0114201	0.00427752	0.00427752
UP_KW_MOLECULAR_FUNCTION	KW-0540~Nuclease	3	42.8571	0.00160407	Q9UIV1, Q9ULM6, Q96LI5	6	150	11655	38.85	0.0127607	0.00427752	0.00427752
UP_SEQ_FEATURE	REGION:Repressor domain	2	28.5714	0.00195036	O75175, Q9NZN8	6	8	20495	853.958	0.091228	0.0318559	0.0292554
GOTERM_CC_DIRECT	GO:0005634~nucleus	6	85.7143	0.00203682	Q9UIV1, Q9ULM6, O75175, Q9NZN8, A5YKK6, Q96LI5	6	5930	20472	3.45228	0.0261574	0.00529572	0.00529572
GOTERM_BP_DIRECT	GO:0000288~nuclear-transcribed mRNA catabolic process, deadenylation-dependent decay	2	28.5714	0.00259417	A5YKK6, Q96LI5	6	10	19256	641.867	0.0845287	0.0101141	0.00674273
UP_SEQ_FEATURE	DOMAIN:Endo/exonuclease/phosphatase	2	28.5714	0.00268096	Q9ULM6, Q96LI5	6	11	20495	621.061	0.123259	0.0328418	0.0301608
UP_KW_CELLULAR_COMPONENT	KW-0963~Cytoplasm	6	85.7143	0.00294355	Q9UIV1, Q9ULM6, O75175, Q9NZN8, A5YKK6, Q96LI5	6	5470	17543	3.20713	0.00587843	0.00341832	0.00341832
GOTERM_BP_DIRECT	GO:0061014~positive regulation of mRNA catabolic process	2	28.5714	0.00337137	Q9UIV1, A5YKK6	6	13	19256	493.744	0.108473	0.0101141	0.00674273
GOTERM_BP_DIRECT	GO:0060213~positive regulation of nuclear-transcribed mRNA poly(A) tail shortening	2	28.5714	0.00337137	Q9UIV1, A5YKK6	6	13	19256	493.744	0.108473	0.0101141	0.00674273
GOTERM_BP_DIRECT	GO:0043928~exonucleolytic nuclear-transcribed mRNA catabolic process involved in deadenylation-dependent decay	2	28.5714	0.00337137	Q9UIV1, Q9ULM6	6	13	19256	493.744	0.108473	0.0101141	0.00674273
UP_KW_CELLULAR_COMPONENT	KW-0539~Nucleus	6	85.7143	0.00341832	Q9UIV1, Q9ULM6, O75175, Q9NZN8, A5YKK6, Q96LI5	6	5636	17543	3.11267	0.00682495	0.00341832	0.00341832
GOTERM_BP_DIRECT	GO:1900153~positive regulation of nuclear-transcribed mRNA catabolic process, deadenylation-dependent decay	2	28.5714	0.00388923	Q9UIV1, A5YKK6	6	15	19256	427.911	0.12409	0.0105297	0.00701983
GOTERM_BP_DIRECT	GO:0033147~negative regulation of intracellular estrogen receptor signaling pathway	2	28.5714	0.00414808	Q9NZN8, A5YKK6	6	16	19256	401.167	0.131796	0.0105297	0.00701983
INTERPRO	IPR005135:Endonuclease/exonuclease/phosphatase	2	28.5714	0.00678282	Q9ULM6, Q96LI5	6	26	19116	245.077	0.0721314	0.0373055	0.0373055
GOTERM_BP_DIRECT	GO:0008284~positive regulation of cell proliferation	3	42.8571	0.00766285	Q9UIV1, Q9ULM6, Q96LI5	6	549	19256	17.5373	0.230135	0.0180624	0.0120416
GOTERM_BP_DIRECT	GO:0035195~gene silencing by miRNA	3	42.8571	0.00827068	Q9UIV1, Q9ULM6, A5YKK6	6	571	19256	16.8616	0.246007	0.0181955	0.0121303
UP_KW_LIGAND	KW-0460~Magnesium	3	42.8571	0.00851592	Q9UIV1, Q9ULM6, Q96LI5	3	630	6822	10.8286	0.0169593	0.0170318	0.0170318
GOTERM_CC_DIRECT	GO:0016020~membrane	4	57.1429	0.0158297	Q9UIV1, Q9ULM6, Q9NZN8, A5YKK6	6	2547	20472	5.35846	0.187331	0.0342976	0.0342976
SMART	SM00369:LRR_TYP	2	28.5714	0.0175099	Q9ULM6, Q96LI5	2	181	10337	57.1105	0.0175099	0.0175099	0.0175099
UP_KW_DISEASE	KW-0991~Mental retardation	3	42.8571	0.0180104	O75175, Q9NZN8, A5YKK6	3	592	4408	7.44595	0.0701188	0.0720418	0.0720418
UP_SEQ_FEATURE	METAL:Magnesium 1	2	28.5714	0.0200874	Q9ULM6, Q96LI5	6	83	20495	82.3092	0.630019	0.166008	0.152456
UP_SEQ_FEATURE	METAL:Magnesium 2	2	28.5714	0.0203275	Q9ULM6, Q96LI5	6	84	20495	81.3294	0.634434	0.166008	0.152456
GOTERM_BP_DIRECT	GO:0017148~negative regulation of translation	2	28.5714	0.0213689	Q9UIV1, A5YKK6	6	83	19256	77.3333	0.520216	0.0440734	0.0293823
GOTERM_CC_DIRECT	GO:0005737~cytoplasm	5	71.4286	0.0214223	Q9UIV1, Q9ULM6, O75175, Q9NZN8, Q96LI5	6	5570	20472	3.06284	0.245361	0.0397843	0.0397843
UP_SEQ_FEATURE	ACT_SITE:Proton donor/acceptor	2	28.5714	0.0253573	Q9ULM6, Q96LI5	6	105	20495	65.0635	0.71593	0.177501	0.163011
UP_KW_DOMAIN	KW-0433~Leucine-rich repeat	2	28.5714	0.0423001	Q9ULM6, Q96LI5	3	319	14922	31.185	0.121608	0.1269	0.1269
INTERPRO	IPR003591:Leucine-rich repeat, typical subtype	2	28.5714	0.0464592	Q9ULM6, Q96LI5	6	181	19116	35.2044	0.407441	0.170351	0.170351
GOTERM_MF_DIRECT	GO:0003723~RNA binding	3	42.8571	0.0520486	Q9UIV1, Q9ULM6, A5YKK6	6	1470	18811	6.3983	0.617924	0.234219	0.221207
UP_KW_MOLECULAR_FUNCTION	KW-9996~Developmental protein	3	42.8571	0.0606205	O75175, Q9NZN8, A5YKK6	6	990	11655	5.88636	0.393643	0.0969928	0.0969928
UP_KW_MOLECULAR_FUNCTION	KW-0217~Developmental protein	3	42.8571	0.0606205	O75175, Q9NZN8, A5YKK6	6	990	11655	5.88636	0.393643	0.0969928	0.0969928
UP_SEQ_FEATURE	REPEAT:LRR 4	2	28.5714	0.0630055	Q9ULM6, Q96LI5	6	265	20495	25.7799	0.958779	0.305363	0.280436
UP_SEQ_FEATURE	REPEAT:LRR 3	2	28.5714	0.0660126	Q9ULM6, Q96LI5	6	278	20495	24.5743	0.964786	0.305363	0.280436
UP_SEQ_FEATURE	REPEAT:LRR 2	2	28.5714	0.0680898	Q9ULM6, Q96LI5	6	287	20495	23.8037	0.968426	0.305363	0.280436
INTERPRO	IPR001611:Leucine-rich repeat	2	28.5714	0.0684143	Q9ULM6, Q96LI5	6	269	19116	23.6877	0.541382	0.188139	0.188139
UP_SEQ_FEATURE	REPEAT:LRR 1	2	28.5714	0.068551	Q9ULM6, Q96LI5	6	289	20495	23.639	0.969183	0.305363	0.280436

[truncated: 38 more sheets: 12. BGLF3, 13. LF1, 14. SM, 15. BALF1-0, 16. BFRF1, 17. BMRF1, 18. LF2, 19. BGLF4, 20. BGLF5, 22. BXLF1, 23. BALF3, 24. BBLF2-3, 25. BcRF1, 26. BBLF4, 27. BSLF1, 28. BALF2, 29. BNRF1, 31. BBLF1, 32. BLRF1, 33. BFRF0.5 …]
