# Supplementary material for: An Epstein-Barr virus protein interaction map reveals NLRP3 inflammasome evasion via MAVS UFMylation
Source: Mol Cell. Author manuscript; Available in PMC 2023 Jul 27. (PMC10372749; doi:10.1016/j.molcel.2023.05.018)
Supplement: Table S4 [file NIHMS1912437-supplement-Table_S4.xlsx]

## Sheet: Description
Supplemental Table 4. Details of HCIPs interacting with proteins from EBV, HCMV and/or KSHV. Related to Figure 2A.
Individual worksheets show enrichment of functional pathways among proteins interacting with individual viruses, or combinations of viruses, using DAVID software and a maximum p-value of 0.05.

## Sheet: EBV, HCMV and KSHV
Category	Term	Genes	Fold Enrichment	Benjamini
GOTERM_CC_DIRECT	GO:0030014~CCR4-NOT complex	Q9UIV1, Q9ULM6, O75175, Q9NZN8, A5YKK6	170.6	5.39131e-07
GOTERM_CC_DIRECT	GO:0000151~ubiquitin ligase complex	Q6VN20, Q8IUR7, Q96S59, Q9NWU2	17.8017	0.0145721
GOTERM_BP_DIRECT	GO:0090503~RNA phosphodiester bond hydrolysis, exonucleolytic	Q9UIV1, Q9ULM6, Q9UKF6, Q9NZN8, A5YKK6	72.391	8.883e-05
GOTERM_CC_DIRECT	GO:0016604~nuclear body	Q92793, Q9UIV1, P15927, P52948, Q96S59, Q93009, Q9UER7	10.5681	0.00072376
GOTERM_CC_DIRECT	GO:0016605~PML body	Q12873, P27694, P15927, Q93009, Q9UER7	24.1415	0.000742491

## Sheet: EBV only
Category	Term	Genes	Fold Enrichment	Benjamini
UP_SEQ_FEATURE	CROSSLNK:Glycyl lysine isopeptide (Lys-Gly) (interchain with G-Cter in SUMO2)	Q7KZF4, O95433, Q6P1J9, Q9BY77, Q9Y265, P52272, Q14966, P62081, P33993, P33991, Q9Y3I0, O00267, Q9BYG3, O43719, P16220, Q96JM3, P09651, P21127, P62995, Q9Y3Z3, P38919, P51991, P07910, Q16637, P55036, Q13769, P04406, O75533, P12268, Q9UBT2, Q9NYV4, P22626, P63173, Q08945, Q9UHX1, P48556, O43290, P09661, P46779, Q14980, P26641, Q14103, P35637, O75643, P31153, O75400, P18583, P33176, Q15717, Q9BTT0,…	3.34593	7.17279e-34
UP_KW_BIOLOGICAL_PROCESS	KW-0508~mRNA splicing	Q13435, Q14004, Q9UJV9, Q7RTV0, Q53GS9, P52272, Q8IX01, Q9P013, Q2TAY7, P62316, P62318, Q8WVK2, P09651, P62995, P62314, P38919, P51991, Q16637, P07910, P54105, Q15029, Q96SB4, O75934, Q13769, O75533, Q9Y312, P31483, Q9NYV4, Q9Y3B4, P22626, P11142, Q9Y3F4, Q8NI27, Q9UHX1, O43290, Q6P2Q9, P09661, P55081, Q15233, Q86W42, Q96BP3, O75643, O75400, P18583, O60508, O60506, P55769, P17844, Q9Y4Z0, O43143,…	5.1948	3.4124e-24
GOTERM_CC_DIRECT	GO:1904813~ficolin-1-rich granule lumen	Q13510, P00491, Q14004, P07900, P14618, P06737, P12956, P62937, P20839, P51665, P35998, Q12905, P42025, P36871, P20618, P04040, O15511, Q13200, Q9UJU6, P25787, Q15008, P06744, O43242, Q14974, Q9Y315, P13639, P07858, P37108, O00571, P17980, O00232, P12268, P18206, P11142, P35573, P14174, P07384, P04075, P06396, P08238, P02794	9.78175	1.39771e-26
UP_KW_LIGAND	KW-0547~Nucleotide-binding	P54577, Q14204, Q14566, Q96L91, P07900, P00390, Q9Y265, P33992, P33993, P30086, Q9Y5M8, P16615, P33991, Q9Y3I0, O60841, P62195, P41250, P25205, P21127, Q9Y3Z3, P38919, Q15029, P49411, P13639, P11217, P04406, P41091, Q9UBT2, P35250, Q9NYV4, Q9BUF5, Q9NVP1, P21817, P22102, P61158, Q16881, P07205, P26640, O75643, P31153, P68363, P33176, O43776, P35998, P52732, P61163, Q93084, P26639, Q9Y295, P22314,…	1.99005	4.69407e-19
GOTERM_CC_DIRECT	GO:0000502~proteasome complex	Q9BRP4, P28062, P51665, P35998, P62333, P62195, P20618, P25789, Q13200, P25787, P25786, Q15008, O43242, Q9UL46, P55036, P62191, P28074, P54727, P17980, Q99460, O00232, P54725, P28070, O14818, P48556, P49721, Q16401, P49720, P04792, P60900, P43686	16.0894	2.16109e-27
UP_SEQ_FEATURE	DOMAIN:RRM	O15042, P55884, P35637, Q14103, O75821, Q9BY77, P98179, Q14966, P52272, Q96EP5, Q15717, O60506, Q9BYG3, O43719, P18615, P23588, P09651, Q99729, Q9UN86, P62995, Q14011, P05455, P07910, P51991, P31943, Q8WXF1, Q9UPQ9, P31483, P14866, O14979, P22626, Q9Y3B4, Q96DH6, Q9H0Z9, Q9UHX1, P43243, Q9H6E5, P26368, Q15233	4.99766	4.85638e-13
GOTERM_MF_DIRECT	GO:0051015~actin filament binding	P52179, Q14247, Q14847, O15144, P54296, O75369, P12814, O15143, P14317, O75366, Q9BPX5, Q9UPN3, Q9Y4I1, Q7Z406, P15311, P23528, O15511, Q9UJU6, Q9Y490, Q14315, P35749, P12829, P13639, P35609, P20929, P13535, P59998, P18206, O43707, P52907, P61158, P06396, P67936, P06753, Q9ULV4	4.23467	2.74721e-10
UP_KW_MOLECULAR_FUNCTION	KW-0687~Ribonucleoprotein	P52272, P62081, Q8NHW5, Q9NWU5, Q9UHB9, P39023, P62316, P46783, P49458, P62318, P09651, Q9H9J2, P62314, Q8N983, P51991, P07910, Q15029, Q5JNZ5, P46782, Q13601, P37108, P22626, P62244, Q9Y3B7, Q8TAE8, P63173, Q9UHX1, P62888, Q9BUJ2, Q6P2Q9, P09661, P62847, P46777, P05387, P62841, P46779, P49406, P46778, P25398, Q14103, P19474, Q9Y2Q9, O60506, P55769, O00567, P18621, O43818, P50914, P63220, Q14197,…	5.16817	3.70416e-27
UP_KW_BIOLOGICAL_PROCESS	KW-0648~Protein biosynthesis	P54577, P26641, P55884, P26640, O75821, Q5VTE0, P29692, O43776, O00267, Q04637, O60841, P26639, P41250, Q14197, P24534, P23588, Q14152, P47897, Q13144, Q6PKG0, O15371, Q13347, P49591, P13639, O43324, P49411, P23381, P41091, Q15370, Q2VIR3, Q9H9G7, Q7L2H7, Q14240, P49589, P49588, Q13155, P60228, P60842, P06730	6.51048	3.3292e-19
UP_SEQ_FEATURE	DOMAIN:PCI	Q9BT78, Q15008, O43242, P48556, Q7L2H7, Q14152, P61201, O00232, Q99627, P60228	12.1994	1.76395e-05
GOTERM_CC_DIRECT	GO:0005839~proteasome core complex	Q8TAA3, O14818, P20618, P28062, P25789, P28074, P49721, P49720, P60900, P28070, P25787, P25786	16.905	5.92615e-10
UP_KW_MOLECULAR_FUNCTION	KW-0347~Helicase	Q14566, Q96L91, Q9UJV9, Q9Y265, P12956, O75643, P33992, P33993, P33991, P17844, P13010, P25205, Q92499, Q9Y230, P49736, P38919, O43143, P51531, P26196, Q13206, Q9NR30, O00571, Q86XP3, Q08211, Q9NVP1, Q14240, Q92900, P60842	4.54918	8.64682e-10
UP_KW_MOLECULAR_FUNCTION	KW-0514~Muscle protein	P52179, P35749, P05976, P12829, P14649, P54296, P20929, P68133, P17661, P13535, Q00872, P08590, P48788, P45378, P67936, P06753	5.9708	4.07158e-07
GOTERM_MF_DIRECT	GO:0051082~unfolded protein binding	P31689, P23284, P07900, P62937, Q9Y266, Q12931, Q9Y4W6, P14625, P50502, P68371, Q99733, Q9NYU2, P11021, P11142, O60884, O15533, Q96EY1, Q9Y230, P04792, P08238	4.15616	1.61493e-05
GOTERM_CC_DIRECT	GO:0005739~mitochondrion	O95831, O75947, P07900, P00390, P54296, Q9Y4W6, P14317, Q9P013, P36542, P50213, P35613, O00743, Q9NWU5, O60841, Q04837, P42704, P41250, P04040, P22695, Q92499, O14983, Q9H9J2, Q96QK1, P24752, Q8N983, P31689, Q16836, Q96A26, Q6L8Q7, P49411, P48047, Q08J23, P26196, Q9NR30, P13674, Q9Y3B7, P11021, Q8TAE8, P30084, P08574, P05141, O14874, P49406, Q16881, P09622, Q99714, O75964, P30626, P14618, Q9NWB6,…	1.89402	1.19348e-07
GOTERM_CC_DIRECT	GO:0022624~proteasome accessory complex	Q15008, O43242, P55036, P62191, P17980, Q99460, O00232, P35998, P62333, P62195, P48556, Q16401, P43686, Q13200	24.3631	6.30025e-15
GOTERM_MF_DIRECT	GO:0003697~single-stranded DNA binding	Q9BWW4, O95347, Q14566, P33992, P33993, P54727, P33991, P54725, P53999, Q08211, O14979, Q04837, P42704, Q9NTJ3, Q96AE4, P25205, P09651, Q15365, P49736, Q9Y3Z3	4.73441	2.51388e-06
KEGG_PATHWAY	hsa01200:Carbon metabolism	P06744, P06733, P29401, P07205, P14618, P04406, P52209, P50213, P34896, P34897, Q9BWD1, P00558, Q8N0Y7, P30084, P31040, P60174, P23368, P04040, P04075, P00367, P49247, P08237, P24752, P09622	3.89502	8.92061e-07
UP_KW_BIOLOGICAL_PROCESS	KW-0509~mRNA transport	P38919, P49792, Q86W42, Q92945, Q9BY77, Q13769, O14980, Q8N1F7, Q08211, P22626, Q8NI27, P42704, P12270, P09651, Q9UN86, Q8WUM0, Q9Y3Y2	3.7111	0.000218913
GOTERM_MF_DIRECT	GO:0003746~translation elongation factor activity	P26641, P13639, P49411, Q15370, Q5VTE0, P29692, P24534, O00267	7.02526	0.00310336
UP_SEQ_FEATURE	NP_BIND:NAD	Q16836, P00390, P04406, P49189, P20839, P12268, P23526, P00338, P07195, P23368, P00367, P09874, P21796, Q16881, P09622	5.19861	0.000241038
INTERPRO	IPR004161:Translation elongation factor EFTu/EF1A, domain 2	Q15029, O60841, P13639, P49411, Q2VIR3, Q5VTE0, P41091	13.8924	0.000452673
GOTERM_CC_DIRECT	GO:0071005~U2-type precatalytic spliceosome	Q13435, Q15029, Q7RTV0, O75643, O75533, Q2TAY7, P55769, O43290, P62316, Q6P2Q9, P09661, P62318, Q9Y4Z0, P62314, P55081	8.87514	2.28696e-08
UP_KW_DOMAIN	KW-0853~WD repeat	P35606, Q13347, Q86W42, Q96BP3, Q9UMS4, Q9BQ67, P55884, Q9GZS3, O43684, Q9BRP4, O15143, O60508, Q2TAY7, Q6P2E9, O43818, Q04726, Q9Y3F4, Q8NI36, P43034, Q9BQA1, Q9ULV4, Q32P44	2.71983	0.000579091
GOTERM_BP_DIRECT	GO:0006614~SRP-dependent cotranslational protein targeting to membrane	Q9UHB9, O76094, P08240, P49458, P37108	14.0555	0.0204109
GOTERM_BP_DIRECT	GO:0051301~cell division	Q14204, Q14203, Q6P1J9, Q14004, Q9Y265, Q53GS9, Q9Y266, Q14008, P68363, P33992, O75400, O60508, Q96CT7, P52732, Q00610, P43034, P09496, P07437, O95347, Q08J23, O43684, Q8TD19, Q9NTJ3, P12270, Q15691, Q14683, Q14980, Q32P44	2.06049	0.0352877
UP_KW_MOLECULAR_FUNCTION	KW-0030~Aminoacyl-tRNA synthetase	P54577, P49591, P26640, P26639, P41250, P23381, P47897, P49589, P49588, O43776	6.1239	0.000224191
UP_SEQ_FEATURE	REPEAT:HEAT 10	Q14974, Q92616, O14980, O75533, Q14008, Q92973, O00410	8.8954	0.014518
GOTERM_BP_DIRECT	GO:0006986~response to unfolded protein	P31689, P11142, Q86V97, P07900, Q92598, P04792, P34932, P08238, P07996	4.59997	0.0399957
GOTERM_MF_DIRECT	GO:0005200~structural constituent of cytoskeleton	P07437, Q15149, O15144, P23490, O15143, P68363, P68133, P17661, P59998, P68371, Q9BUF5, O15511, P61158, P02545, P26038, Q9Y490	4.07071	0.000332004
GOTERM_CC_DIRECT	GO:0016281~eukaryotic translation initiation factor 4F complex	Q04637, P23588, Q14240, P60842, P06730	12.3266	0.00451749
UP_KW_BIOLOGICAL_PROCESS	KW-0931~ER-Golgi transport	P35606, P53992, Q9Y678, P53618, O60763, O15027, P49755, P48444, P61923, O14579, Q92734, P61019, P46459	3.45869	0.00475335
UP_SEQ_FEATURE	REGION:Actin-binding	P42765, Q14315, P35749, Q15149, O43707, P35609, P12814, O75369, P13535, Q9UPN3, Q9Y4I1, Q7Z406	5.80924	0.00103521
GOTERM_BP_DIRECT	GO:2000767~positive regulation of cytoplasmic translation	Q14103, P13639, P14618, P16989, O60506, Q08211	10.5416	0.0142137
GOTERM_CC_DIRECT	GO:0034663~endoplasmic reticulum chaperone complex	P23284, P11021, Q15084, P14625, Q8WU39	13.4472	0.00332891
GOTERM_BP_DIRECT	GO:0000723~telomere maintenance	Q9NYB0, P13010, Q5UIP0, P12956, Q9Y265, P25490, Q9Y230, P78527, Q92878, P09874	5.01981	0.0128446
GOTERM_CC_DIRECT	GO:0030126~COPI vesicle coat	P35606, Q9Y678, P53618, P48444, P61923, O14579	13.6541	0.000554022
GOTERM_CC_DIRECT	GO:0000346~transcription export complex	Q86W42, Q13769, Q8NI27, Q9Y3Y2	11.8335	0.0275282
UP_KW_CELLULAR_COMPONENT	KW-0736~Signalosome	Q9BT78, Q7L5N1, P61201, Q99627	10.0461	0.0254317
GOTERM_CC_DIRECT	GO:0000794~condensed nuclear chromosome	Q9BYG3, O95347, Q9H9G7, P42704, Q9NTJ3, Q92878, Q14683	5.59694	0.0109989
GOTERM_MF_DIRECT	GO:0005525~GTP binding	P07900, Q5VTE0, P68363, Q9Y5M8, Q9Y3I0, Q9UHD8, O60841, Q9BZE4, P08240, Q9Y295, P00367, Q9Y3Z3, P61106, P07437, Q15029, P13639, P49411, Q15907, P41091, P68371, Q02790, Q16181, Q9BUF5, Q86TD4, O60313, Q2VIR3, P08238, P61019	1.91038	0.0312712
UP_KW_BIOLOGICAL_PROCESS	KW-0658~Purine biosynthesis	P31939, P22102, P20839, P11586, P12268	9.8235	0.01289
GOTERM_MF_DIRECT	GO:0042162~telomeric DNA binding	Q9NYB0, Q14103, P13010, P12956, Q12888, Q92900	6.2822	0.0370414
GOTERM_CC_DIRECT	GO:0101019~nucleolar exosome (RNase complex)	Q9Y3B2, Q9NQT5, Q96B26, Q15024	11.8335	0.0275282
BIOCARTA	h_uCalpainPathway:uCalpain and friends in Cell spread	P15311, P04632, P35609, P12814, P07384, P68133, Q9Y490	5.18057	0.0484669
UP_KW_DISEASE	KW-0322~Glycogen storage disease	P35573, P36871, Q04446, P06737, P11217, P00338, P04075, P08237	7.09252	0.00142814
KEGG_PATHWAY	hsa00280:Valine, leucine and isoleucine degradation	P42765, Q9BWD1, Q16836, P54687, P40939, P49189, P30084, P24752, Q99714, P09622	3.88825	0.0111739
GOTERM_MF_DIRECT	GO:0004177~aminopeptidase activity	P55786, P29144, Q13867, P28838, Q9NQW7, Q9ULA0, O60911	6.352	0.0150634
GOTERM_BP_DIRECT	GO:0002218~activation of innate immune response	Q96ST3, P13010, P07900, P12956, Q8WXF1, Q7Z434, P43243, P78527, Q15233	7.9062	0.00149075
GOTERM_CC_DIRECT	GO:0000776~kinetochore	P46060, Q14203, Q12888, O14980, O43684, Q14008, Q16181, Q96ST3, Q96JM3, P12270, P43034, Q8WUM0, Q13561, Q14683	2.63805	0.0202198
INTERPRO	IPR020568:Ribosomal protein S5 domain 2-type fold	Q15029, P07900, P13639, Q12931, P51570, P14625, Q96B26, P08238, Q15024	5.55698	0.00973964
UP_KW_DOMAIN	KW-0676~Redox-active center	P32119, Q8NBS9, Q15084, P00390, Q06830, Q96JJ7, Q16881, P09622	5.20157	0.0042968
GOTERM_MF_DIRECT	GO:0046933~proton-transporting ATP synthase activity, rotational mechanism	O75947, O75964, P48047, P56385, P36542, P06576	9.07429	0.00976954
UP_KW_CELLULAR_COMPONENT	KW-0168~Coated pit	Q14247, Q96D71, Q96RU3, Q00610, Q9Y6I3, P09496, P09497, P61966	4.25027	0.0121968
INTERPRO	IPR006636:Heat shock chaperonin-binding	P31948, P50502, P54727, P54725, Q9NRR5	13.8924	0.0143203
UP_SEQ_FEATURE	DOMAIN:Histone_H2A_C	P0C0S8, Q9BTM1	11.4369	0.0149813
UP_SEQ_FEATURE	REGION:Actin-binding	P42765, Q14315, P35749, Q15149, O43707, P35609, P12814, O75369, P13535, Q9UPN3, Q9Y4I1, Q7Z406	5.80924	0.00103521
KEGG_PATHWAY	hsa00071:Fatty acid degradation	P42126, P42765, Q9BWD1, Q16836, P40939, P49189, P30084, P49748, P24752	3.90634	0.0198753
UP_SEQ_FEATURE	DOMAIN:EF-hand	P04632, P80303, P05976, P12829, P30626, Q96D71, P14649, P35609, P12814, Q9UPN3, O75340, O43707, P21817, P08590, Q02818, Q9UH65, P07384, Q9HCY8	2.78667	0.0225878
GOTERM_CC_DIRECT	GO:0035371~microtubule plus-end	Q14203, Q9P270, Q14008, Q15691, Q14980	6.43126	0.0422863
UP_KW_BIOLOGICAL_PROCESS	KW-0554~One-carbon metabolism	P23526, P31153, P34896, P11586, P34897	6.38527	0.0435038
UP_KW_DOMAIN	KW-0676~Redox-active center	P32119, Q8NBS9, Q15084, P00390, Q06830, Q96JJ7, Q16881, P09622	5.20157	0.0042968
GOTERM_CC_DIRECT	GO:0005643~nuclear pore	P49792, P46060, Q14974, O43592, P12270, Q8N1F7, P43487, O00410, Q8WUM0, O95373	3.18106	0.0295036
GOTERM_CC_DIRECT	GO:0033017~sarcoplasmic reticulum membrane	Q13555, Q13554, Q86TD4, Q93084, P21817, P30626, Q8IWX8, Q13557, P16615, O14983	8.21773	4.533e-05
UP_KW_CELLULAR_COMPONENT	KW-0168~Coated pit	Q14247, Q96D71, Q96RU3, Q00610, Q9Y6I3, P09496, P09497, P61966	4.25027	0.0121968
UP_KW_CELLULAR_COMPONENT	KW-0787~Thick filament	P52179, P35749, Q00872, P54296, P13535	8.12552	0.0121968

## Sheet: KSHV only
Category	Term	Genes	Fold Enrichment	Benjamini
UP_KW_CELLULAR_COMPONENT	KW-0496~Mitochondrion	P00395, Q9BW72, P08559, Q7KZN9, Q4G0N4, O00429, Q7L0Y3, P56277, Q96EL2, Q9Y3E2, Q86U28, Q9BYC8, P19404, Q9NR28, P13073, O14949, P17152, O94826, O14548, P51553, O95169, Q9BRQ6, Q9NZC7, O43920, O95167, P15336, Q9HD23, P42771, P55084, Q9H1A3, O94763, P36969, P09669, Q8IVS2, Q8NC60, O75127, P04818, P53701, P10176, O43615, Q99623, Q9Y6M9, P83111, Q9Y2R0, Q9Y291, P22830, Q9BQ48, P36957, Q8IZ52, O95900,…	2.87822	3.49899e-12
UP_KW_BIOLOGICAL_PROCESS	KW-0131~Cell cycle	Q9UM13, Q2NKX8, O94762, Q8IUQ4, P28482, O43255, Q9UPP1, Q96EE3, P46527, Q96DE5, Q00535, P11171, Q00534, Q9Y5X1, Q13042, Q96C92, Q8NDF8, P06400, P27361, Q07666, Q8IZT6, Q96PY6, P36873, Q8NG31, Q53GT1, Q9UJX2, P62140, P30260, P28749, P24941, Q9UJX4, P42771, Q00526, Q96RF0, P42773	2.95718	1.3473e-06
GOTERM_CC_DIRECT	GO:0005743~mitochondrial inner membrane	P00395, P09669, Q7KZN9, Q9BW72, Q8NC60, Q96EL2, P04818, P53701, P10176, Q9BYC8, O43615, Q99623, P19404, Q9Y6M9, P13073, O14949, Q9Y291, O14548, P22830, Q9BQ48, O95169, Q9BRQ6, O43920, P15954, O95167, P21912, Q9HD23, P49821, P55084, P82932	4.26974	1.54972e-08
GOTERM_BP_DIRECT	GO:0051445~regulation of meiotic cell cycle	Q9UM13, Q96DE5, Q9UJX2, P30260, Q13042, Q8IZT6, Q9UJX4	22.4653	0.00047509
UP_KW_BIOLOGICAL_PROCESS	KW-0833~Ubl conjugation pathway	Q9UM13, Q96EP0, O95714, O00507, O94822, Q14527, Q8IUQ4, O43255, Q9P0P0, Q86TM6, Q8WV44, Q9C0C9, Q96DE5, Q13042, Q14694, Q9H4L4, Q9UII4, Q9P000, Q53GT1, Q96JN8, Q9UJX2, Q5T0T0, P30260, Q9UJX4, P42771, Q9H8M7	2.02388	0.0123401
BIOCARTA	h_cellcyclePathway:Cyclins and Cell Cycle Regulation	P46527, Q00534, P24941, P28749, P42771, P42773, P06400	14.6594	0.00019985
BBID	26.cyclin-CDK_complexes	P46527, Q00535, Q00534, P24941, P42771, P42773	11.9385	0.000741845
BIOCARTA	h_raccycdPathway:Influence of Ras and Rho proteins on G1 to S Transition	P46527, O15111, Q9Y6K9, P28482, Q00534, P27361, P24941, O14920, P06400	17.4516	1.07074e-06
UP_SEQ_FEATURE	MOTIF:Prevents secretion from ER	O95302, Q15293, Q9BS26, P13667, Q9Y2B0, P30101, P07237	8.11913	0.0359122
KEGG_PATHWAY	hsa03013:Nucleocytoplasmic transport	P37198, Q96EE3, O00505, Q96QU8, O15131, O60684, Q9C0E2, O15504	3.79967	0.0472333
KEGG_PATHWAY	hsa03013:Nucleocytoplasmic transport	P37198, Q96EE3, O00505, Q96QU8, O15131, O60684, Q9C0E2, O15504	3.79967	0.0472333
BIOCARTA	h_raccycdPathway:Influence of Ras and Rho proteins on G1 to S Transition	P46527, O15111, Q9Y6K9, P28482, Q00534, P27361, P24941, O14920, P06400	17.4516	1.07074e-06
KEGG_PATHWAY	hsa03013:Nucleocytoplasmic transport	P37198, Q96EE3, O00505, Q96QU8, O15131, O60684, Q9C0E2, O15504	3.79967	0.0472333

## Sheet: HCMV only
Category	Term	Genes	Fold Enrichment	Benjamini
GOTERM_MF_DIRECT	GO:0017124~SH3 domain binding	P78324, O15162, Q2M1Z3, O14672, P10636, O75368, Q5VWQ8, P07948, Q8WXA3, Q9H2Y7, Q96PU8, Q99961, Q9NZQ3, Q9BQI5, Q86TC9, P42566, Q92556, P78357, Q13443, P40818, Q8IZP0, O43426, Q9Y3L3, Q07960, P56945, P17302, O75061, Q96JJ3, Q14185, Q8TDZ2	2.83226	0.00011556
GOTERM_MF_DIRECT	GO:0004842~ubiquitin-protein transferase activity	Q9ULT8, Q13114, Q5GLZ8, Q6Q0C0, Q76N89, Q14669, Q13619, Q86XS8, Q13616, Q5XPI4, O00463, Q96EP1, Q9UKB1, Q9P2P5, Q9BYM8, Q96T88, P62256, Q9P2N7, Q9NR09, P61088, Q96PU5, P68036, Q9Y297, Q9UK22, Q7Z6E9, Q13620, O43164, P60604, Q9UPQ7, O43567, Q96J02, Q86YT6, Q63HN8, Q13829, Q9UNE7, P14373, O95071, Q92466, Q16763, P98170, Q15751, Q9UK99, Q9HAU4, O14933, O60291	2.19976	0.00020752
GOTERM_CC_DIRECT	GO:0005739~mitochondrion	Q9Y305, Q9P291, O75306, Q96TA2, Q13114, Q13637, Q8WWI5, P10636, P04637, Q9H3K2, Q9H0U6, O43837, P12532, Q8NE86, Q9NX20, Q02338, P63167, Q8N183, Q8WTS1, Q9HD33, P43155, P25325, P48723, Q9BTU6, Q9Y676, P82914, Q6YN16, Q6EMK4, Q9Y2X7, Q13526, C9JRZ8, P38117, O60218, Q9H3Z4, Q5K4L6, P67775, Q9BYN8, O60333, P23434, Q8IWA5, Q8N573, O94913, Q8N6R0, Q9Y3B8, O43292, Q96EB6, P49768, Q9GZQ8, O75489, Q9GZY8,…	1.50736	4.41877e-06
GOTERM_BP_DIRECT	GO:0071816~tail-anchored membrane protein insertion into ER membrane	Q9P0I2, O43681, Q15006, Q9Y3B6, Q7L5D6, Q8N4V1, P46379, O43402, P11441	6.49225	0.0126516
GOTERM_BP_DIRECT	GO:0071816~tail-anchored membrane protein insertion into ER membrane	Q9P0I2, O43681, Q15006, Q9Y3B6, Q7L5D6, Q8N4V1, P46379, O43402, P11441	6.49225	0.0126516
GOTERM_CC_DIRECT	GO:0030904~retromer complex	Q5VZ89, Q9UNH7, Q92609, Q9UMY4, O60493, Q13596, O60749	7.70452	0.00320289
GOTERM_CC_DIRECT	GO:0030904~retromer complex	Q5VZ89, Q9UNH7, Q92609, Q9UMY4, O60493, Q13596, O60749	7.70452	0.00320289
COG_ONTOLOGY	Intracellular trafficking and secretion	P51809, Q709C8, Q9UBF2, Q8WVM8, Q96BY7, Q8NBP0, Q96AX1, O00186, Q12846, Q9NRW7, Q9H267	3.19492	0.0452168
GOTERM_MF_DIRECT	GO:0005524~ATP binding	Q13873, Q96TA2, Q2KJY2, P30085, Q9BVA6, P12532, O95396, O00148, P48729, Q9HAN9, O60566, P22694, Q13761, Q12792, Q00839, P48723, Q9HC98, Q9BTU6, O43683, P49770, O43681, Q16512, Q14978, Q9GZZ9, Q63HN8, P16234, Q5K4L6, Q96Q15, Q6IA69, O60333, Q9P2K8, Q16763, P00533, Q9HD20, Q13535, O00442, O00443, Q96I99, Q8NI60, O60306, A0AVT1, P62256, Q05823, P00966, O94804, P04183, P27448, Q9UPY3, P54764, Q9Y6R4,…	1.38574	0.00104547
GOTERM_CC_DIRECT	GO:0044322~endoplasmic reticulum quality control compartment	Q96GF1, Q9NRD1, Q9UKM7, Q8TEB9, Q9BV94, Q9BUN8, Q9BZQ6	4.22648	0.0359502
UP_KW_BIOLOGICAL_PROCESS	KW-0508~mRNA splicing	Q8N9Q2, Q92879, Q96E39, Q9UNP9, O95391, Q5JVS0, Q99590, Q96FV9, O60306, Q9Y5S9, O00148, Q96PU8, Q9Y3C6, Q8WWY3, Q9BUQ8, O15116, O15234, Q13243, Q00839, Q13242, Q9H2H8, Q12972, Q96NB3, Q09161, Q5BKZ1, Q08170, Q9UKM9, Q8NDT2, O75494, P38159, P57678, O60936, Q9NR56, Q9H5Z1, Q8WXA9, Q96LT9, Q9UKV3, Q92620, Q96DF8, Q14684, P08579, Q9ULX6	1.59273	0.0447343
UP_SEQ_FEATURE	TRANSMEM:Helical; Anchor for type IV membrane protein	Q9BR39, Q9UNK0, O43752, Q9GZY8, Q6ZMZ3, Q12846, Q9P2W9, Q8IXI1, Q8IXI2, Q9UEU0, P51809, Q9NZ43, Q9Y2G8, P39880, Q14BN4, O14662, P09601	3.27605	0.034029
GOTERM_BP_DIRECT	GO:0034620~cellular response to unfolded protein	P0DMV9, P17066, Q5VWQ8, Q07812, O95817, Q8TEB9, P34931, Q9BUN8, P48723, O75460	4.63732	0.0416712
GOTERM_CC_DIRECT	GO:0030877~beta-catenin destruction complex	P48729, P25054, P49840, P49841, P35222, Q9NSA3	6.60387	0.0253239
GOTERM_CC_DIRECT	GO:0016581~NuRD complex	O95983, Q9BTC8, P68400, O94776, Q86YP4, Q8TDI0, Q9UBB5, Q09028, Q13330	6.99233	0.00050613
UP_KW_CELLULAR_COMPONENT	KW-0965~Cell junction	P25054, Q2M1Z3, Q9BYX2, Q13796, Q15654, O43236, O14672, Q9BTN0, Q16625, P36543, P0C0L5, Q99720, Q99962, Q99961, Q8NI35, P62834, Q15262, Q9NYI0, P25325, Q13286, P27487, Q8TF72, Q9BTU6, O43164, Q96RD7, Q12756, Q9Y2X7, Q8IZP0, P19022, Q9P266, Q9H792, Q93052, Q8WUP2, Q9C0B5, Q9NRL3, Q9Y6D5, Q02487, O60333, P00813, Q96RT1, P08172, Q86SJ6, Q8TCZ2, Q9BVT8, Q9UI14, Q13332, P49768, Q12884, Q9Y446, P06756,…	1.33058	0.025098
GOTERM_MF_DIRECT	GO:0046703~natural killer cell lectin-like receptor binding	Q9BZM5, P13747, Q6H3X3, Q29980, Q9BZM4, Q29983	8.24501	0.0262516
GOTERM_CC_DIRECT	GO:0005763~mitochondrial small ribosomal subunit	Q9Y676, Q9Y2R5, P82914, Q9BYN8, P51398, P82663, P82930, Q9Y2R9, P82933	3.60211	0.0449681

## Sheet: EBV and HCMV
Category	Term	Genes	Fold Enrichment	Benjamini
UP_SEQ_FEATURE	CROSSLNK:Glycyl lysine isopeptide (Lys-Gly) (interchain with G-Cter in SUMO2); alternate	Q9NWH9, Q16666, P62805, Q13547, Q9H307, Q96KR1, Q01780, O75367, Q14839, Q5QNW6, P51858, P11388, O60832, Q9NX24, P67870, P04083, P46013, Q9Y2X3, O15212, Q16576, P62258	9.05739	2.37325e-19
UP_SEQ_FEATURE	MUTAGEN:K->A: Impaired methylation by N6AMT1.	P62805	91.9058	1.29229e-22
GOTERM_CC_DIRECT	GO:0005654~nucleoplasm	Q9NWH9, P35659, Q4G0J3, Q16666, Q9UQ35, O00268, Q12906, Q9NX24, Q9BZI7, Q8TAF3, P04083, Q9Y2X3, Q15021, Q9BQG0, Q6NZY4, Q14690, O75909, P55072, Q9HAV7, Q9H0D6, O15294, Q14137, P30876, Q2NL82, P62805, O00231, P19784, Q05048, P16104, Q8IYM9, P61353, P46013, P42695, Q13573, O75937, P50991, Q86Y82, Q15637, O95777, O75367, Q06323, Q9NR46, P11388, Q8WXI9, P24539, Q7Z6Z7, P42285, Q01105, Q9BZK7, Q9NY27,…	2.11993	6.81229e-12
GOTERM_BP_DIRECT	GO:1904871~positive regulation of protein localization to Cajal body	O60832, Q99832, P17987, Q4G0J3, P50991, P78371, P49368, P48643	63.0827	1.21693e-09
INTERPRO	IPR014751:DNA repair protein XRCC4, C-terminal	Q9Y623, P09493, A7E2Y1, Q9UKX2, P12882, P13533, P11055, P07951, P12883	47.5785	3.81377e-10
INTERPRO	IPR014751:DNA repair protein XRCC4, C-terminal	Q9Y623, P09493, A7E2Y1, Q9UKX2, P12882, P13533, P11055, P07951, P12883	47.5785	3.81377e-10
GOTERM_BP_DIRECT	GO:0090110~cargo loading into COPII-coated vesicle	Q15437, Q15436, O95487, O94979, O95486	30.9781	0.000993008
UP_KW_LIGAND	KW-0067~ATP-binding	P06732, Q9Y623, P50991, O15067, A7E2Y1, P11388, P17987, P54819, P42285, P78371, Q7L2E3, P00568, O60264, P62736, P48643, P55072, Q8WZ42, Q14839, Q8NEV1, P19784, P12882, P51532, P11055, P13533, Q9HCC0, P12883, Q99832, Q5T9A4, P46013, Q9UKX2, P49368, P10809	2.10995	0.000237875
UP_KW_BIOLOGICAL_PROCESS	KW-0507~mRNA processing	Q07021, Q4G0J3, Q9UQ35, Q15637, Q9H307, O95777, Q05048, P42285, Q9NY27, P49756, Q6NZY4, P26599, Q13573, Q9H0D6, Q96LI5, O43390	3.68964	0.00094168
GOTERM_CC_DIRECT	GO:0016272~prefoldin complex	O15212, Q99471, Q9UHV9, Q9NUG6	51.3083	0.000874476
GOTERM_CC_DIRECT	GO:0072562~blood microparticle	P02042, P68871, P01857, P01834, P01008, P02679, P04196, P02675, P01024, P01860, P02751, P01023	7.43085	1.80804e-05
GOTERM_BP_DIRECT	GO:0010951~negative regulation of endopeptidase activity	P04080, P02814, P01009, P36952, P01008, Q15828, P04196, A8K2U0, P01024, P01023	5.94101	0.00298224
UP_KW_DOMAIN	KW-0853~WD repeat	Q13610, Q14137, Q8TAF3, Q9BZK7, Q13409, Q8NFH4, Q16576, Q05048, O94979, O43815	3.6236	0.0183822
GOTERM_MF_DIRECT	GO:0042393~histone binding	P35659, Q01105, Q9BZK7, O60264, Q14839, Q15021, Q16576, P42695, P51532, P18754, P16104	4.84865	0.00288892
GOTERM_CC_DIRECT	GO:0016272~prefoldin complex	O15212, Q99471, Q9UHV9, Q9NUG6	51.3083	0.000874476
GOTERM_MF_DIRECT	GO:0004866~endopeptidase inhibitor activity	P04080, P02814, P04196, A8K2U0, P01024, P01023	11.049	0.00449983
UP_KW_MOLECULAR_FUNCTION	KW-0687~Ribonucleoprotein	Q9Y3U8, Q96EY7, O95777, Q96L21, Q8IXM3, O60832, Q9NX24, P61353, Q9BYD2, P82650, Q92665, P82673, P62910, Q9Y2X3, Q9UQ80, O43390	4.02243	0.000126941
GOTERM_CC_DIRECT	GO:0031093~platelet alpha granule lumen	P01009, P02679, P04196, P02675, P02751, P01023	8.04085	0.0115166
GOTERM_CC_DIRECT	GO:0001533~cornified envelope	Q92817, P04083, Q9UBC9, P36952, Q15828	7.60928	0.0441086
KEGG_PATHWAY	hsa03018:RNA degradation	Q9H9A5, P42285, O95777, Q01780, P10809, Q9H0D6, Q92600, Q96LI5	6.8827	0.00527922
GOTERM_MF_DIRECT	GO:0003714~transcription corepressor activity	Q07021, Q8IYM9, Q15637, Q13547, Q9BZK7, Q9BQG0, P51858, Q99471, P51532, Q13573, Q9UQ80	4.65075	0.0034926
UP_KW_BIOLOGICAL_PROCESS	KW-0094~Blood coagulation	P01009, P01008, P02679, P04196, P02675	9.104	0.0227475
KEGG_PATHWAY	hsa03018:RNA degradation	Q9H9A5, P42285, O95777, Q01780, P10809, Q9H0D6, Q92600, Q96LI5	6.8827	0.00527922
GOTERM_BP_DIRECT	GO:0043044~ATP-dependent chromatin remodeling	Q13547, O60264, Q14839, P51532, Q8WXI9	12.3912	0.0330777
GOTERM_CC_DIRECT	GO:0005956~protein kinase CK2 complex	P67870, P19784, Q8NEV1	44.8947	0.0224555

## Sheet: EBV and KSHV
Category	Term	Genes	Fold Enrichment	Benjamini
UP_KW_PTM	KW-1017~Isopeptide bond	P30566, P78347, Q66PJ3, Q6ZU65, P22087, Q9NYF8, Q5SY16, Q9H6T3, P35244, Q9UKN8, P35658, Q96DI7, Q02218, Q9Y2Z0, Q8IZL8, Q99873, Q8IYB3, Q9Y2W1, P26358	2.50674	0.00123234

## Sheet: HCMV and KSHV
Category	Term	Genes	Fold Enrichment	Benjamini
GOTERM_CC_DIRECT	GO:0000151~ubiquitin ligase complex	O00308, Q8IVV7, Q8IWV8, Q9H7D7, Q86XK2, Q8WWI1, Q7L5Y9, Q9H0M0, P62699, Q9UL63, Q9H871	14.7232	4.75152e-07
GOTERM_CC_DIRECT	GO:0000151~ubiquitin ligase complex	O00308, Q8IVV7, Q8IWV8, Q9H7D7, Q86XK2, Q8WWI1, Q7L5Y9, Q9H0M0, P62699, Q9UL63, Q9H871	14.7232	4.75152e-07
GOTERM_CC_DIRECT	GO:0005665~DNA-directed RNA polymerase II, core complex	P62487, P0CAP2, P53803, P62875, P52434, P36954, O15514	71.8316	7.85978e-08
INTERPRO	IPR016024:Armadillo-type fold	Q9H074, Q9UPU5, Q9UI26, Q8TCG1, P52294, Q9BTW9, Q7Z7L7, Q9UIA9, O14787, Q96ER3, Q9Y5L0	4.51818	0.0174017
UP_KW_CELLULAR_COMPONENT	KW-0496~Mitochondrion	Q9Y512, P10606, O96008, O00330, P14406, O75521, Q9Y6H1, Q9NVS2, Q709F0, P11233, O96000, P17612, P49916, Q9H4A6, Q969Z0, Q9BXF6, Q9H7D7, Q9NUL7, Q9Y6C9	2.10162	0.0268368
