# Supplementary material for: An Epstein-Barr virus protein interaction map reveals NLRP3 inflammasome evasion via MAVS UFMylation
Source: Mol Cell. Author manuscript; Available in PMC 2023 Jul 27. (PMC10372749; doi:10.1016/j.molcel.2023.05.018)
Supplement: Table S5 [file NIHMS1912437-supplement-Table_S5.xlsx]

## Sheet: Description
Supplemental Table 5. Viral baits that interact with host E1s, E2s, E3s, cullins, DUBs, PSMs and UBPs. Related to Figure 2H.

## Sheet: Shortlist
Expt	Bait Symbol	Prey species	Prey GeneID	Prey Protein Name	Prey Uniprot or Trembl	Average PSM	Entropy	ZScore	NWD Score	Filtered interactor Stringent	Filtered interactor Sensitive						Bait Symbol	CULLIN	DUB	E1	E3	OTHER	PSM	UBP	Sensitive interactor number	CULLIN	DUB	E1	E3	OTHER	PSM	UBP			CULLIN	DUB	E1	E3	OTHER	PSM	UBP
15	BALF1/0	Human	TCEB1	Transcription elongation factor B polypeptide 1	Q15369	2	0.881291	3.41333	1.05406	1	1	E3					BALF1/0	0	0	0	3	0	3	0	52	0	0	0	0.0576923	0	0.0576923	0			BGLF4	BARF1	BALF4	BALF1/0	BGLF4	BALF1/0	BBLF1
15	BALF1/0	Human	PAAF1	Proteasomal ATPase-associated factor 1	Q9BRP4	2.5	0.979869	3.54005	0.785848		1	E3					BALF4	0	0	1	0	0	0	0	9	0	0	0.111111	0	0	0	0			LF2	BHRF1	BHRF1	BALF1/0	BHRF1	BALF1/0	BFLF2
15	BALF1/0	Human	UBR4	Isoform 2 of E3 ubiquitin-protein ligase UBR4	Q5T4S7-2	5.5	0.994985	3.0355	0.581182		1	E3					BARF1	0	1	0	3	0	0	0	13	0	0.0769231	0	0.230769	0	0	0				BHRF1		BALF1/0		BALF1/0	BFRF0.5
15	BALF1/0	Human	PSMD10	26S proteasome non-ATPase regulatory subunit 10	O75832	1.5	0.954434	5.92421	7.23561	1	1	PSM					BBLF1	0	0	0	0	0	0	1	74	0	0	0	0	0	0	0.0135135				BHRF1		BARF1		BcRF1	BGLF2
15	BALF1/0	Human	PSMD6	Isoform 4 of 26S proteasome non-ATPase regulatory subunit 6	Q15008-4	1.5	0.954434	3.94316	2.07694	1	1	PSM					BcRF1	0	0	0	0	0	1	0	45	0	0	0	0	0	0.0222222	0				BHRF1		BARF1		BHRF1	BGLF3.5
15	BALF1/0	Human	PSMD5	26S proteasome non-ATPase regulatory subunit 5	Q16401	3.5	0.896038	3.80727	0.687482		1	PSM					BFLF2	0	0	0	0	0	0	1	4	0	0	0	0	0	0	0.25				BHRF1		BARF1		BHRF1	BHRF1
62	BALF4	Human	UBA2	SUMO-activating enzyme subunit 2	Q9UBT2	2	0.881291	3.62076	0.6245		1	E1					BFRF0.5	0	0	0	0	0	0	1	9	0	0	0	0	0	0	0.111111				BLRF2		BGLF4		BHRF1	BHRF1
68	BARF1	Human	USP15	Ubiquitin carboxyl-terminal hydrolase 15	Q9Y4E8	2	0.881291	5.20854	4.69353	1	1	DUB					BGLF2	0	0	0	0	0	0	1	24	0	0	0	0	0	0	0.0416667				LF2		BGLF5		BHRF1	BMRF1
68	BARF1	Human	TRIM22	E3 ubiquitin-protein ligase TRIM22	Q8IYM9	1.5	0.954434	5.00855	11.4112	1	1	E3					BGLF3.5	0	0	0	0	0	0	1	3	0	0	0	0	0	0	0.333333						BHRF1		BHRF1	BNRF1
68	BARF1	Human	LPXN	Isoform 2 of Leupaxin	O60711-2	2	0.881291	3.25615	0.47127		1	E3					BGLF4	1	0	0	1	1	0	0	86	0.0116279	0	0	0.0116279	0.0116279	0	0						BHRF1		BHRF1
68	BARF1	Human	TRIM21	E3 ubiquitin-protein ligase TRIM21	P19474	27	0.984684	3.37183	0.166954		1	E3					BGLF5	0	0	0	1	0	0	0	8	0	0	0	0.125	0	0	0						BHRF1		BHRF1
31	BBLF1	Human	FAM175B	BRISC complex subunit Abro1	Q15018	1.5	0.954434	1.39164	1.18439	1	1	UBP					BHRF1	0	5	1	9	1	28	2	444	0	0.0112613	0.00225225	0.0202703	0.00225225	0.0630631	0.0045045						BHRF1		BHRF1
25	BcRF1	Human	PSMD4	26S proteasome non-ATPase regulatory subunit 4	P55036	4.5	0.992774	3.03662	0.186765		1	PSM					BLLF3	0	0	0	2	0	0	0	4	0	0	0	0.5	0	0	0						BHRF1		BHRF1
11	BFLF2	Human	FAM175B	BRISC complex subunit Abro1	Q15018	1.5	0.954434	1.39164	1.18439	1	1	UBP					BLRF2	0	1	0	0	0	0	0	3	0	0.333333	0	0	0	0	0						BHRF1		BHRF1
33	BFRF0.5	Human	NEMF	Nuclear export mediator factor NEMF	O60524	1.5	0.954434	3.29614	0.916775		1	UBP					BMRF1	0	0	0	1	0	0	1	22	0	0	0	0.0454545	0	0	0.0454545						BHRF1		BHRF1
48	BGLF2	Human	RAD23B	UV excision repair protein RAD23 homolog B	P54727	3.5	0.988699	3.94056	0.532089		1	UBP					BNRF1	0	0	0	0	0	0	1	6	0	0	0	0	0	0	0.166667						BHRF1		BHRF1
5	BGLF3.5	Human	FAM175B	BRISC complex subunit Abro1	Q15018	1.5	0.954434	1.39164	1.18439	1	1	UBP					BPLF1 501-1500	0	0	0	0	0	3	0	24	0	0	0	0	0	0.125	0						BLLF3		BHRF1
19	BGLF4	Human	CUL5	Cullin-5	Q93034	7.5	0.99718	7.49908	1.21996	1	1	CULLIN					LF1	0	0	0	1	0	0	0	11	0	0	0	0.0909091	0	0	0						BLLF3		BHRF1
19	BGLF4	Human	PHF5A	PHD finger-like domain-containing protein 5A	Q7RTV0	4	1	3.60055	0.206314		1	E3					LF2	1	1	0	6	0	0	0	60	0.0166667	0.0166667	0	0.1	0	0	0						LF1		BHRF1
19	BGLF4	Human	TCEB2	Isoform 2 of Transcription elongation factor B polypeptide 2	Q15370-2	3	1	4.32125	0.501958	1	1	OTHER					SM	0	0	0	1	0	0	0	45	0	0	0	0.0222222	0	0	0						LF2		BHRF1
20	BGLF5	Human	MYCBP2	E3 ubiquitin-protein ligase MYCBP2	O75592	5.5	0.994985	3.67042	0.720149		1	E3					BILF1	0	0	0	1	0	0	0	53	0	0	0	0.0188679	0	0	0						LF2		BHRF1
67	BHRF1	Human	COPS6	COP9 signalosome complex subunit 6	Q7L5N1	2.5	0.979869	8.45392	28.6014	1	1	DUB																										LF2		BHRF1
67	BHRF1	Human	COPS5	COP9 signalosome complex subunit 5	Q92905	2	1	6.42438	6.16359	1	1	DUB																										LF2		BHRF1
67	BHRF1	Human	PSMD7	26S proteasome non-ATPase regulatory subunit 7	P51665	3	0.940286	4.66326	1.00996	1	1	DUB																										LF2		BHRF1
67	BHRF1	Human	USP7	Ubiquitin carboxyl-terminal hydrolase 7	Q93009	2.5	0.979869	3.40337	0.969433		1	DUB																										LF2		BHRF1
67	BHRF1	Human	USP39	U4/U6.U5 tri-snRNP-associated protein 2	Q53GS9	4	1	4.66654	0.142226	1	1	DUB																										SM		BHRF1
67	BHRF1	Human	UBA1	Ubiquitin-like modifier-activating enzyme 1	P22314	22	1	4.09268	0.274826	1	1	E1																										BMRF1		BHRF1
67	BHRF1	Human	TCEB1	Transcription elongation factor B polypeptide 1	Q15369	3	0.940286	5.33475	1.29096	1	1	E3																										BILF1		BHRF1
67	BHRF1	Human	SKP1	S-phase kinase-associated protein 1	P63208	2	1	4.13172	1.08729	1	1	E3																										BHRF1		BHRF1
67	BHRF1	Human	CHD4	Isoform 2 of Chromodomain-helicase-DNA-binding protein 4	Q14839-2	6	0.982859	4.18413	0.473727	1	1	E3																												BHRF1
67	BHRF1	Human	LPXN	Isoform 2 of Leupaxin	O60711-2	2	1	3.25615	0.47127		1	E3																												BHRF1
67	BHRF1	Human	DDB1	DNA damage-binding protein 1	Q16531	18.5	0.9995	6.00147	0.36988	1	1	E3																												BHRF1
67	BHRF1	Human	TRIM21	E3 ubiquitin-protein ligase TRIM21	P19474	27.5	0.981287	3.46941	0.168492		1	E3																												BPLF1 501-1500
67	BHRF1	Human	PRPF19	Pre-mRNA-processing factor 19	Q9UMS4	14	0.986233	3.66308	0.157978		1	E3																												BPLF1 501-1500
67	BHRF1	Human	TRIM25	E3 ubiquitin/ISG15 ligase TRIM25	Q14258	4.5	0.934068	3.58148	0.141079		1	E3																												BPLF1 501-1500
67	BHRF1	Human	CAND1	Cullin-associated NEDD8-dissociated protein 1	Q86VP6	4.5	0.992774	3.914	0.644418		1	OTHER
67	BHRF1	Human	PSMD8	26S proteasome non-ATPase regulatory subunit 8	P48556	2	0.881291	3.98183	2.6613	1	1	PSM
67	BHRF1	Human	PSMD6	Isoform 4 of 26S proteasome non-ATPase regulatory subunit 6	Q15008-4	1.5	0.954434	3.94316	2.07694	1	1	PSM
67	BHRF1	Human	PSMC4	26S protease regulatory subunit 6B	P43686	8.5	0.997772	6.2317	0.762885	1	1	PSM
67	BHRF1	Human	PSMD5	26S proteasome non-ATPase regulatory subunit 5	Q16401	3.5	0.896038	3.80727	0.687482		1	PSM
67	BHRF1	Human	PSME2	Proteasome activator complex subunit 2	Q9UL46	5.5	0.870864	5.6001	0.64963	1	1	PSM
67	BHRF1	Human	PSMC5	26S protease regulatory subunit 8	P62195	8.5	0.997772	5.88517	0.501585	1	1	PSM
67	BHRF1	Human	PSMD12	26S proteasome non-ATPase regulatory subunit 12	O00232	4.5	0.811278	5.2977	0.476254	1	1	PSM
67	BHRF1	Human	PSMC3	26S protease regulatory subunit 6A	P17980	12.5	0.998933	5.43573	0.342161	1	1	PSM
67	BHRF1	Human	PSMC1	26S protease regulatory subunit 4	P62191	7	0.987138	5.17164	0.336744	1	1	PSM
67	BHRF1	Human	PSMD2	26S proteasome non-ATPase regulatory subunit 2	Q13200	10.5	0.998509	5.80361	0.325207	1	1	PSM
67	BHRF1	Human	PSMB5	Proteasome subunit beta type-5	P28074	5.5	0.994985	5.51082	0.288251	1	1	PSM
67	BHRF1	Human	PSMC2	26S protease regulatory subunit 7	P35998	13	0.996038	5.34056	0.256374	1	1	PSM
67	BHRF1	Human	PSMD11	Isoform 2 of 26S proteasome non-ATPase regulatory subunit 11	O00231-2	9	0.991992	5.39103	0.246263	1	1	PSM
67	BHRF1	Human	PSMD3	26S proteasome non-ATPase regulatory subunit 3	O43242	11	0.978071	4.6895	0.226693	1	1	PSM
67	BHRF1	Human	PSMD1	26S proteasome non-ATPase regulatory subunit 1	Q99460	11.5	0.988699	3.70674	0.206263		1	PSM
67	BHRF1	Human	PSMC6	26S protease regulatory subunit 10B	P62333	4	1	3.11867	0.199422		1	PSM
67	BHRF1	Human	PSME1	Isoform 2 of Proteasome activator complex subunit 1	Q06323-2	9	0.967788	3.34107	0.176731		1	PSM
67	BHRF1	Human	PSMA2	Proteasome subunit alpha type-2	P25787	11.5	0.988699	4.78885	0.17641	1	1	PSM
67	BHRF1	Human	PSMB1	Proteasome subunit beta type-1	P20618	14	0.996566	3.5734	0.147787		1	PSM
67	BHRF1	Human	PSMB2	Proteasome subunit beta type-2	P49721	8.5	0.979869	5.26023	0.131625	1	1	PSM
67	BHRF1	Human	PSMB3	Proteasome subunit beta type-3	P49720	6.5	0.996317	3.44347	0.120803		1	PSM
67	BHRF1	Human	PSMB4	Proteasome subunit beta type-4	P28070	10.5	0.986545	3.2612	0.117196		1	PSM
67	BHRF1	Human	PSMA1	Isoform Long of Proteasome subunit alpha type-1	P25786-2	10.5	0.998509	3.18283	0.109971		1	PSM
67	BHRF1	Human	PSMA7	Proteasome subunit alpha type-7	O14818	7	0.987138	3.61033	0.0834098		1	PSM
67	BHRF1	Human	PSMA4	Proteasome subunit alpha type-4	P25789	7	1	3.14643	0.0782687		1	PSM
67	BHRF1	Human	PSMA6	Proteasome subunit alpha type-6	P60900	8.5	0.997772	3.55993	0.0749045		1	PSM
67	BHRF1	Human	PSMB8	Proteasome subunit beta type-8	P28062	4.5	0.934068	4.10229	0.0675135	1	1	PSM
67	BHRF1	Human	PSMA8	Proteasome subunit alpha type-7-like	Q8TAA3	6	1	3.22228	0.0531818		1	PSM
67	BHRF1	Human	PRPF8	Pre-mRNA-processing-splicing factor 8	Q6P2Q9	24.5	0.997402	5.65775	0.315309	1	1	UBP
67	BHRF1	Human	VCP	Transitional endoplasmic reticulum ATPase	P55072	54.5	0.999463	5.03017	0.196312	1	1	UBP
9	BLLF3	Human	KBTBD6	Kelch repeat and BTB domain-containing protein 6	Q86V97	3.5	0.988699	9.11108	88.3428	1	1	E3
9	BLLF3	Human	KBTBD7	Kelch repeat and BTB domain-containing protein 7	Q8WVZ9	1.5	0.954434	9.11108	57.8339	1	1	E3
36	BLRF2	Human	USP9X	Probable ubiquitin carboxyl-terminal hydrolase FAF-X	Q93008	3	0.940286	3.25823	0.725078		1	DUB
17	BMRF1	Human	RAD23A	UV excision repair protein RAD23 homolog A	P54725	1.5	0.954434	5.30219	7.24643	1	1	UBP
29	BNRF1	Human	RAD23A	UV excision repair protein RAD23 homolog A	P54725	1.5	0.954434	5.30219	7.24643	1	1	UBP
81	BPLF1 501-1500	Human	PSMC4	26S protease regulatory subunit 6B	P43686	5	0.976021	3.43542	0.585106		1	PSM
81	BPLF1 501-1500	Human	PSMA2	Proteasome subunit alpha type-2	P25787	8.5	0.997772	3.20601	0.151665		1	PSM
81	BPLF1 501-1500	Human	PSMA8	Proteasome subunit alpha type-7-like	Q8TAA3	6	1	3.22228	0.0531818		1	PSM
13	LF1	Human	MYCBP2	E3 ubiquitin-protein ligase MYCBP2	O75592	6.5	0.996317	4.43886	0.782885	1	1	E3
18	LF2	Human	CUL3	Cullin-3	Q13618	3	1	7.56238	29.3271	1	1	CULLIN
18	LF2	Human	USP9X	Probable ubiquitin carboxyl-terminal hydrolase FAF-X	Q93008	4	0.964079	4.51423	0.837248	1	1	DUB
18	LF2	Human	KLHL26	Kelch-like protein 26	Q53HC5	2	1	9.11108	66.7809	1	1	E3
18	LF2	Human	UBE3A	Ubiquitin-protein ligase E3A	Q05086	1.5	0.954434	7.56238	20.7374	1	1	E3
18	LF2	Human	MYCBP2	E3 ubiquitin-protein ligase MYCBP2	O75592	5	0.976021	3.2862	0.686635		1	E3
18	LF2	Human	UBR4	Isoform 2 of E3 ubiquitin-protein ligase UBR4	Q5T4S7-2	7	1	4.02915	0.655662	1	1	E3
18	LF2	Human	NEDD4	Isoform 4 of E3 ubiquitin-protein ligase NEDD4	P46934-4	4	1	3.31762	0.381683		1	E3
18	LF2	Human	HUWE1	E3 ubiquitin-protein ligase HUWE1	Q7Z6Z7	10.5	0.986545	4.85723	0.364557	1	1	E3
14	SM	Human	UBR4	Isoform 2 of E3 ubiquitin-protein ligase UBR4	Q5T4S7-2	6	1	3.36672	0.607025		1	E3
17	BMRF1	Human	RANBP2	E3 SUMO-protein ligase RanBP2	P49792	6.5	0.966619	3.34114	0.436665		1	E3 extra
47	BILF1	Human	UFL1	E3 UFM1-protein ligase 1	O94874	2	1	3.00358	0.32296		1	E3 extra
67	BHRF1	Human	RANBP2	E3 SUMO-protein ligase RanBP2	P49792	6	1	3.02802	0.419534		1	E3 extra
