# Supplementary material for: An Epstein-Barr virus protein interaction map reveals NLRP3 inflammasome evasion via MAVS UFMylation
Source: Mol Cell. Author manuscript; Available in PMC 2023 Jul 27. (PMC10372749; doi:10.1016/j.molcel.2023.05.018)
Supplement: Table S6 [file NIHMS1912437-supplement-Table_S6.xlsx]

## Sheet: CRISPR gRNA
CRISPR analysis
BXLF1_Forward	5’ – TTG TAG TCC CTG AAC CGA TG – 3’
BILF1_Forward	5’ – GTG ACG TTG CAT ATC AGG CG – 3’
BHRF1_Forward	5’ – TGT GTA TAC GGG ACA GTC GT – 3’
MAVS sg#1_Forward	5’ – GAT GCC CGC TGG AGG TCA GA – 3’
MAVS sg#2_Forward	5’ – GCC ATC CCA AGG AAT CCA GA – 3’
RIG-I sg#1_Forward	5’ – CTA GGG CAT CCA AAA AGC CA – 3’
UFL1 sg#1_Forward	5’ – GTT GGC GGC CGA CTT CCA GC – 3’
UFL1 sg#2_Forward	5’ – TTT CCC TCA GGT TGT CCG AG – 3’
Drp1 sg#1_Forward	5’ – GCT GCC TCA GAT CGT CGT AG – 3’
PARK2 sg#1_Forward	5’ – GTG TCA GAA TCG ACC TCC AC – 3’
PARK2 sg#2_Forward	5’ – GGT GGT TGC TAA GCG ACA GG – 3’

## Sheet: qPCR
Primers sequence for qPCR in determining EBV viral load
BALF5_Forward	5’ – GAG CGA TCT TGG CAA TCT CT – 3’
BALF5_Reverse	5’ – TGG TCA TGG ATC TGC TAA ACC – 3’

## Sheet: Amplicon seq
Primers sequence for BILF1 amplicon sequencing
Indel-BILF1-Foward	5’ – GCA ACG AGA GAC TCT G – 3’
Indel-BILF1-Reverse	5’ –CCA ACA TGT GCA GG – 3’

## Sheet: MAVS mutant
Geneblock and oliogs for generating MAVS mutants
MAVS_BbvCI_K362R-K371R_SgrAI BbvCI and SgrAI restriction site is highlighted in red and green, respectively	5’ –GATCATCCTCAGCCCTCTGACCTCCAGCGGGCATCAGGAGAAGGACACAGAACTGGGCAGTACCCACACAGCAGGTGCGACCTCCAGCCTCACACCATCCCGTGGGCCTGTGTCTCCATCTGTCTCCTTCCAGCCCCTGGCCCGTTCCACCCCCAGGGCAAGCCGCTTGCCTGGACCCACAGGGTCAGTTGTATCTACTGGCACCTCCTTCTCCTCCTCATCCCCTGGCTTGGCCTCTGCAGGGGCTGCAGAGGGTAAACAGGGTGCAGAGAGTGACCAGGCCGAGCCTATCATCTGCTCCAGTGGGGCAGAGGCACCTGCCAACTCTCTGCCCTCCAAAGTGCCTACCACCTTGATGCCTGTGAACACAGTGGCCCTGAAAGTGCCTGCCAACC…
MAVS_NcoI_K462R_BamHI_FWD MAVS_NcoI_K462R_BamHI_REV NcoI and BamHI restriction site is highlighted in red and green, respectively	5’ – CAT GGC CCA GAG GAG AAT GAG TAT AGA TCC GAG GGC ACC TTT GG – 3’ 5’ – GAT CCC AAA GGT GCC CTC GGA TCT ATA CTC ATT CTC CTC TGG GC – 3’

## Sheet: BILF1 mutant
Oligos for generating BILF1 mutants
BILF1-∆N_FWD (attB sites in red)	5’ – GGG GAC AAC TTT GTA CAA AAA AGT TGG CAC CAT GTT CCT CAG CGG CAT GAC – 3’
BILF1-∆N_REV (attB sites in red)	5’ – GGG GAC AAC TTT GTA CAA GAA AGT TGG CAA GGT GGA CTG GCT AGG CAC – 3’
BILF1-∆C_FWD (attB sites in red)	5’ – GGG GAC AAC TTT GTA CAA AAA AGT TGG CAC CAT GCT CTC CAC CAT GG– 3’
BILF1-∆C_REV (attB sites in red)	5’ – GGG GAC AAC TTT GTA CAA GAA AGT TGG CAA GTC CAT AAA ATG GCT GAA G – 3’
BILF1-K122A_FWD	5’ – ACT TGG GTA TGG CGT TGG AGG CGA CCC TAG CAT TGT TCA GCC G– 3’
BILF1_C174A_FWD	5’ – CTC AAC AGA GGC CCC AAC ATG GCC AGG GAA GGC CCC ACC AAA GGC – 3’
