# Supplementary material for: An Epstein-Barr virus protein interaction map reveals NLRP3 inflammasome evasion via MAVS UFMylation
Source: Mol Cell. Author manuscript; Available in PMC 2023 Jul 27. (PMC10372749; doi:10.1016/j.molcel.2023.05.018)
Supplement: Table S1 [file NIHMS1912437-supplement-Table_S1.xlsx]

## Sheet: Description
Supplemental Table 1. Analysis of bait expression and EBV lytic cycle induction in cell lines used in this study, as determined by FACS for intracellular HA and plasma membrane gp350+ expression. Shown are the percentages of cells with detectable intracellular HA-epitope tag expression (%HA+) or EBV gp350 expression (%gp350+), following doxycycline and 4HT induction, related to Figure 1.

## Sheet: %expression
Sample #	Bait	%HA+ cells	%cells gp350+
1	Zta	70.7	20.2
2	BRLF1	79.2	20.7
3	BDLF3.5	81.3	26.8
4	BALF5	77.3	20.4
5	BGLF3.5	82.7	30.9
6	BNLF2b	79.7	41.8
7	BKRF3	72.1	24
8	BVLF1.5	75.3	29.6
9	BLLF3	70	26.2
10	BRRF1	74.4	24.2
11	BFLF2	79.8	37.8
12	BGLF3	84.4	45.9
13	LF1	77.9	30.6
14	SM	80.9	33.8
15	BALF1/0	81.6	26.7
16	BFRF1	81.9	44.5
18	LF2	79.3	30.9
19	BGLF4	71.2	21
20	BGLF5	74.3	24.2
21	BFLF1	80	33.5
22	BXLF1	69.1	26.8
23	BALF3	37.1	24.1
24	BBLF2/3	70.6	22.8
25	BcRF1	59.8	29.2
26	BBLF4	61.7	29.1
27	BSLF1	65.6	31.4
28	BALF2	61.8	42.7
29	BNRF1	61.7	32.1
31	BBLF1	63.9	31.4
32	BLRF1	74.4	26.4
33	BFRF0.5	64.3	26.1
34	BKRF2	60.1	37.8
35	BLLF2	66.8	35.1
36	BLRF2	65.8	31.4
37	BCRF1	65.4	37.8
38	BFRF3	65.1	24.9
39	BKRF4	65.6	24.1
40	BSRF1	63.9	33.4
41	BZLF2	63.6	30.4
42	BDLF3	61.8	34.1
43	BILF2	25.2	44.8
44	BXRF1	45	41.2
45	BBRF2	40.2	44.3
46	BDLF1	35	42.4
47	BILF1	38	41.1
48	BGLF2	62.6	44
49	BdRF1	32.5	44.9
50	BMRF2	53.2	44.1
51	BORF1	61.1	38.3
52	BTRF1	46.7	44.4
53	BBRF3	43	50.3
54	BDLF2	60.7	40
55	BGLF1	37.7	42.9
56	BRRF2	50.6	43.5
57	BVRF1	52.8	44.9
58	BVRF2	24.5	44.6
59	BBRF1	23.2	45.6
60	B-GD-RF1	35.7	44.8
61	BXLF2	50.9	48.3
62	BALF4	36.8	48.2
63	gp350/220	31.8	50
64	BOLF1	27.4	50.6
65	BcLF1	30.9	31
66	BALF1	15.6	42.7
67	BHRF1	44.8	33
68	BARF1	17.8	33.5
69	LMP1	22.1	40.9
70	EBNA1	23.7	29.6
72	LMP2A	18.4	33.9
73	EBNA-LP	6.07	38.6
74	EBNA3A	19.3	45.9
75	EBNA3B	5.18	44.9
76	EBNA3C	9.79	37.2
77	BaRF1	14.1	47.3
78	BFRF2	19	37.4
79	BORF2	27.8	35.3
80	BPLF1 1-1000	28.4	35.2
81	BPLF1 501-1500	37	34.4
82	BPLF1 1001-2000	19.1	45.1
83	BPLF1 1501-2500	14	55.4
84	BPLF1 2001-3000	11.7	46.7
85	BPLF1 3001-3149	14.2	35.8
89	BNLF2a	26	42.6
90	BDLF4	9.2	55.2
