# Supplementary material for: An Epstein-Barr virus protein interaction map reveals NLRP3 inflammasome evasion via MAVS UFMylation
Source: Mol Cell. Author manuscript; Available in PMC 2023 Jul 27. (PMC10372749; doi:10.1016/j.molcel.2023.05.018)
Supplement: Table S2 [file NIHMS1912437-supplement-Table_S2.xlsx]

## Sheet: Description
Supplemental Table 2. Related to Figure 1.
Details of interactors for each EBV bait. Data reported for each protein in every IP in the dataset include:
(a) the number of peptide spectrum matches (PSMs) averaged between technical replicates;
(b) an entropy score, which compares the number of PSM between replicates to eliminate proteins that are not detected consistently;
c) a z-score, calculated in comparison to the average and standard deviation of PSMs observed across all IPs; and
d) an NWD score, which reflects (i) how frequently this protein was detected and (ii) whether it was detected reproducibly.
The filtered list contains protein interactors with false discovery rate (FDR) <0.02; average peptide spectrum match ≥1.5; entropy score ≥0.75 and top 2% WD/z-score.
**Very high confidence interacting proteins (VHCIPs) were defined as prey meeting peptide spectral match (PSM) and entropy criteria with either an NWD≥1.0 or z-score≥4.0, and high confidence interacting proteins (HCIPs) were defined as prey meeting PSM and entropy criteria with either an NWD≥1.0 or z-score≥3.0
Sheet 2:	CompPass Output Filtered for VHCIP and HCIP
Sheet 3:	# of interactors for each EBV Bait
Sheet 4:	Unfiltered CompPass Output

## Sheet: CompPass output FILTERED
Expt ID	Lytic stage	Function	Bait Symbol	Prey species	Prey GeneID	Prey Protein Name	Prey Uniprot or Trembl	Average PSM	Entropy	ZScore	NWD Score	Meets VHCIP Criteria	Meets HCIP Criteria
1	IE	Transactivation of lytic genes; Zta	BZLF1	Human	A2ML1	Alpha-2-macroglobulin-like protein 1	A8K2U0	1.5	0.954434	0.885971	3.54017	yes	yes
1			BZLF1	Human	PIP	Prolactin-inducible protein	P12273	2	1	4.20478	1.81546	yes	yes
1			BZLF1	Human	POF1B	Isoform 1 of Protein POF1B	Q8WVV4-1	1.5	0.954434	0.841577	1.60886	yes	yes
1			BZLF1	Human	GGCT	Gamma-glutamylcyclotransferase	O75223	1.5	0.954434	1.42462	1.46776	yes	yes
1			BZLF1	Human	AHNAK	Neuroblast differentiation-associated protein AHNAK	Q09666	4.5	0.992774	1.30279	1.382	yes	yes
1			BZLF1	Human	SOD1	Superoxide dismutase [Cu-Zn]	P00441	1.5	0.954434	3.67064	1.3102	yes	yes
2	IE	Transactivation of lytic genes; Rta	BRLF1	Human	CREBBP	CREB-binding protein	Q92793	4	0.964079	8.13954	35.0286	yes	yes
2			BRLF1	EBV	LF2	LF2 protein	K9UTL9	3.5	0.896038	1.37083	10.996	yes	yes
2			BRLF1	Human	TAF4	Transcription initiation factor TFIID subunit 4	O00268	3	1	3.63513	3.9195	yes	yes
2			BRLF1	EBV	BRLF1	BRLF1	A0A0C7TI76	11.5	0.998747	3.77371	3.64105	yes	yes
2			BRLF1	Human	GGCT	Gamma-glutamylcyclotransferase	O75223	1.5	0.954434	1.42462	1.46776	yes	yes
2			BRLF1	Human	ASAH1	Isoform 2 of Acid ceramidase	Q13510-2	1.5	0.954434	2.23561	1.35671	yes	yes
2			BRLF1	Human	HBB	Hemoglobin subunit beta	P68871	2.5	0.979869	2.00855	1.31641	yes	yes
2			BRLF1	Human	ALOX12B	Arachidonate 12-lipoxygenase, 12R-type	O75342	2	0.881291	1.15383	1.25457	yes	yes
2			BRLF1	Human	AHNAK	Neuroblast differentiation-associated protein AHNAK	Q09666	2.5	0.979869	0.571852	1.03008	yes	yes
3	Early	vPIC	BDLF3.5	EBV	BDLF3.5	BDLF3	I1YP44	2.5	0.979869	7.08808	26.4052	yes	yes
3			BDLF3.5	Human	GPATCH1	G patch domain-containing protein 1	Q9BRR8	1.5	0.954434	2.7848	12.0137	yes	yes
3			BDLF3.5	Human	ZCCHC17	Nucleolar protein of 40 kDa	Q9NP64	1.5	0.954434	5.77788	11.1735	yes	yes
3			BDLF3.5	Human	FAM133A	Protein FAM133A	Q8N9E0	1.5	0.954434	3.14861	5.95198	yes	yes
3			BDLF3.5	Human	NKAP	NF-kappa-B-activating protein	Q8N5F7	3.5	0.988699	4.94624	5.60419	yes	yes
3			BDLF3.5	Human	FCGR2C	Low affinity immunoglobulin gamma Fc region receptor II-c	P31995	2	0.881291	5.39979	3.64101	yes	yes
3			BDLF3.5	Human	IGHV1-45	Immunoglobulin heavy variable 1-45	A0A0A0MS14	3.5	0.896038	1.58056	2.12688	yes	yes
3			BDLF3.5	Human	RBM25	RNA-binding protein 25	P49756	2	0.881291	4.32589	2.10978	yes	yes
3			BDLF3.5	Human	PRPF40A	Pre-mRNA-processing factor 40 homolog A	O75400	4	1	4.3874	0.304956	yes	yes
3			BDLF3.5	Human	ARL6IP4	ADP-ribosylation factor-like protein 6-interacting protein 4	Q66PJ3	4	1	3.8143	0.0935059		yes
4	Early	EBV DNA polymerase	BALF5	Human	ANXA1	Annexin A1	P04083	1.5	0.954434	0.993762	3.6822	yes	yes
4			BALF5	EBV	BALF5	DNA polymerase	K9UT88	20	1	4.86996	1.09491	yes	yes
5	Early	Tegument	BGLF3.5	Human	NELFE	Isoform 2 of Negative elongation factor E	P18615-3	3	0.940286	5.57913	2.73722	yes	yes
5			BGLF3.5	Human	PPP4R2	Serine/threonine-protein phosphatase 4 regulatory subunit 2	Q9NY27	1.5	0.954434	3.49033	1.31913	yes	yes
5			BGLF3.5	Human	FAM175B	BRISC complex subunit Abro1	Q15018	1.5	0.954434	1.39164	1.18439	yes	yes
7	Early	EBV Uracil-DNA glycosylase	BKRF3	Human	DBI	Isoform 5 of Acyl-CoA-binding protein	P07108-5	2.5	0.979869	8.45392	28.6014	yes	yes
7			BKRF3	Human	TBCA	Isoform 2 of Tubulin-specific chaperone A	O75347-2	1.5	0.954434	7.56238	20.7374	yes	yes
7			BKRF3	Human	GPATCH1	G patch domain-containing protein 1	Q9BRR8	2	0.881291	3.77108	13.8723	yes	yes
7			BKRF3	Human	MZB1	Marginal zone B- and B1-cell-specific protein	Q8WU39	1.5	0.954434	5.4184	5.13605	yes	yes
7			BKRF3	Human	NKAP	NF-kappa-B-activating protein	Q8N5F7	2	1	2.72174	4.23637	yes	yes
7			BKRF3	Human	MTPN	Myotrophin	P58546	1.5	0.954434	5.02065	3.87645	yes	yes
7			BKRF3	Human	TAGLN2	Isoform 2 of Transgelin-2	P37802-2	4	0.964079	5.79995	2.79029	yes	yes
7			BKRF3	Human	DUT	Deoxyuridine 5'-triphosphate nucleotidohydrolase, mitochondrial	P33316	1.5	0.954434	4.42719	2.47961	yes	yes
7			BKRF3	EBV	BKRF3	Uracil DNA glycosylase	V5KU41	11.5	0.776556	7.22651	1.38371	yes	yes
7			BKRF3	Human	PEBP1	Phosphatidylethanolamine-binding protein 1	P30086	1.5	0.954434	2.479	1.37066	yes	yes
7			BKRF3	EBV	BALF5	DNA polymerase	K9UT88	28.5	0.982561	7.11752	1.30703	yes	yes
7			BKRF3	Human	AK2	Adenylate kinase 2, mitochondrial	P54819	2	1	3.38976	1.1666	yes	yes
7			BKRF3	Human	PGAM4	Probable phosphoglycerate mutase 4	Q8N0Y7	2.5	0.811278	3.70609	0.763068		yes
7			BKRF3	Human	CLIC1	Chloride intracellular channel protein 1	O00299	2.5	0.979869	3.09106	0.744461		yes
7			BKRF3	Human	PARK7	Protein deglycase DJ-1	Q99497	3.5	0.988699	3.23443	0.178433		yes
7			BKRF3	Human	TPI1	Triosephosphate isomerase	P60174	8	1	3.96067	0.128454		yes
7			BKRF3	Human	STMN1	Isoform 2 of Stathmin	P16949-2	3	1	3.3904	0.100628		yes
8	Early	vPIC	BVLF1.5	Human	FCGR2A	Low affinity immunoglobulin gamma Fc region receptor II-a	P12318	2	0.881291	9.11108	66.7809	yes	yes
8			BVLF1.5	Human	RP9	Retinitis pigmentosa 9 protein	Q8TA86	2	1	8.13954	24.769	yes	yes
8			BVLF1.5	Human	GPATCH1	G patch domain-containing protein 1	Q9BRR8	4	1	7.71621	19.6184	yes	yes
8			BVLF1.5	Human	ZCCHC17	Nucleolar protein of 40 kDa	Q9NP64	1.5	0.954434	5.77788	11.1735	yes	yes
8			BVLF1.5	Human	FAM133A	Protein FAM133A	Q8N9E0	3.5	0.988699	7.62781	9.09181	yes	yes
8			BVLF1.5	Human	NKAP	NF-kappa-B-activating protein	Q8N5F7	4.5	0.934068	6.42924	6.35456	yes	yes
8			BVLF1.5	Human	ATAD3A	ATPase family AAA domain-containing protein 3A	Q9NVI7	1.5	0.954434	3.60718	3.27102	yes	yes
8			BVLF1.5	Human	FCGR2C	Low affinity immunoglobulin gamma Fc region receptor II-c	P31995	1.5	0.954434	3.97879	3.1532	yes	yes
8			BVLF1.5	Human	SON	Isoform I of Protein SON	P18583-9	3	0.940286	4.52348	0.922551	yes	yes
8			BVLF1.5	Human	AKAP8	A-kinase anchor protein 8	O43823	5.5	0.954434	4.4444	0.495799	yes	yes
8			BVLF1.5	Human	SRRM2	Serine/arginine repetitive matrix protein 2	Q9UQ35	42	0.998402	4.54896	0.293905	yes	yes
8			BVLF1.5	Human	ARL6IP4	ADP-ribosylation factor-like protein 6-interacting protein 4	Q66PJ3	4.5	0.992774	4.47867	0.0991779	yes	yes
9	Early	EBV dUTPase	BLLF3	Human	KBTBD6	Kelch repeat and BTB domain-containing protein 6	Q86V97	3.5	0.988699	9.11108	88.3428	yes	yes
9			BLLF3	Human	KBTBD7	Kelch repeat and BTB domain-containing protein 7	Q8WVZ9	1.5	0.954434	9.11108	57.8339	yes	yes
9			BLLF3	Human	APOD	Apolipoprotein D	P05090	2	1	2.58443	26.6257	yes	yes
9			BLLF3	EBV	BXLF1	Thymidine kinase	K9UR81	3	0.940286	0.865294	3.37598	yes	yes
9			BLLF3	Human	U2AF2	Splicing factor U2AF 65 kDa subunit	P26368	10	0.973668	7.13318	1.14973	yes	yes
9			BLLF3	EBV	BLLF3	DUTPase	A0A0B6VPB3	10.5	0.998509	6.97662	0.483108	yes	yes
10	Early		BRRF1	Human	CNOT7	CCR4-NOT transcription complex subunit 7	Q9UIV1	5	0.976021	9.11108	105.59	yes	yes
10			BRRF1	Human	CNOT10	Isoform 6 of CCR4-NOT transcription complex subunit 10	Q9H9A5-6	4	0.964079	9.11108	94.4424	yes	yes
10			BRRF1	Human	CNOT6L	CCR4-NOT transcription complex subunit 6-like	Q96LI5	3	0.940286	9.11108	81.7895	yes	yes
10			BRRF1	Human	CNOT6	CCR4-NOT transcription complex subunit 6	Q9ULM6	1.5	0.954434	9.11108	57.8339	yes	yes
10			BRRF1	Human	RAVER1	Isoform 2 of Ribonucleoprotein PTB-binding 1	Q8IY67-2	1.5	0.954434	7.56238	20.7374	yes	yes
10			BRRF1	Human	CNOT1	CCR4-NOT transcription complex subunit 1	A5YKK6	45	0.977584	8.88259	5.41211	yes	yes
10			BRRF1	Human	CNOT3	CCR4-NOT transcription complex subunit 3	O75175	10.5	0.998509	8.45434	4.27684	yes	yes
10			BRRF1	Human	RQCD1	Isoform 2 of Cell differentiation protein RCD1 homolog	Q92600-2	4	1	6.78258	3.39036	yes	yes
10			BRRF1	Human	CNOT2	CCR4-NOT transcription complex subunit 2	Q9NZN8	6	0.982859	6.97621	0.50753	yes	yes
10			BRRF1	EBV	BRRF1	BRRF1	G3CKR2	4.5	0.811278	4.2377	0.404279	yes	yes
11	Early	Nuclear egress complex 1	BFLF2	Human	FAM175B	BRISC complex subunit Abro1	Q15018	1.5	0.954434	1.39164	1.18439	yes	yes
11			BFLF2	Human	MYL6B	Myosin light chain 6B	P14649	5	0.976021	5.12721	0.0687803	yes	yes
11			BFLF2	Human	ATP5I	ATP synthase subunit e, mitochondrial	P56385	2.5	0.979869	3.73275	0.0541196		yes
11			BFLF2	Human	CLTA	Isoform Non-brain of Clathrin light chain A	P09496-2	4	1	3.3027	0.0458046		yes
12	Early	vPIC	BGLF3	EBV	BGLF3	BGLF3	Q3KSR4	12.5	0.973156	9.11108	166.952	yes	yes
12			BGLF3	EBV	BFRF2	BFRF2	A0A0C7T855	3	0.940286	9.11108	81.7895	yes	yes
12			BGLF3	EBV	BcRF1	BcRF1 protein	A0A0A8IKY0	5	1	4.32765	24.1119	yes	yes
12			BGLF3	Human	FAM192A	Protein FAM192A	Q9GZU8	1.5	0.954434	7.56238	20.7374	yes	yes
12			BGLF3	Human	NEIL1	Endonuclease 8-like 1	Q96FI4	1.5	0.954434	4.17862	4.00322	yes	yes
12			BGLF3	Human	LUZP1	Leucine zipper protein 1	Q86V48	2	0.881291	5.4768	2.95739	yes	yes
12			BGLF3	Human	GTF3C4	General transcription factor 3C polypeptide 4	Q9UKN8	1.5	0.954434	2.88879	1.8337	yes	yes
12			BGLF3	Human	NCAPD3	Condensin-2 complex subunit D3	P42695	2	1	4.2716	1.78706	yes	yes
12			BGLF3	Human	NOL9	Polynucleotide 5'-hydroxyl-kinase NOL9	Q5SY16	1.5	0.954434	3.04662	1.18788	yes	yes
12			BGLF3	Human	CPSF3	Cleavage and polyadenylation specificity factor subunit 3	Q9UKF6	1.5	0.954434	2.72625	1.0683	yes	yes
12			BGLF3	Human	SLTM	SAFB-like transcription modulator	Q9NWH9	2.5	0.979869	3.45291	0.955523		yes
12			BGLF3	Human	RIF1	Telomere-associated protein RIF1	Q5UIP0	4.5	0.992774	3.95994	0.744257		yes
12			BGLF3	Human	SUGP2	SURP and G-patch domain-containing protein 2	Q8IX01	2.5	0.979869	3.16844	0.49699		yes
12			BGLF3	Human	POLR2A	DNA-directed RNA polymerase II subunit RPB1	P24928	7	1	3.41664	0.457146		yes
12			BGLF3	Human	PELP1	Proline-, glutamic acid- and leucine-rich protein 1	Q8IZL8	4	1	3.41521	0.379821		yes
12			BGLF3	Human	NONO	Non-POU domain-containing octamer-binding protein	Q15233	23.5	0.99718	3.13821	0.23566		yes
13	Early	Uncharacterized	LF1	EBV	LF1	LF1	K9USC8	12	1	8.92921	31.1716	yes	yes
13			LF1	Human	SUB1	Activated RNA polymerase II transcriptional coactivator p15	P53999	1.5	0.954434	3.82478	1.50395	yes	yes
13			LF1	Human	NUP98	Nuclear pore complex protein Nup98-Nup96	P52948	2	1	2.56173	1.35869	yes	yes
13			LF1	Human	CILP2	Cartilage intermediate layer protein 2	Q8IUL8	3.5	0.988699	4.78874	1.28297	yes	yes
13			LF1	Human	CNOT1	CCR4-NOT transcription complex subunit 1	A5YKK6	2	0.881291	0.185599	1.14097	yes	yes
13			LF1	Human	POLR1B	Isoform 3 of DNA-directed RNA polymerase I subunit RPA2	Q9H9Y6-3	2	1	4.13172	1.08729	yes	yes
13			LF1	Human	POLR3H	DNA-directed RNA polymerase III subunit RPC8	Q9Y535	1.5	0.954434	3.40874	1.02438	yes	yes
13			LF1	Human	MYCBP2	E3 ubiquitin-protein ligase MYCBP2	O75592	6.5	0.996317	4.43886	0.782885	yes	yes
13			LF1	Human	TNRC6B	Trinucleotide repeat-containing gene 6B protein	Q9UPQ9	10.5	0.986545	3.03714	0.28738		yes
13			LF1	Human	RPLP2	60S acidic ribosomal protein P2	P05387	42	0.989993	3.88242	0.208973		yes
13			LF1	Human	SRP14	Signal recognition particle 14 kDa protein	P37108	3.5	0.896038	3.03799	0.167263		yes
13			LF1	Human	SNU13	NHP2-like protein 1	P55769	2.5	0.979869	3.06289	0.0644767		yes
14	Early	Potential SUMO E3 ligase	BSLF2/BMLF1 (SM)	Human	MRPS35	28S ribosomal protein S35, mitochondrial	P82673	1.5	0.954434	4.83768	7.19073	yes	yes
14			BSLF2/BMLF1 (SM)	Human	MRPL11	39S ribosomal protein L11, mitochondrial	Q9Y3B7	1.5	0.954434	5.02065	3.87645	yes	yes
14			BSLF2/BMLF1 (SM)	Human	CSNK2B	Casein kinase II subunit beta	P67870	1.5	0.954434	4.69712	3.05256	yes	yes
14			BSLF2/BMLF1 (SM)	Human	BZW2	Basic leucine zipper and W2 domain-containing protein 2	Q9Y6E2	1.5	0.954434	3.3184	2.633	yes	yes
14			BSLF2/BMLF1 (SM)	Human	CSNK2A2	Casein kinase II subunit alpha'	P19784	5.5	0.994985	6.94749	2.33408	yes	yes
14			BSLF2/BMLF1 (SM)	Human	GID8	Glucose-induced degradation protein 8 homolog	Q9NWU2	1.5	0.954434	3.26292	2.15469	yes	yes
14			BSLF2/BMLF1 (SM)	Human	RQCD1	Isoform 2 of Cell differentiation protein RCD1 homolog	Q92600-2	1.5	0.954434	2.35463	2.07616	yes	yes
14			BSLF2/BMLF1 (SM)	Human	DDX10	Probable ATP-dependent RNA helicase DDX10	Q13206	1.5	0.954434	3.2409	1.5498	yes	yes
14			BSLF2/BMLF1 (SM)	Human	OSBP	Oxysterol-binding protein 1	P22059	1.5	0.954434	3.38591	1.5495	yes	yes
14			BSLF2/BMLF1 (SM)	Human	DNAJA3	DnaJ homolog subfamily A member 3, mitochondrial	Q96EY1	1.5	0.954434	2.99526	1.54352	yes	yes
14			BSLF2/BMLF1 (SM)	Human	DBNL	Isoform 3 of Drebrin-like protein	Q9UJU6-3	1.5	0.954434	3.82478	1.50395	yes	yes
14			BSLF2/BMLF1 (SM)	Human	CNOT1	CCR4-NOT transcription complex subunit 1	A5YKK6	3	1	0.387855	1.3974	yes	yes
14			BSLF2/BMLF1 (SM)	Human	NOL9	Polynucleotide 5'-hydroxyl-kinase NOL9	Q5SY16	2	0.881291	4.19757	1.37165	yes	yes
14			BSLF2/BMLF1 (SM)	Human	MRPS28	28S ribosomal protein S28, mitochondrial	Q9Y2Q9	2	0.881291	3.6634	1.23073	yes	yes
14			BSLF2/BMLF1 (SM)	Human	POLR2B	DNA-directed RNA polymerase II subunit RPB2	P30876	1.5	0.954434	2.08879	1.153	yes	yes
14			BSLF2/BMLF1 (SM)	Human	AP1B1	AP-1 complex subunit beta-1	Q10567	1.5	0.954434	2.47876	1.09964	yes	yes
14			BSLF2/BMLF1 (SM)	Human	CPSF3	Cleavage and polyadenylation specificity factor subunit 3	Q9UKF6	1.5	0.954434	2.72625	1.0683	yes	yes
14			BSLF2/BMLF1 (SM)	Human	NUP93	Nuclear pore complex protein Nup93	Q8N1F7	2	1	3.26969	0.950331		yes
14			BSLF2/BMLF1 (SM)	Human	SWAP70	Switch-associated protein 70	Q9UH65	2.5	0.979869	3.47851	0.948492		yes
14			BSLF2/BMLF1 (SM)	Human	LETM1	LETM1 and EF-hand domain-containing protein 1, mitochondrial	O95202	3	1	3.97788	0.843995		yes
14			BSLF2/BMLF1 (SM)	Human	CDK13	Cyclin-dependent kinase 13	Q14004	2	1	3.44002	0.829995		yes
14			BSLF2/BMLF1 (SM)	Human	MRPS31	28S ribosomal protein S31, mitochondrial	Q92665	5	0.976021	4.42263	0.762239	yes	yes
14			BSLF2/BMLF1 (SM)	Human	GTPBP4	Nucleolar GTP-binding protein 1	Q9BZE4	4	1	4.39108	0.730757	yes	yes
14			BSLF2/BMLF1 (SM)	Human	NCAPD2	Condensin complex subunit 1	Q15021	2.5	0.811278	3.06381	0.690368		yes
14			BSLF2/BMLF1 (SM)	Human	RAB11B	Ras-related protein Rab-11B	Q15907	2	0.881291	3.35826	0.689266		yes
14			BSLF2/BMLF1 (SM)	Human	MCRIP1	Mapk-regulated corepressor-interacting protein 1	C9JLW8	3.5	0.988699	3.45044	0.666498		yes
14			BSLF2/BMLF1 (SM)	Human	UBR4	Isoform 2 of E3 ubiquitin-protein ligase UBR4	Q5T4S7-2	6	1	3.36672	0.607025		yes
14			BSLF2/BMLF1 (SM)	Human	KRI1	Protein KRI1 homolog	Q8N9T8	5	1	5.56123	0.597892	yes	yes
14			BSLF2/BMLF1 (SM)	Human	GCN1	eIF-2-alpha kinase activator GCN1	Q92616	3	1	3.37555	0.5391		yes
14			BSLF2/BMLF1 (SM)	Human	SPAG9	C-Jun-amino-terminal kinase-interacting protein 4	O60271	3.5	0.896038	4.04236	0.526194	yes	yes
14			BSLF2/BMLF1 (SM)	Human	PPP4C	Serine/threonine-protein phosphatase 4 catalytic subunit	P60510	2	1	3.22715	0.506428		yes
14			BSLF2/BMLF1 (SM)	Human	DYNC1H1	Cytoplasmic dynein 1 heavy chain 1	Q14204	30.5	0.957356	3.20055	0.495165		yes
14			BSLF2/BMLF1 (SM)	Human	PRKDC	DNA-dependent protein kinase catalytic subunit	P78527	32	1	3.4726	0.455707		yes
14			BSLF2/BMLF1 (SM)	Human	SRPRB	Signal recognition particle receptor subunit beta	Q9Y5M8	4.5	0.992774	3.3847	0.390725		yes
14			BSLF2/BMLF1 (SM)	Human	CSNK2A3	Casein kinase II subunit alpha 3	Q8NEV1	8	0.989993	4.62349	0.338523	yes	yes
14			BSLF2/BMLF1 (SM)	Human	CKAP5	Isoform 3 of Cytoskeleton-associated protein 5	Q14008-3	5	1	3.0203	0.307131		yes
14			BSLF2/BMLF1 (SM)	Human	RPS15	40S ribosomal protein S15	P62841	10.5	0.962413	3.06437	0.29375		yes
14			BSLF2/BMLF1 (SM)	Human	SNW1	SNW domain-containing protein 1	Q13573	3.5	0.988699	3.81761	0.257366		yes
14			BSLF2/BMLF1 (SM)	Human	MYBBP1A	Isoform 2 of Myb-binding protein 1A	Q9BQG0-2	8	0.959687	3.11624	0.247745		yes
14			BSLF2/BMLF1 (SM)	Human	RPAP3	RNA polymerase II-associated protein 3	Q9H6T3	3.5	0.988699	3.18282	0.247168		yes
14			BSLF2/BMLF1 (SM)	Human	SART1	U4/U6.U5 tri-snRNP-associated protein 1	O43290	9	0.991992	3.77872	0.24605		yes
14			BSLF2/BMLF1 (SM)	EBV	BMLF1	BSLF2/BMLF1	A0A0C7TMP0	8	0.989993	5.16811	0.19987	yes	yes
14			BSLF2/BMLF1 (SM)	Human	LARP7	Isoform 3 of La-related protein 7	Q4G0J3-3	8.5	0.997772	5.01964	0.193014	yes	yes
14			BSLF2/BMLF1 (SM)	Human	NAP1L4	Isoform 2 of Nucleosome assembly protein 1-like 4	Q99733-2	6	0.982859	3.25042	0.189826		yes
14			BSLF2/BMLF1 (SM)	Human	LARP1	La-related protein 1	Q6PKG0	11.5	0.896038	3.25308	0.178856		yes
14			BSLF2/BMLF1 (SM)	Human	C1QBP	Complement component 1 Q subcomponent-binding protein, mitochondrial	Q07021	23.5	0.999687	5.43763	0.136706	yes	yes
15	Early	EBV vBcl2	BALF1/0	EBV	BALF1	BALF1	K9UT94	7	0.948078	9.11108	124.936	yes	yes
15			BALF1/0	Human	RPS6KA3	Ribosomal protein S6 kinase alpha-3	P51812	4.5	0.934068	9.11108	100.171	yes	yes
15			BALF1/0	Human	RPS6KA1	Isoform 2 of Ribosomal protein S6 kinase alpha-1	Q15418-2	2.5	0.979869	9.11108	74.6633	yes	yes
15			BALF1/0	Human	PSMD10	26S proteasome non-ATPase regulatory subunit 10	O75832	1.5	0.954434	5.92421	7.23561	yes	yes
15			BALF1/0	Human	SPTY2D1	Protein SPT2 homolog	Q68D10	1.5	0.954434	4.4099	5.29598	yes	yes
15			BALF1/0	Human	ARPC5	Actin-related protein 2/3 complex subunit 5	O15511	1.5	0.954434	5.02065	3.87645	yes	yes
15			BALF1/0	Human	PSMD6	Isoform 4 of 26S proteasome non-ATPase regulatory subunit 6	Q15008-4	1.5	0.954434	3.94316	2.07694	yes	yes
15			BALF1/0	Human	DNAJC8	DnaJ homolog subfamily C member 8	O75937	1.5	0.954434	4.19746	2.06254	yes	yes
15			BALF1/0	Human	IGHG1	Ig gamma-1 chain C region	P01857	3	1	4.71721	2.00346	yes	yes
15			BALF1/0	Human	PPP6C	Isoform 3 of Serine/threonine-protein phosphatase 6 catalytic subunit	O00743-3	1.5	0.954434	3.58182	1.76657	yes	yes
15			BALF1/0	Human	TAGLN2	Isoform 2 of Transgelin-2	P37802-2	1.5	0.954434	1.96639	1.7087	yes	yes
15			BALF1/0	Human	MCM3	Isoform 2 of DNA replication licensing factor MCM3	P25205-2	1.5	0.954434	2.48068	1.60201	yes	yes
15			BALF1/0	Human	HTATSF1	HIV Tat-specific factor 1	O43719	1.5	0.954434	2.33218	1.58939	yes	yes
15			BALF1/0	Human	NCAPD3	Condensin-2 complex subunit D3	P42695	1.5	0.954434	3.11158	1.54764	yes	yes
15			BALF1/0	Human	AP1B1	AP-1 complex subunit beta-1	Q10567	2.5	0.979869	4.40291	1.41963	yes	yes
15			BALF1/0	Human	CALML3	Calmodulin-like protein 3	P27482	2.5	0.979869	4.02162	1.3287	yes	yes
15			BALF1/0	Human	TMOD3	Tropomodulin-3	Q9NYL9	2.5	0.979869	3.27363	1.24349	yes	yes
15			BALF1/0	Human	FTH1	Ferritin heavy chain	P02794	2	0.881291	3.89606	1.23542	yes	yes
15			BALF1/0	Human	BCAP31	Isoform 2 of B-cell receptor-associated protein 31	P51572-2	1.5	0.954434	3.3692	1.1611	yes	yes
15			BALF1/0	Human	TUT1	Speckle targeted PIP5K1A-regulated poly(A) polymerase	Q9H6E5	2.5	0.979869	4.52577	1.13897	yes	yes
15			BALF1/0	Human	PPP2R1A	Serine/threonine-protein phosphatase 2A 65 kDa regulatory subunit A alpha isoform	P30153	3.5	0.988699	2.99731	1.07532	yes	yes
15			BALF1/0	Human	MRPS28	28S ribosomal protein S28, mitochondrial	Q9Y2Q9	1.5	0.954434	2.64245	1.06584	yes	yes
15			BALF1/0	Human	TCEB1	Transcription elongation factor B polypeptide 1	Q15369	2	0.881291	3.41333	1.05406	yes	yes
15			BALF1/0	Human	PAAF1	Proteasomal ATPase-associated factor 1	Q9BRP4	2.5	0.979869	3.54005	0.785848		yes
15			BALF1/0	Human	TNPO1	Transportin-1	Q92973	2.5	0.979869	3.22648	0.721912		yes
15			BALF1/0	Human	PSMD5	26S proteasome non-ATPase regulatory subunit 5	Q16401	3.5	0.896038	3.80727	0.687482		yes
15			BALF1/0	Human	NKRF	Isoform 2 of NF-kappa-B-repressing factor	O15226-2	7	1	4.91368	0.581698	yes	yes
15			BALF1/0	Human	UBR4	Isoform 2 of E3 ubiquitin-protein ligase UBR4	Q5T4S7-2	5.5	0.994985	3.0355	0.581182		yes
15			BALF1/0	Human	SLAIN2	SLAIN motif-containing protein 2	Q9P270	5	0.976021	4.85431	0.565753	yes	yes
15			BALF1/0	Human	EIF2S3	Eukaryotic translation initiation factor 2 subunit 3	P41091	2	0.881291	3.3068	0.50549		yes
15			BALF1/0	Human	MARK2	Serine/threonine-protein kinase MARK2	Q7KZI7	2.5	0.979869	3.03299	0.429671		yes
15			BALF1/0	Human	CDV3	Protein CDV3 homolog	Q9UKY7	4.5	0.811278	3.79835	0.389127		yes
15			BALF1/0	Human	CHAMP1	Chromosome alignment-maintaining phosphoprotein 1	Q96JM3	3	0.940286	3.17138	0.364105		yes
15			BALF1/0	Human	LSM4	U6 snRNA-associated Sm-like protein LSm4	Q9Y4Z0	2.5	0.811278	3.01042	0.346203		yes
15			BALF1/0	Human	DYNC1I2	Cytoplasmic dynein 1 intermediate chain 2	Q13409	7	0.948078	3.40311	0.310366		yes
15			BALF1/0	Human	DNMT1	Isoform 2 of DNA (cytosine-5)-methyltransferase 1	P26358-2	4	0.852405	3.31489	0.30696		yes
15			BALF1/0	Human	SF3B2	Splicing factor 3B subunit 2	Q13435	20.5	0.846878	3.19603	0.287639		yes
15			BALF1/0	Human	FNBP1	Formin-binding protein 1	Q96RU3	5	0.902393	3.42917	0.282074		yes
15			BALF1/0	Human	HCLS1	Hematopoietic lineage cell-specific protein	P14317	8.5	0.979869	4.53072	0.281086	yes	yes
15			BALF1/0	Human	MSN	Moesin	P26038	18.5	0.95915	3.56124	0.260643		yes
15			BALF1/0	Human	CALM1	Calmodulin	P62158	5	0.902393	3.86491	0.214114		yes
15			BALF1/0	Human	EIF5B	Eukaryotic translation initiation factor 5B	O60841	6.5	0.996317	3.13448	0.213294		yes
15			BALF1/0	Human	WIPF1	Isoform 3 of WAS/WASL-interacting protein family member 1	O43516-3	4.5	0.934068	3.14231	0.20928		yes
15			BALF1/0	Human	LRRFIP1	Leucine-rich repeat flightless-interacting protein 1	Q32MZ4	10.5	0.998509	3.17771	0.199231		yes
15			BALF1/0	Human	RPL32	60S ribosomal protein L32	P62910	6	0.930586	3.46256	0.163089		yes
15			BALF1/0	Human	RPL36	60S ribosomal protein L36	Q9Y3U8	10	0.892623	3.04126	0.148575		yes
15			BALF1/0	Human	SNRPD1	Small nuclear ribonucleoprotein Sm D1	P62314	7.5	0.757878	3.57008	0.14785		yes
15			BALF1/0	Human	RPL27	60S ribosomal protein L27	P61353	11.5	0.937734	3.14376	0.133243		yes
15			BALF1/0	Human	SEPT9	Septin-9	Q9UHD8	10	0.940286	3.63441	0.132419		yes
15			BALF1/0	Human	RPS24	Isoform 4 of 40S ribosomal protein S24	P62847-4	9.5	0.848548	3.09513	0.125363		yes
15			BALF1/0	Human	RDX	Isoform 5 of Radixin	P35241-5	6.5	0.966619	3.67015	0.123879		yes
15			BALF1/0	Human	YBX3	Y-box-binding protein 3	P16989	9.5	0.998196	3.17787	0.111316		yes
15			BALF1/0	Human	PPIB	Peptidyl-prolyl cis-trans isomerase B	P23284	3.5	0.988699	3.14555	0.0991994		yes
16	True late	Nuclear egress complex 2	BFRF1	Human	MRPS35	28S ribosomal protein S35, mitochondrial	P82673	1.5	0.954434	4.83768	7.19073	yes	yes
16			BFRF1	Human	HTATSF1	HIV Tat-specific factor 1	O43719	2	0.881291	3.22918	1.83527	yes	yes
16			BFRF1	Human	IPO5	Isoform 3 of Importin-5	O00410-3	1.5	0.954434	0.880557	1.15687	yes	yes
16			BFRF1	Human	EIF2B5	Translation initiation factor eIF-2B subunit epsilon	Q13144	2	0.881291	3.93238	1.10519	yes	yes
16			BFRF1	Human	TERF2IP	Telomeric repeat-binding factor 2-interacting protein 1	Q9NYB0	4.5	0.992774	3.00103	0.265578		yes
16			BFRF1	EBV	BFRF1	BFRF1	I1YP04	20	0.993123	4.05189	0.198079	yes	yes
17	Early	Processibility subunit of EBV DNA polymerase; Tegument	BMRF1	Human	RAD23A	UV excision repair protein RAD23 homolog A	P54725	1.5	0.954434	5.30219	7.24643	yes	yes
17			BMRF1	Human	HAT1	Histone acetyltransferase type B catalytic subunit	O14929	4.5	0.811278	7.31742	6.54915	yes	yes
17			BMRF1	Human	LTF	Lactotransferrin	P02788	2.5	0.811278	6.79302	5.43095	yes	yes
17			BMRF1	Human	DIDO1	Death-inducer obliterator 1	Q9BTC0	3	1	5.47349	2.3575	yes	yes
17			BMRF1	Human	NCAPD3	Condensin-2 complex subunit D3	P42695	1.5	0.954434	3.11158	1.54764	yes	yes
17			BMRF1	Human	UPF1	Regulator of nonsense transcripts 1	Q92900	2	1	2.89122	1.44537	yes	yes
17			BMRF1	Human	NUP98	Nuclear pore complex protein Nup98-Nup96	P52948	2	0.881291	2.56173	1.35869	yes	yes
17			BMRF1	Human	AIM1	Absent in melanoma 1 protein	Q9Y4K1	2.5	0.979869	3.63253	1.35533	yes	yes
17			BMRF1	Human	POLR2B	DNA-directed RNA polymerase II subunit RPB2	P30876	2	1	2.91459	1.33137	yes	yes
17			BMRF1	Human	RBBP7	Histone-binding protein RBBP7	Q16576	2.5	0.979869	4.43727	1.27591	yes	yes
17			BMRF1	Human	CNOT1	CCR4-NOT transcription complex subunit 1	A5YKK6	2.5	0.811278	0.286727	1.27565	yes	yes
17			BMRF1	Human	EDC4	Enhancer of mRNA-decapping protein 4	Q6P2E9	2.5	0.979869	3.72037	0.879122		yes
17			BMRF1	Human	KIAA1217	Sickle tail protein homolog	Q5T5P2	6	0.930586	4.49645	0.668723	yes	yes
17			BMRF1	Human	TEX10	Testis-expressed sequence 10 protein	Q9NXF1	3	1	3.34456	0.62512		yes
17			BMRF1	Human	NSF	Vesicle-fusing ATPase	P46459	2	0.881291	3.25799	0.60016		yes
17			BMRF1	Human	RANBP2	E3 SUMO-protein ligase RanBP2	P49792	6.5	0.966619	3.34114	0.436665		yes
17			BMRF1	EBV	BMRF1	BMRF1	K9UR48	99	0.919131	4.7255	0.403902	yes	yes
17			BMRF1	Human	CDC73	Parafibromin	Q6P1J9	4	1	4.33276	0.339599	yes	yes
17			BMRF1	Human	RAB11FIP1	Rab11 family-interacting protein 1	Q6WKZ4	3.5	0.988699	4.01205	0.306816	yes	yes
17			BMRF1	Human	TNRC6B	Trinucleotide repeat-containing gene 6B protein	Q9UPQ9	11	0.978071	3.22407	0.294143		yes
17			BMRF1	Human	RANGAP1	Ran GTPase-activating protein 1	P46060	4.5	0.934068	3.13567	0.210065		yes
17			BMRF1	Human	LARP7	Isoform 3 of La-related protein 7	Q4G0J3-3	6	0.982859	3.20865	0.162165		yes
17			BMRF1	Human	RBBP7	Isoform 2 of Histone-binding protein RBBP7	Q16576-2	12	0.924819	4.80206	0.146095	yes	yes
18	Early	interferon signaling	LF2	Human	UBN1	Ubinuclein-1	Q9NPG3	5	0.902393	9.11108	105.59	yes	yes
18			LF2	Human	UBN2	Ubinuclein-2	Q6ZU65	3.5	0.988699	9.11108	88.3428	yes	yes
18			LF2	Human	HIRA	Protein HIRA	P54198	2.5	0.979869	9.11108	74.6633	yes	yes
18			LF2	Human	KLHL26	Kelch-like protein 26	Q53HC5	2	1	9.11108	66.7809	yes	yes
18			LF2	Human	MYO5A	Isoform 3 of Unconventional myosin-Va	Q9Y4I1-3	6	1	8.98665	50.1586	yes	yes
18			LF2	Human	CAMK2G	Isoform 6 of Calcium/calmodulin-dependent protein kinase type II subunit gamma	Q13555-6	3	1	8.64014	32.2145	yes	yes
18			LF2	Human	CUL3	Cullin-3	Q13618	3	1	7.56238	29.3271	yes	yes
18			LF2	EBV	LF2	LF2 protein	K9UTL9	21	0.998439	8.95114	26.9346	yes	yes
18			LF2	Human	CREBBP	CREB-binding protein	Q92793	2	1	3.99666	24.769	yes	yes
18			LF2	Human	POLR2C	DNA-directed RNA polymerase II subunit RPB3	P19387	1.5	0.954434	7.56238	20.7374	yes	yes
18			LF2	Human	UBE3A	Ubiquitin-protein ligase E3A	Q05086	1.5	0.954434	7.56238	20.7374	yes	yes
18			LF2	Human	CABIN1	Calcineurin-binding protein cabin-1	Q9Y6J0	3	0.940286	8.23853	17.9468	yes	yes
18			LF2	Human	TAF4	Transcription initiation factor TFIID subunit 4	O00268	6	0.840359	7.52174	5.543	yes	yes
18			LF2	EBV	BRLF1	BRLF1	A0A0C7TI76	24	0.980686	8.12248	5.25997	yes	yes
18			LF2	Human	ATAD3A	ATPase family AAA domain-containing protein 3A	Q9NVI7	2.5	0.979869	6.19461	4.22287	yes	yes
18			LF2	EBV	BXLF1	Thymidine kinase	K9UR81	4	1	1.22672	3.89825	yes	yes
18			LF2	Human	ATAD3B	ATPase family AAA domain-containing protein 3B	Q5T9A4	6	0.930586	7.9475	3.7022	yes	yes
18			LF2	Human	NUCB1	Nucleobindin-1	Q02818	2	1	5.00157	3.70102	yes	yes
18			LF2	Human	RCN2	Isoform 2 of Reticulocalbin-2	Q14257-2	5	0.773227	5.31394	2.36247	yes	yes
18			LF2	Human	HTATSF1	HIV Tat-specific factor 1	O43719	2.5	0.811278	4.12617	2.0519	yes	yes
18			LF2	Human	PPP6C	Isoform 3 of Serine/threonine-protein phosphatase 6 catalytic subunit	O00743-3	1.5	0.954434	3.58182	1.76657	yes	yes
18			LF2	Human	HADHA	Trifunctional enzyme subunit alpha, mitochondrial	P40939	1.5	0.954434	1.69447	1.6582	yes	yes
18			LF2	Human	DNAJA3	DnaJ homolog subfamily A member 3, mitochondrial	Q96EY1	1.5	0.954434	2.99526	1.54352	yes	yes
18			LF2	Human	PUS7	Pseudouridylate synthase 7 homolog	Q96PZ0	2	0.881291	3.54965	1.41272	yes	yes
18			LF2	Human	SNRNP27	U4/U6.U5 small nuclear ribonucleoprotein 27 kDa protein	Q8WVK2	1.5	0.954434	2.97474	1.36947	yes	yes
18			LF2	Human	UPF3B	Regulator of nonsense transcripts 3B	Q9BZI7	1.5	0.954434	2.97474	1.36947	yes	yes
18			LF2	Human	TMOD3	Tropomodulin-3	Q9NYL9	3	1	4.00977	1.36217	yes	yes
18			LF2	Human	POLR2B	DNA-directed RNA polymerase II subunit RPB2	P30876	2	0.881291	2.91459	1.33137	yes	yes
18			LF2	Human	DERA	Deoxyribose-phosphate aldolase	Q9Y315	2.5	0.979869	3.65141	1.31353	yes	yes
18			LF2	Human	NOL9	Polynucleotide 5'-hydroxyl-kinase NOL9	Q5SY16	1.5	0.954434	3.04662	1.18788	yes	yes
18			LF2	Human	PCM1	Pericentriolar material 1 protein	Q15154	1.5	0.954434	3.16967	1.18639	yes	yes
18			LF2	EBV	BGLF4	BGLF4	I1YP37	4.5	0.992774	1.79153	1.09154	yes	yes
18			LF2	Human	AIM1	Absent in melanoma 1 protein	Q9Y4K1	1.5	0.954434	2.02018	1.04984	yes	yes
18			LF2	Human	SUPT5H	Transcription elongation factor SPT5	O00267	2	0.881291	2.92302	1.04191	yes	yes
18			LF2	Human	TUT1	Speckle targeted PIP5K1A-regulated poly(A) polymerase	Q9H6E5	2	0.881291	3.53174	1.01873	yes	yes
18			LF2	Human	GTF3C5	Isoform 3 of General transcription factor 3C polypeptide 5	Q9Y5Q8-3	2.5	0.979869	3.83399	0.943775		yes
18			LF2	Human	USP9X	Probable ubiquitin carboxyl-terminal hydrolase FAF-X	Q93008	4	0.964079	4.51423	0.837248	yes	yes
18			LF2	Human	MYCBP2	E3 ubiquitin-protein ligase MYCBP2	O75592	5	0.976021	3.2862	0.686635		yes
18			LF2	Human	EIF3M	Eukaryotic translation initiation factor 3 subunit M	Q7L2H7	3	1	3.15466	0.669114		yes
18			LF2	Human	UBR4	Isoform 2 of E3 ubiquitin-protein ligase UBR4	Q5T4S7-2	7	1	4.02915	0.655662	yes	yes
18			LF2	Human	TEX10	Testis-expressed sequence 10 protein	Q9NXF1	3	1	3.34456	0.62512		yes
18			LF2	Human	SEC16A	Isoform 5 of Protein transport protein Sec16A	O15027-5	4.5	0.992774	3.08467	0.624891		yes
18			LF2	Human	NCKAP1L	Nck-associated protein 1-like	P55160	2.5	0.979869	3.3027	0.609662		yes
18			LF2	Human	PPP6R3	Isoform 5 of Serine/threonine-protein phosphatase 6 regulatory subunit 3	Q5H9R7-5	3	0.940286	3.01112	0.569542		yes
18			LF2	Human	MRPS22	28S ribosomal protein S22, mitochondrial	P82650	3	1	3.97795	0.567132		yes
18			LF2	Human	SUGP2	SURP and G-patch domain-containing protein 2	Q8IX01	3	1	3.92283	0.544425		yes
18			LF2	Human	NUP50	Nuclear pore complex protein Nup50	Q9UKX7	3	1	3.03619	0.536847		yes
18			LF2	Human	CAMK2B	Calcium/calmodulin-dependent protein kinase type II subunit beta	Q13554	8	0.989993	6.15461	0.50854	yes	yes
18			LF2	Human	POLR2A	DNA-directed RNA polymerase II subunit RPB1	P24928	6.5	0.996317	3.12447	0.440517		yes
18			LF2	Human	TPR	Nucleoprotein TPR	P12270	25.5	0.967476	3.07482	0.403047		yes
18			LF2	Human	PPP6R1	Serine/threonine-protein phosphatase 6 regulatory subunit 1	Q9UPN7	3.5	0.988699	3.40886	0.394913		yes
18			LF2	Human	EEF1D	Isoform 3 of Elongation factor 1-delta	P29692-3	2.5	0.979869	3.81931	0.391453		yes
18			LF2	Human	RANBP10	Ran-binding protein 10	Q6VN20	3	1	3.45425	0.389127		yes
18			LF2	Human	NEDD4	Isoform 4 of E3 ubiquitin-protein ligase NEDD4	P46934-4	4	1	3.31762	0.381683		yes
18			LF2	Human	HUWE1	E3 ubiquitin-protein ligase HUWE1	Q7Z6Z7	10.5	0.986545	4.85723	0.364557	yes	yes
18			LF2	Human	SMC1A	Structural maintenance of chromosomes protein 1A	Q14683	3.5	0.988699	3.32924	0.360512		yes
18			LF2	Human	MSI2	RNA-binding protein Musashi homolog 2	Q96DH6	2.5	0.979869	3.09208	0.358464		yes
18			LF2	Human	AVIL	Advillin	O75366	12	0.958042	3.60762	0.318086		yes
18			LF2	Human	CAMK2D	Isoform Delta 11 of Calcium/calmodulin-dependent protein kinase type II subunit delta	Q13557-11	8.5	0.997772	4.86767	0.261852	yes	yes
18			LF2	Human	MCCC2	Methylcrotonoyl-CoA carboxylase beta chain, mitochondrial	Q9HCC0	3.5	0.988699	3.07898	0.258879		yes
18			LF2	Human	BCAS2	Pre-mRNA-splicing factor SPF27	O75934	5.5	0.994985	3.65994	0.148123		yes
18			LF2	Human	THOC6	THO complex subunit 6 homolog	Q86W42	3.5	0.988699	3.29657	0.138611		yes
18			LF2	Human	SKIV2L2	Superkiller viralicidic activity 2-like 2	P42285	10.5	0.962413	3.21822	0.133614		yes
18			LF2	Human	EIF6	Eukaryotic translation initiation factor 6	P56537	4.5	0.992774	3.52464	0.1291		yes
19	Early	EBV Serine/threonine protein kinase; Tegument	BGLF4	Human	FGG	Fibrinogen gamma chain	P02679	7.5	0.99718	9.11108	129.321	yes	yes
19			BGLF4	Human	HRG	Histidine-rich glycoprotein	P04196	3.5	0.988699	9.11108	88.3428	yes	yes
19			BGLF4	Human	FGB	Fibrinogen beta chain	P02675	1.5	0.954434	9.11108	57.8339	yes	yes
19			BGLF4	Human	ORM1	Alpha-1-acid glycoprotein 1	P02763	1.5	0.954434	9.11108	57.8339	yes	yes
19			BGLF4	Human	APOB	Apolipoprotein B-100	P04114	4.5	0.992774	7.95213	36.6465	yes	yes
19			BGLF4	Human	IGKC	Ig kappa chain C region	P01834	2.5	0.979869	6.40404	26.2399	yes	yes
19			BGLF4	Human	C3	Complement C3	P01024	6	0.982859	5.54629	13.5311	yes	yes
19			BGLF4	Human	CRNKL1	Crooked neck-like protein 1	Q9BZJ0	2	1	7.42463	13.4957	yes	yes
19			BGLF4	Human	SERPINA1	Alpha-1-antitrypsin	P01009	2	1	6.02974	13.2141	yes	yes
19			BGLF4	Human	CLTB	Clathrin light chain B	P09497	1.5	0.954434	6.59841	11.2271	yes	yes
19			BGLF4	Human	OGT	UDP-N-acetylglucosamine--peptide N-acetylglucosaminyltransferase 110 kDa subunit	O15294	1.5	0.954434	1.28359	10.7609	yes	yes
19			BGLF4	EBV	BXLF1	Thymidine kinase	K9UR81	14	1	4.84097	7.29296	yes	yes
19			BGLF4	Human	SIN3A	Paired amphipathic helix protein Sin3a	Q96ST3	1.5	0.954434	4.4099	5.29598	yes	yes
19			BGLF4	Human	RFC2	Replication factor C subunit 2	P35250	1.5	0.954434	5.4184	5.13605	yes	yes
19			BGLF4	Human	YY1	Transcriptional repressor protein YY1	P25490	1.5	0.954434	5.02065	3.87645	yes	yes
19			BGLF4	Human	THOC5	THO complex subunit 5 homolog	Q13769	2.5	0.979869	6.26969	3.45012	yes	yes
19			BGLF4	Human	XAB2	Pre-mRNA-splicing factor SYF1	Q9HCS7	3.5	0.988699	6.13038	3.05065	yes	yes
19			BGLF4	Human	CPSF2	Cleavage and polyadenylation specificity factor subunit 2	Q9P2I0	2	1	4.65291	2.50023	yes	yes
19			BGLF4	Human	FKBP15	FK506-binding protein 15	Q5T1M5	1.5	0.954434	4.13527	2.49663	yes	yes
19			BGLF4	Human	AMZ2	Archaemetzincin-2	Q86W34	1.5	0.954434	4.42719	2.47961	yes	yes
19			BGLF4	Human	GGCT	Gamma-glutamylcyclotransferase	O75223	3	0.940286	3.20539	2.07572	yes	yes
19			BGLF4	EBV	BGLF4	BGLF4	I1YP37	16	0.997349	7.24705	2.05824	yes	yes
19			BGLF4	Human	TAF6	Isoform 3 of Transcription initiation factor TFIID subunit 6	P49848-3	1.5	0.954434	3.51057	1.80242	yes	yes
19			BGLF4	Human	UPF1	Regulator of nonsense transcripts 1	Q92900	3	0.940286	4.52957	1.77021	yes	yes
19			BGLF4	Human	CWC15	Spliceosome-associated protein CWC15 homolog	Q9P013	1.5	0.954434	3.99881	1.74799	yes	yes
19			BGLF4	Human	GOLGA3	Golgin subfamily A member 3	Q08378	7.5	0.974489	7.39492	1.73767	yes	yes
19			BGLF4	Human	RRP9	U3 small nucleolar RNA-interacting protein 2	O43818	1.5	0.954434	2.88879	1.667	yes	yes
19			BGLF4	Human	C4A	Complement C4-A	P0C0L4	3	1	3.72497	1.64064	yes	yes
19			BGLF4	Human	MACF1	Microtubule-actin cross-linking factor 1, isoforms 1/2/3/5	Q9UPN3	24	0.995188	7.35312	1.60975	yes	yes
19			BGLF4	EBV	BRLF1	BRLF1	A0A0C7TI76	2	1	0.468644	1.51842	yes	yes
19			BGLF4	Human	KIF11	Kinesin-like protein KIF11	P52732	4	0.852405	5.93309	1.43314	yes	yes
19			BGLF4	Human	ALDH16A1	Aldehyde dehydrogenase family 16 member A1	Q8IZ83	3	1	5.79655	1.42842	yes	yes
19			BGLF4	Human	FN1	Isoform 15 of Fibronectin	P02751-15	1.5	0.954434	2.70555	1.39612	yes	yes
19			BGLF4	Human	PCM1	Pericentriolar material 1 protein	Q15154	2	1	4.3618	1.36992	yes	yes
19			BGLF4	Human	CUL5	Cullin-5	Q93034	7.5	0.99718	7.49908	1.21996	yes	yes
19			BGLF4	Human	NUP37	Nucleoporin Nup37	Q8NFH4	1.5	0.954434	3.16967	1.18639	yes	yes
19			BGLF4	Human	RBBP7	Histone-binding protein RBBP7	Q16576	2	1	3.46519	1.14121	yes	yes
19			BGLF4	Human	PPP2R1A	Serine/threonine-protein phosphatase 2A 65 kDa regulatory subunit A alpha isoform	P30153	3.5	0.988699	2.99731	1.07532	yes	yes
19			BGLF4	Human	KTN1	Kinectin	Q86UP2	6	1	5.14478	1.07297	yes	yes
19			BGLF4	Human	HBB	Hemoglobin subunit beta	P68871	1.5	0.954434	1.07561	1.01969	yes	yes
19			BGLF4	Human	A2M	Alpha-2-macroglobulin	P01023	10	0.973668	6.49729	1.00361	yes	yes
19			BGLF4	Human	SON	Isoform I of Protein SON	P18583-9	3	1	4.52348	0.922551	yes	yes
19			BGLF4	Human	TRMT6	tRNA (adenine(58)-N(1))-methyltransferase non-catalytic subunit TRM6	Q9UJA5	2.5	0.979869	3.54554	0.922471		yes
19			BGLF4	Human	SERGEF	Secretion-regulating guanine nucleotide exchange factor	Q9UGK8	1.5	0.954434	3.29614	0.916775		yes
19			BGLF4	Human	ZNF638	Zinc finger protein 638	Q14966	2	0.881291	3.55282	0.741146		yes
19			BGLF4	Human	FAM168A	Protein FAM168A	Q92567	1.5	0.954434	3.01224	0.681657		yes
19			BGLF4	Human	IDE	Insulin-degrading enzyme	P14735	16	1	7.41942	0.680088	yes	yes
19			BGLF4	Human	PLEC	Plectin	Q15149	17	0.940286	3.62197	0.57257		yes
19			BGLF4	Human	BYSL	Bystin	Q13895	2.5	0.979869	4.17757	0.532738	yes	yes
19			BGLF4	Human	MKI67	Proliferation marker protein Ki-67	P46013	10.5	0.986545	4.1206	0.516542	yes	yes
19			BGLF4	Human	NKRF	Isoform 2 of NF-kappa-B-repressing factor	O15226-2	5.5	0.994985	3.72938	0.51562		yes
19			BGLF4	Human	TCEB2	Isoform 2 of Transcription elongation factor B polypeptide 2	Q15370-2	3	1	4.32125	0.501958	yes	yes
19			BGLF4	Human	PRRC2C	Isoform 7 of Protein PRRC2C	Q9Y520-7	8.5	0.979869	4.13676	0.473479	yes	yes
19			BGLF4	Human	DHX30	Isoform 2 of Putative ATP-dependent RNA helicase DHX30	Q7L2E3-2	2.5	0.811278	3.86576	0.471998		yes
19			BGLF4	Human	NUMA1	Nuclear mitotic apparatus protein 1	Q14980	11	0.994539	4.75473	0.463884	yes	yes
19			BGLF4	Human	CHD3	Isoform 3 of Chromodomain-helicase-DNA-binding protein 3	Q12873-3	2.5	0.979869	3.22733	0.403323		yes
19			BGLF4	Human	FAM120A	Isoform F of Constitutive coactivator of PPAR-gamma-like protein 1	Q9NZB2-6	3	1	3.68682	0.375122		yes
19			BGLF4	Human	PNN	Pinin	Q9H307	4	1	4.68303	0.368552	yes	yes
19			BGLF4	Human	MYH11	Isoform 2 of Myosin-11	P35749-2	2	1	3.18482	0.358702		yes
19			BGLF4	Human	AGO4	Protein argonaute-4	Q9HCK5	2	1	3.18482	0.358702		yes
19			BGLF4	Human	SMC2	Structural maintenance of chromosomes protein 2	O95347	12.5	0.998933	4.31085	0.358679	yes	yes
19			BGLF4	Human	PRPF3	U4/U6 small nuclear ribonucleoprotein Prp3	O43395	3.5	0.988699	3.30618	0.349255		yes
19			BGLF4	Human	SMC4	Structural maintenance of chromosomes protein 4	Q9NTJ3	10.5	0.998509	4.32671	0.348014	yes	yes
19			BGLF4	Human	BOLA2	BolA-like protein 2	Q9H3K6	2	1	3.21784	0.336442		yes
19			BGLF4	Human	RAD50	Isoform 2 of DNA repair protein RAD50	Q92878-2	7	1	3.90273	0.333672		yes
19			BGLF4	Human	CHTOP	Isoform 2 of Chromatin target of PRMT1 protein	Q9Y3Y2-3	3	1	3.18117	0.325664		yes
19			BGLF4	Human	PGAM5	Serine/threonine-protein phosphatase PGAM5, mitochondrial	Q96HS1	4.5	0.992774	5.21937	0.322166	yes	yes
19			BGLF4	Human	TP53BP1	Isoform 2 of Tumor suppressor p53-binding protein 1	Q12888-2	5.5	0.994985	4.40976	0.314883	yes	yes
19			BGLF4	Human	RPL5	60S ribosomal protein L5	P46777	21.5	0.996644	3.61643	0.306603		yes
19			BGLF4	Human	EEF1E1	Eukaryotic translation elongation factor 1 epsilon-1	O43324	3	1	3.33892	0.259214		yes
19			BGLF4	Human	PWP1	Periodic tryptophan protein 1 homolog	Q13610	3.5	0.988699	3.64686	0.255045		yes
19			BGLF4	Human	HNRNPM	Heterogeneous nuclear ribonucleoprotein M	P52272	15	1	3.38455	0.244826		yes
19			BGLF4	Human	CDC37	Hsp90 co-chaperone Cdc37	Q16543	8	1	3.716	0.244307		yes
19			BGLF4	Human	RTCB	tRNA-splicing ligase RtcB homolog	Q9Y3I0	7	1	3.36228	0.239093		yes
19			BGLF4	Human	EXOSC8	Exosome complex component RRP43	Q96B26	3	1	3.89163	0.228621		yes
19			BGLF4	Human	TPP2	Tripeptidyl-peptidase 2	P29144	24	0.998798	5.3577	0.226958	yes	yes
19			BGLF4	Human	THOC2	THO complex subunit 2	Q8NI27	4.5	0.992774	3.01391	0.218484		yes
19			BGLF4	Human	PHF5A	PHD finger-like domain-containing protein 5A	Q7RTV0	4	1	3.60055	0.206314		yes
19			BGLF4	Human	NUFIP2	Nuclear fragile X mental retardation-interacting protein 2	Q7Z417	11.5	0.998747	3.13609	0.198651		yes
19			BGLF4	Human	DDX41	Probable ATP-dependent RNA helicase DDX41	Q9UJV9	15	1	3.79792	0.183198		yes
19			BGLF4	Human	EML3	Isoform 2 of Echinoderm microtubule-associated protein-like 3	Q32P44-2	3	1	3.31893	0.170017		yes
19			BGLF4	Human	HNRNPUL2	Heterogeneous nuclear ribonucleoprotein U-like protein 2	Q1KMD3	6.5	0.996317	3.71996	0.152831		yes
19			BGLF4	Human	SMARCA5	SWI/SNF-related matrix-associated actin-dependent regulator of chromatin subfamily A member 5	O60264	3.5	0.988699	4.04336	0.152617	yes	yes
19			BGLF4	Human	YWHAH	14-3-3 protein eta	Q04917	3	1	3.21772	0.143262		yes
19			BGLF4	Human	DLD	Dihydrolipoyl dehydrogenase, mitochondrial	P09622	9	0.991992	3.58268	0.14066		yes
19			BGLF4	Human	NOP58	Nucleolar protein 58	Q9Y2X3	5.5	0.994985	3.9131	0.122772		yes
19			BGLF4	Human	STRAP	Isoform 2 of Serine-threonine kinase receptor-associated protein	Q9Y3F4-2	7	1	3.38501	0.116212		yes
19			BGLF4	Human	THRAP3	Thyroid hormone receptor-associated protein 3	Q9Y2W1	6.5	0.996317	4.22278	0.0980858	yes	yes
19			BGLF4	Human	LANCL1	LanC-like protein 1	O43813	5	1	3.60474	0.0796779		yes
20	Early	EBV alkaline exonuclease; Dnase	BGLF5	EBV	BGLF5	Alkaline exonuclease	K9UT63	62	0.924819	9.03893	13.1441	yes	yes
20			BGLF5	Human	TAF4	Transcription initiation factor TFIID subunit 4	O00268	1.5	0.954434	1.69182	2.7715	yes	yes
20			BGLF5	Human	ARHGEF1	Isoform 4 of Rho guanine nucleotide exchange factor 1	Q92888-4	1.5	0.954434	3.47377	2.12502	yes	yes
20			BGLF5	Human	DDX10	Probable ATP-dependent RNA helicase DDX10	Q13206	1.5	0.954434	3.2409	1.5498	yes	yes
20			BGLF5	Human	PPFIA1	Liprin-alpha-1	Q13136	1.5	0.954434	3.27285	1.34877	yes	yes
20			BGLF5	Human	POP7	Ribonuclease P protein subunit p20	O75817	2	0.881291	4.07347	0.883284	yes	yes
20			BGLF5	Human	MYCBP2	E3 ubiquitin-protein ligase MYCBP2	O75592	5.5	0.994985	3.67042	0.720149		yes
20			BGLF5	Human	STRN	Striatin	O43815	4.5	0.934068	3.46835	0.374555		yes
20			BGLF5	Human	C11orf98	Uncharacterized protein C11orf98	E9PRG8	3	0.940286	3.12728	0.0541095		yes
21	True late	Acessory protein for DNA packagin into capsids; capsid	BFLF1	Human	TUBA3C	Tubulin alpha-3C/D chain	Q13748	2	0.881291	9.11108	66.7809	yes	yes
21			BFLF1	EBV	BFLF1	BFLF1	G3CKQ1	4.5	0.811278	6.45958	1.76514	yes	yes
21			BFLF1	Human	NCAPD3	Condensin-2 complex subunit D3	P42695	1.5	0.954434	3.11158	1.54764	yes	yes
22	Early	EBV Thymidine kinase; Tegument	BXLF1	EBV	BXLF1	Thymidine kinase	K9UR81	21	0.998439	7.37095	8.93201	yes	yes
22			BXLF1	EBV	BGLF4	BGLF4	I1YP37	10	0.973668	4.40069	1.62718	yes	yes
23	Leaky late	Terminase large subunit (TRM1)	BALF3	EBV	BALF3	BALF3	A0A0C7TY97	11	0.994539	7.47119	32.202	yes	yes
23			BALF3	Human	BCLAF1	Bcl-2-associated transcription factor 1	Q9NYF8	1.5	0.954434	3.51057	1.80242	yes	yes
23			BALF3	Human	POF1B	Isoform 1 of Protein POF1B	Q8WVV4-1	1.5	0.954434	0.841577	1.60886	yes	yes
23			BALF3	Human	LMNA	Prelamin-A/C	P02545	3	1	3.39541	1.29783	yes	yes
23			BALF3	Human	HNRNPA2B1	Heterogeneous nuclear ribonucleoproteins A2/B1	P22626	55	0.994137	3.08103	0.195355		yes
23			BALF3	Human	SRPK1	Isoform 1 of SRSF protein kinase 1	Q96SB4-3	3	0.940286	3.0274	0.164724		yes
23			BALF3	Human	HNRNPA1	Heterogeneous nuclear ribonucleoprotein A1	P09651	19	0.992399	3.45018	0.158727		yes
23			BALF3	Human	RPL14	60S ribosomal protein L14	P50914	7	1	3.08728	0.0676751		yes
24	Early	Primase-binding protein	BBLF2/3	Human	NELFA	Negative elongation factor A	Q9H3P2	1.5	0.954434	3.37733	2.58706	yes	yes
24			BBLF2/3	Human	CTTN	Isoform 2 of Src substrate cortactin	Q14247-2	1.5	0.954434	2.97474	1.36947	yes	yes
24			BBLF2/3	Human	MRPL44	39S ribosomal protein L44, mitochondrial	Q9H9J2	1.5	0.954434	2.89315	1.20516	yes	yes
24			BBLF2/3	Human	MIF	Macrophage migration inhibitory factor	P14174	1.5	0.954434	2.20099	1.08502	yes	yes
24			BBLF2/3	Human	MRPS28	28S ribosomal protein S28, mitochondrial	Q9Y2Q9	1.5	0.954434	2.64245	1.06584	yes	yes
24			BBLF2/3	Human	AK2	Adenylate kinase 2, mitochondrial	P54819	1.5	0.954434	2.43884	1.01031	yes	yes
24			BBLF2/3	Human	SRI	Sorcin	P30626	4.5	0.992774	3.49417	0.0768977		yes
25	Early	vPIC, Noncanonical TATT-binding protein	BcRF1	EBV	BcRF1	BcRF1 protein	A0A0A8IKY0	9	0.991992	7.91643	32.3495	yes	yes
25			BcRF1	Human	BCKDK	[3-methyl-2-oxobutanoate dehydrogenase [lipoamide]] kinase, mitochondrial	O14874	1.5	0.954434	5.92421	7.23561	yes	yes
25			BcRF1	Human	CIRBP	Isoform 2 of Cold-inducible RNA-binding protein	Q14011-2	1.5	0.954434	3.93046	3.97334	yes	yes
25			BcRF1	Human	RBM3	RNA-binding protein 3	P98179	3.5	0.896038	6.23703	3.59109	yes	yes
25			BcRF1	Human	MRPS36	28S ribosomal protein S36, mitochondrial	P82909	1.5	0.954434	3.64896	2.12842	yes	yes
25			BcRF1	Human	RCN2	Isoform 2 of Reticulocalbin-2	Q14257-2	3.5	0.896038	3.61588	1.97659	yes	yes
25			BcRF1	Human	HADHA	Trifunctional enzyme subunit alpha, mitochondrial	P40939	2	1	2.36437	1.91472	yes	yes
25			BcRF1	Human	MCM3	Isoform 2 of DNA replication licensing factor MCM3	P25205-2	2	0.881291	3.42623	1.84984	yes	yes
25			BcRF1	Human	FAM120B	Constitutive coactivator of peroxisome proliferator-activated receptor gamma	Q96EK7	1.5	0.954434	3.15858	1.82713	yes	yes
25			BcRF1	Human	CDK11B	Cyclin-dependent kinase 11B	P21127	1.5	0.954434	3.35174	1.80137	yes	yes
25			BcRF1	Human	POLR2B	DNA-directed RNA polymerase II subunit RPB2	P30876	3.5	0.896038	5.392	1.76123	yes	yes
25			BcRF1	Human	SAMHD1	Deoxynucleoside triphosphate triphosphohydrolase SAMHD1	Q9Y3Z3	1.5	0.954434	2.35834	1.68511	yes	yes
25			BcRF1	Human	DNAJA3	DnaJ homolog subfamily A member 3, mitochondrial	Q96EY1	1.5	0.954434	2.99526	1.54352	yes	yes
25			BcRF1	Human	NUP98	Nuclear pore complex protein Nup98-Nup96	P52948	2.5	0.979869	3.29736	1.51906	yes	yes
25			BcRF1	Human	FUCA1	Tissue alpha-L-fucosidase	P04066	1.5	0.954434	2.97474	1.36947	yes	yes
25			BcRF1	Human	AP1B1	AP-1 complex subunit beta-1	Q10567	2	0.881291	3.44084	1.26976	yes	yes
25			BcRF1	Human	RABEP2	Rab GTPase-binding effector protein 2	Q9H5N1	1.5	0.954434	3.3692	1.1611	yes	yes
25			BcRF1	Human	CNOT1	CCR4-NOT transcription complex subunit 1	A5YKK6	2	1	0.185599	1.14097	yes	yes
25			BcRF1	Human	MIF	Macrophage migration inhibitory factor	P14174	1.5	0.954434	2.20099	1.08502	yes	yes
25			BcRF1	Human	MRPS28	28S ribosomal protein S28, mitochondrial	Q9Y2Q9	1.5	0.954434	2.64245	1.06584	yes	yes
25			BcRF1	Human	IPO7	Importin-7	O95373	4	0.964079	5.15991	0.82452	yes	yes
25			BcRF1	Human	PMPCB	Mitochondrial-processing peptidase subunit beta	O75439	2	1	3.60949	0.749394		yes
25			BcRF1	Human	BCL7A	Isoform 2 of B-cell CLL/lymphoma 7 protein family member A	Q4VC05-2	2.5	0.979869	3.52411	0.674371		yes
25			BcRF1	Human	ARPC2	Actin-related protein 2/3 complex subunit 2	O15144	2.5	0.979869	3.29527	0.564851		yes
25			BcRF1	Human	ARID1A	AT-rich interactive domain-containing protein 1A	O14497	7	0.881291	3.43299	0.534501		yes
25			BcRF1	Human	PDLIM1	PDZ and LIM domain protein 1	O00151	7	1	3.91821	0.52794		yes
25			BcRF1	Human	POLR2A	DNA-directed RNA polymerase II subunit RPB1	P24928	9	0.926819	4.58531	0.518355	yes	yes
25			BcRF1	Human	CCDC124	Coiled-coil domain-containing protein 124	Q96CT7	2.5	0.979869	3.2862	0.515562		yes
25			BcRF1	Human	SMU1	WD40 repeat-containing protein SMU1	Q2TAY7	2.5	0.811278	3.37784	0.398458		yes
25			BcRF1	Human	CDV3	Protein CDV3 homolog	Q9UKY7	4	1	3.29467	0.366872		yes
25			BcRF1	Human	NIFK	MKI67 FHA domain-interacting nucleolar phosphoprotein	Q9BYG3	2	1	3.18482	0.358702		yes
25			BcRF1	Human	COPB1	Coatomer subunit beta	P53618	6.5	0.966619	3.8782	0.337075		yes
25			BcRF1	Human	ACTR3	Actin-related protein 3	P61158	4	1	3.26044	0.322597		yes
25			BcRF1	Human	FUS	RNA-binding protein FUS	P35637	63	0.98852	3.35761	0.319435		yes
25			BcRF1	Human	TERF2IP	Telomeric repeat-binding factor 2-interacting protein 1	Q9NYB0	4.5	0.992774	3.00103	0.265578		yes
25			BcRF1	Human	SND1	Staphylococcal nuclease domain-containing protein 1	Q7KZF4	21	0.985909	3.1148	0.262		yes
25			BcRF1	Human	RPAP3	RNA polymerase II-associated protein 3	Q9H6T3	3.5	0.988699	3.18282	0.247168		yes
25			BcRF1	Human	RTCB	tRNA-splicing ligase RtcB homolog	Q9Y3I0	6.5	0.966619	3.05464	0.230396		yes
25			BcRF1	Human	PSMD4	26S proteasome non-ATPase regulatory subunit 4	P55036	4.5	0.992774	3.03662	0.186765		yes
25			BcRF1	Human	ZFR	Zinc finger RNA-binding protein	Q96KR1	3.5	0.988699	3.54965	0.175205		yes
25			BcRF1	Human	VARS	Valine--tRNA ligase	P26640	4.5	0.934068	3.28923	0.169434		yes
25			BcRF1	Human	EIF4G1	Isoform 9 of Eukaryotic translation initiation factor 4 gamma 1	Q04637-9	8.5	0.997772	3.23034	0.168998		yes
25			BcRF1	Human	HNRNPA1	Heterogeneous nuclear ribonucleoprotein A1	P09651	20	0.998283	3.71886	0.162851		yes
25			BcRF1	Human	HNRNPH1	Heterogeneous nuclear ribonucleoprotein H	P31943	18	0.980947	3.12659	0.115245		yes
25			BcRF1	Human	UBC	Polyubiquitin-C	P0CG48	12	0.995378	3.55907	0.082942		yes
25			BcRF1	Human	LASP1	Isoform 2 of LIM and SH3 domain protein 1	Q14847-2	2.5	0.979869	3.25338	0.0584231		yes
26	Early	EBV helicase	BBLF4	EBV	BBLF4	Helicase-primase subunit BBLF4	A0A0C7U3F6	17	1	7.63202	70.0155	yes	yes
26			BBLF4	Human	TOP2A	Isoform 4 of DNA topoisomerase 2-alpha	P11388-4	2	1	7.42463	13.4957	yes	yes
26			BBLF4	Human	PDCD11	Protein RRP5 homolog	Q14690	3	0.940286	5.90196	5.83352	yes	yes
26			BBLF4	Human	RRP1	Ribosomal RNA processing protein 1 homolog A	P56182	2	0.881291	6.05566	4.64215	yes	yes
26			BBLF4	Human	RBM3	RNA-binding protein 3	P98179	2	0.881291	3.43695	2.71461	yes	yes
26			BBLF4	Human	EXOSC1	Exosome complex component CSL4	Q9Y3B2	1.5	0.954434	2.97474	1.36947	yes	yes
26			BBLF4	Human	MFAP1	Microfibrillar-associated protein 1	P55081	2	0.881291	3.47747	1.00476	yes	yes
26			BBLF4	Human	EP400	E1A-binding protein p400	Q96L91	2	1	4.03016	0.978887	yes	yes
26			BBLF4	Human	CDK12	Cyclin-dependent kinase 12	Q9NYV4	2.5	0.979869	3.57404	0.795198		yes
26			BBLF4	Human	MKI67	Proliferation marker protein Ki-67	P46013	9.5	0.998196	3.66305	0.49133		yes
26			BBLF4	Human	CHD3	Isoform 3 of Chromodomain-helicase-DNA-binding protein 3	Q12873-3	2.5	0.979869	3.22733	0.403323		yes
26			BBLF4	Human	NUMA1	Nuclear mitotic apparatus protein 1	Q14980	8	1	3.25417	0.395602		yes
26			BBLF4	Human	SMARCA2	Probable global transcription activator SNF2L2	P51531	2.5	0.811278	3.51841	0.370198		yes
26			BBLF4	Human	RPL21	60S ribosomal protein L21	P46778	16.5	0.994377	3.45134	0.207579		yes
26			BBLF4	Human	SRPK1	Isoform 1 of SRSF protein kinase 1	Q96SB4-3	3	0.940286	3.0274	0.164724		yes
26			BBLF4	Human	WTAP	Pre-mRNA-splicing regulator WTAP	Q15007	5	0.902393	3.24051	0.150128		yes
26			BBLF4	Human	HIST1H1B	Histone H1.5	P16401	16.5	0.92312	4.60576	0.14274	yes	yes
26			BBLF4	Human	RPL28	Isoform 3 of 60S ribosomal protein L28	P46779-3	8	0.959687	3.32572	0.132645		yes
26			BBLF4	Human	FAU	40S ribosomal protein S30	P62861	8	1	3.28051	0.130164		yes
26			BBLF4	Human	HIST1H1D	Histone H1.3	P16402	12	0.924819	4.24718	0.101168	yes	yes
26			BBLF4	Human	RPS23	40S ribosomal protein S23	P62266	2.5	0.979869	3.16844	0.0411775		yes
27	Early	EBV primase	BSLF1	EBV	BSLF1	Helicase-primase primase subunit BSLF1	A0A0C7T867	20.5	0.999591	9.08969	65.01	yes	yes
27			BSLF1	EBV	BBLF4	Helicase-primase subunit BBLF4	A0A0C7U3F6	11	0.978071	4.88514	56.3205	yes	yes
27			BSLF1	Human	FOXK1	Forkhead box protein K1	P85037	1.5	0.954434	4.42719	2.47961	yes	yes
27			BSLF1	EBV	BGLF5	Alkaline exonuclease	K9UT63	2	0.881291	0.1353	2.36075	yes	yes
27			BSLF1	Human	SAMHD1	Deoxynucleoside triphosphate triphosphohydrolase SAMHD1	Q9Y3Z3	1.5	0.954434	2.35834	1.68511	yes	yes
27			BSLF1	Human	ANP32E	Acidic leucine-rich nuclear phosphoprotein 32 family member E	Q9BTT0	6.5	0.905928	6.9147	1.67402	yes	yes
27			BSLF1	Human	DNAJA3	DnaJ homolog subfamily A member 3, mitochondrial	Q96EY1	1.5	0.954434	2.99526	1.54352	yes	yes
27			BSLF1	EBV	BBLF2	Helicase-primase subunit BBLF2/3	A0A0C7TI83	16	0.989376	7.26005	1.08661	yes	yes
27			BSLF1	Human	SLTM	SAFB-like transcription modulator	Q9NWH9	2.5	0.979869	3.45291	0.955523		yes
27			BSLF1	Human	DNAJA1	DnaJ homolog subfamily A member 1	P31689	5	0.976021	5.37688	0.722213	yes	yes
27			BSLF1	Human	EPN1	Isoform 2 of Epsin-1	Q9Y6I3-1	3	0.940286	3.77406	0.621681		yes
27			BSLF1	Human	AFG3L2	AFG3-like protein 2	Q9Y4W6	2.5	0.979869	3.11169	0.589849		yes
27			BSLF1	Human	PYM1	Partner of Y14 and mago	Q9BRP8	3.5	0.988699	3.09085	0.505438		yes
27			BSLF1	Human	REL	Proto-oncogene c-Rel	Q04864	2	1	3.03968	0.473246		yes
27			BSLF1	Human	DRG1	Developmentally-regulated GTP-binding protein 1	Q9Y295	4.5	0.992774	3.80482	0.43493		yes
27			BSLF1	Human	MRPL39	Isoform 2 of 39S ribosomal protein L39, mitochondrial	Q9NYK5-2	3	1	3.2521	0.306076		yes
27			BSLF1	Human	EIF4B	Eukaryotic translation initiation factor 4B	P23588	7	1	3.23153	0.23476		yes
27			BSLF1	Human	ANP32A	Acidic leucine-rich nuclear phosphoprotein 32 family member A	P39687	4	1	3.41487	0.145861		yes
27			BSLF1	Human	PTCD3	Pentatricopeptide repeat domain-containing protein 3, mitochondrial	Q96EY7	3	0.940286	3.05885	0.142145		yes
28	Early	EBV ssDNABP; Tegument	BALF2	Human	SERPINB5	Serpin B5	P36952	2.5	0.811278	6.76231	15.0241	yes	yes
28			BALF2	Human	EPPK1	Epiplakin	P58107	7.5	0.928362	6.94539	11.9252	yes	yes
28			BALF2	Human	CTSV	Cathepsin L2	O60911	1.5	0.954434	5.00855	11.4112	yes	yes
28			BALF2	Human	GSN	Gelsolin	P06396	3	0.940286	4.73858	8.71885	yes	yes
28			BALF2	Human	GPNMB	Transmembrane glycoprotein NMB	Q14956	1.5	0.954434	5.30219	7.24643	yes	yes
28			BALF2	Human	CST6	Cystatin-M	Q15828	2	1	5.57924	6.04626	yes	yes
28			BALF2	Human	SERPINA12	Serpin A12	Q8IW75	3	1	4.8445	4.26109	yes	yes
28			BALF2	Human	PRDX2	Peroxiredoxin-2	P32119	1.5	0.954434	2.67351	4.14165	yes	yes
28			BALF2	Human	POF1B	Isoform 1 of Protein POF1B	Q8WVV4-1	8	1	5.78808	3.71551	yes	yes
28			BALF2	Human	ECM1	Isoform 4 of Extracellular matrix protein 1	Q16610-4	3	1	5.53839	3.18379	yes	yes
28			BALF2	Human	SDR9C7	Short-chain dehydrogenase/reductase family 9C member 7	Q8NEX9	1.5	0.954434	3.76013	3.13796	yes	yes
28			BALF2	Human	LOR	Loricrin	P23490	1.5	0.954434	1.86293	2.91571	yes	yes
28			BALF2	Human	CPA4	Carboxypeptidase A4	Q9UI42	1.5	0.954434	3.13293	2.65073	yes	yes
28			BALF2	Human	SBSN	Suprabasin	Q6UWP8	2	1	4.65291	2.50023	yes	yes
28			BALF2	Human	GGCT	Gamma-glutamylcyclotransferase	O75223	4	0.964079	4.39257	2.39684	yes	yes
28			BALF2	Human	ALOX12B	Arachidonate 12-lipoxygenase, 12R-type	O75342	5.5	0.994985	3.80452	2.08047	yes	yes
28			BALF2	Human	AHNAK	Neuroblast differentiation-associated protein AHNAK	Q09666	10	0.973668	3.31287	2.06016	yes	yes
28			BALF2	EBV	BGLF5	Alkaline exonuclease	K9UT63	1.5	0.954434	0.0611033	2.04447	yes	yes
28			BALF2	Human	HAL	Histidine ammonia-lyase	P42357	4	1	4.2424	2.04037	yes	yes
28			BALF2	Human	DNAH17	Dynein heavy chain 17, axonemal	Q9UFH2	1.5	0.954434	3.99881	1.74799	yes	yes
28			BALF2	Human	PEBP1	Phosphatidylethanolamine-binding protein 1	P30086	2	1	3.43247	1.5827	yes	yes
28			BALF2	Human	S100A14	Protein S100-A14	Q9HCY8	1.5	0.954434	2.41571	1.45575	yes	yes
28			BALF2	Human	CALML3	Calmodulin-like protein 3	P27482	3	1	4.90721	1.45552	yes	yes
28			BALF2	Human	USO1	Isoform 2 of General vesicular transport factor p115	O60763-2	2	0.881291	3.69661	1.40223	yes	yes
28			BALF2	Human	RABEP2	Rab GTPase-binding effector protein 2	Q9H5N1	1.5	0.954434	3.3692	1.1611	yes	yes
28			BALF2	Human	CAPN1	Calpain-1 catalytic subunit	P07384	2.5	0.811278	1.17664	1.00982	yes	yes
28			BALF2	Human	HSPB1	Heat shock protein beta-1	P04792	5	0.976021	3.86176	0.937391		yes
28			BALF2	EBV	BALF2	BALF2 protein	V5KTZ5	48.5	0.990893	6.63158	0.637411	yes	yes
28			BALF2	Human	CDSN	Corneodesmosin	Q15517	8	1	4.41781	0.550226	yes	yes
28			BALF2	Human	FLNB	Isoform 8 of Filamin-B	O75369-8	4	1	3.00555	0.496984		yes
28			BALF2	Human	AZGP1	Zinc-alpha-2-glycoprotein	P25311	5	1	3.34113	0.38759		yes
28			BALF2	Human	NUCB2	Nucleobindin-2	P80303	2.5	0.979869	3.25039	0.38122		yes
28			BALF2	Human	ANXA2	Isoform 2 of Annexin A2	P07355-2	5	1	3.18558	0.377872		yes
28			BALF2	EBV	LF3	Uncharacterized protein LF3	P0C727	3	1	3.60212	0.265521		yes
28			BALF2	Human	BASP1	Brain acid soluble protein 1	P80723	7	0.948078	3.00636	0.255545		yes
28			BALF2	Human	TPI1	Triosephosphate isomerase	P60174	7	0.987138	3.28937	0.120157		yes
28			BALF2	Human	MYH14	Isoform 2 of Myosin-14	Q7Z406-2	5.5	0.994985	3.12368	0.0931978		yes
28			BALF2	Human	HIST1H1D	Histone H1.3	P16402	10	1	3.19544	0.0923533		yes
29	True late	Major Tegument protein (MTP)	BNRF1	Human	CAPNS1	Calpain small subunit 1	P04632	2	0.881291	9.11108	66.7809	yes	yes
29			BNRF1	Human	RAD23A	UV excision repair protein RAD23 homolog A	P54725	1.5	0.954434	5.30219	7.24643	yes	yes
29			BNRF1	Human	DAXX	Death domain-associated protein 6	Q9UER7	9	0.991992	8.6361	6.35073	yes	yes
29			BNRF1	Human	CAPN1	Calpain-1 catalytic subunit	P07384	14	0.996566	8.12628	2.38966	yes	yes
29			BNRF1	EBV	BNRF1	FGAM-synthase	A0A0C7T190	159.5	0.996891	8.8065	2.16788	yes	yes
29			BNRF1	Human	CAST	Isoform 6 of Calpastatin	P20810-6	12	0.995378	6.83634	1.12756	yes	yes
29			BNRF1	Human	KTN1	Kinectin	Q86UP2	5	0.902393	4.20936	0.979487	yes	yes
31	Leaky late	Myristoylated and palmitoylated tegument protein; Cytoplasmic envelopment protein 3 (CEP3)	BBLF1	Human	MYCBP	C-Myc-binding protein	Q99417	1.5	0.954434	9.11108	57.8339	yes	yes
31			BBLF1	EBV	BLRF2	BLRF2	A0A075FG62	3	0.940286	0.173388	5.80339	yes	yes
31			BBLF1	Human	HAT1	Histone acetyltransferase type B catalytic subunit	O14929	2.5	0.979869	3.9599	4.88145	yes	yes
31			BBLF1	Human	SNAP29	Synaptosomal-associated protein 29	O95721	1.5	0.954434	4.17862	4.00322	yes	yes
31			BBLF1	Human	FUBP1	Far upstream element-binding protein 1	Q96AE4	1.5	0.954434	4.17862	4.00322	yes	yes
31			BBLF1	Human	SGTA	Small glutamine-rich tetratricopeptide repeat-containing protein alpha	O43765	1.5	0.954434	5.02065	3.87645	yes	yes
31			BBLF1	Human	BZW2	Basic leucine zipper and W2 domain-containing protein 2	Q9Y6E2	2.5	0.979869	5.7292	3.39919	yes	yes
31			BBLF1	Human	PTER	Phosphotriesterase-related protein	Q96BW5	1.5	0.954434	4.69712	3.05256	yes	yes
31			BBLF1	Human	TAGLN2	Isoform 2 of Transgelin-2	P37802-2	2.5	0.979869	3.49982	2.20592	yes	yes
31			BBLF1	Human	SARNP	SAP domain-containing ribonucleoprotein	P82979	1.5	0.954434	3.94316	2.07694	yes	yes
31			BBLF1	Human	VTA1	Vacuolar protein sorting-associated protein VTA1 homolog	Q9NP79	1.5	0.954434	4.19746	2.06254	yes	yes
31			BBLF1	Human	ATAD3B	ATPase family AAA domain-containing protein 3B	Q5T9A4	1.5	0.954434	1.77508	1.8511	yes	yes
31			BBLF1	Human	SH3GLB2	Isoform 2 of Endophilin-B2	Q9NR46-2	2	1	4.36923	1.82013	yes	yes
31			BBLF1	Human	SYNGR2	Isoform 2 of Synaptogyrin-2	O43760-2	1.5	0.954434	3.2111	1.79724	yes	yes
31			BBLF1	Human	CTTN	Isoform 2 of Src substrate cortactin	Q14247-2	2	0.881291	4.09356	1.58133	yes	yes
31			BBLF1	Human	INF2	Inverted formin-2	Q27J81	2	1	4.69302	1.55334	yes	yes
31			BBLF1	Human	AKAP2	Isoform 2 of A-kinase anchor protein 2	Q9Y2D5-4	1.5	0.954434	3.82478	1.50395	yes	yes
31			BBLF1	Human	TRAP1	Heat shock protein 75 kDa, mitochondrial	Q12931	4	0.852405	4.64375	1.4498	yes	yes
31			BBLF1	Human	MRPL44	39S ribosomal protein L44, mitochondrial	Q9H9J2	2	1	3.99099	1.3916	yes	yes
31			BBLF1	Human	MRPS28	28S ribosomal protein S28, mitochondrial	Q9Y2Q9	2	0.881291	3.6634	1.23073	yes	yes
31			BBLF1	Human	USO1	Isoform 2 of General vesicular transport factor p115	O60763-2	1.5	0.954434	2.67312	1.21437	yes	yes
31			BBLF1	Human	FAM175B	BRISC complex subunit Abro1	Q15018	1.5	0.954434	1.39164	1.18439	yes	yes
31			BBLF1	Human	NUP93	Nuclear pore complex protein Nup93	Q8N1F7	3	0.940286	5.12871	1.16391	yes	yes
31			BBLF1	Human	POLDIP3	Polymerase delta-interacting protein 3	Q9BY77	3.5	0.988699	4.99176	1.16242	yes	yes
31			BBLF1	Human	PAFAH1B1	Platelet-activating factor acetylhydrolase IB subunit alpha	P43034	1.5	0.954434	3.3692	1.1611	yes	yes
31			BBLF1	Human	MRPS10	28S ribosomal protein S10, mitochondrial	P82664	2.5	0.979869	4.57996	1.12549	yes	yes
31			BBLF1	Human	NUP88	Nuclear pore complex protein Nup88	Q99567	1.5	0.954434	2.09576	1.11592	yes	yes
31			BBLF1	Human	PPP2R1A	Serine/threonine-protein phosphatase 2A 65 kDa regulatory subunit A alpha isoform	P30153	3.5	0.896038	2.99731	1.07532	yes	yes
31			BBLF1	Human	MRPL58	Peptidyl-tRNA hydrolase ICT1, mitochondrial	Q14197	1.5	0.954434	3.40874	1.02438	yes	yes
31			BBLF1	Human	YARS	Tyrosine--tRNA ligase, cytoplasmic	P54577	2	1	3.84299	0.994774		yes
31			BBLF1	Human	TLE3	Transducin-like enhancer protein 3	Q04726	2	1	3.89693	0.981006		yes
31			BBLF1	Human	SWAP70	Switch-associated protein 70	Q9UH65	2.5	0.979869	3.47851	0.948492		yes
31			BBLF1	Human	HN1L	Isoform 3 of Hematological and neurological expressed 1-like protein	Q9H910-3	2	0.881291	3.07251	0.909097		yes
31			BBLF1	Human	RAB2A	Ras-related protein Rab-2A	P61019	2	1	3.75978	0.900646		yes
31			BBLF1	Human	LETM1	LETM1 and EF-hand domain-containing protein 1, mitochondrial	O95202	3	0.940286	3.97788	0.843995		yes
31			BBLF1	Human	SSBP3	Single-stranded DNA-binding protein 3	Q9BWW4	1.5	0.954434	3.01224	0.681657		yes
31			BBLF1	Human	NSF	Vesicle-fusing ATPase	P46459	2.5	0.811278	4.20964	0.670999	yes	yes
31			BBLF1	Human	EIF3M	Eukaryotic translation initiation factor 3 subunit M	Q7L2H7	3	1	3.15466	0.669114		yes
31			BBLF1	Human	CCDC124	Coiled-coil domain-containing protein 124	Q96CT7	2.5	0.979869	3.2862	0.515562		yes
31			BBLF1	Human	DEK	Protein DEK	P35659	4.5	0.992774	3.15401	0.468602		yes
31			BBLF1	Human	MRPL43	Isoform 6 of 39S ribosomal protein L43, mitochondrial	Q8N983-7	3	0.940286	4.28773	0.440787	yes	yes
31			BBLF1	Human	NCOA3	Nuclear receptor coactivator 3	Q9Y6Q9	7.5	0.99718	3.94192	0.342075		yes
31			BBLF1	Human	PIP4K2B	Phosphatidylinositol 5-phosphate 4-kinase type-2 beta	P78356	2	0.881291	3.14299	0.337768		yes
31			BBLF1	Human	STMN2	Isoform 2 of Stathmin-2	Q93045-2	2.5	0.979869	3.20651	0.315471		yes
31			BBLF1	Human	SRP68	Signal recognition particle subunit SRP68	Q9UHB9	3.5	0.988699	3.90983	0.31106		yes
31			BBLF1	Human	SRP9	Signal recognition particle 9 kDa protein	P49458	2.5	0.979869	3.20651	0.306458		yes
31			BBLF1	Human	SRP72	Signal recognition particle subunit SRP72	O76094	4	1	3.72497	0.29251		yes
31			BBLF1	Human	PLIN3	Perilipin-3	O60664	10	0.993447	3.89499	0.262581		yes
31			BBLF1	Human	TFAM	Transcription factor A, mitochondrial	Q00059	3	0.940286	3.39662	0.23986		yes
31			BBLF1	Human	STX7	Syntaxin-7	O15400	6.5	0.996317	3.79644	0.239685		yes
31			BBLF1	Human	GADD45GIP1	Growth arrest and DNA damage-inducible proteins-interacting protein 1	Q8TAE8	4.5	0.992774	4.07113	0.232888	yes	yes
31			BBLF1	Human	TPM4	Isoform 2 of Tropomyosin alpha-4 chain	P67936-2	4.5	0.992774	4.82056	0.205816	yes	yes
31			BBLF1	Human	DYNC1LI2	Cytoplasmic dynein 1 light intermediate chain 2	O43237	3	1	3.49303	0.203117		yes
31			BBLF1	Human	EIF3E	Eukaryotic translation initiation factor 3 subunit E	P60228	9	0.967788	3.51717	0.186867		yes
31			BBLF1	Human	NUDT21	Cleavage and polyadenylation specificity factor subunit 5	O43809	7.5	0.99718	3.05363	0.175941		yes
31			BBLF1	Human	PA2G4	Proliferation-associated protein 2G4	Q9UQ80	6	1	3.31936	0.169197		yes
31			BBLF1	Human	RPS15A	40S ribosomal protein S15a	P62244	11.5	0.998747	3.24528	0.168277		yes
31			BBLF1	Human	SRPK1	Isoform 1 of SRSF protein kinase 1	Q96SB4-3	3	1	3.0274	0.164724		yes
31			BBLF1	Human	RPL30	60S ribosomal protein L30	P62888	9	0.991992	3.08653	0.162849		yes
31			BBLF1	Human	TPD52L2	Isoform 7 of Tumor protein D54	O43399-7	4	0.964079	3.0395	0.161028		yes
31			BBLF1	Human	TCP1	T-complex protein 1 subunit alpha	P17987	26	0.998973	3.25784	0.160367		yes
31			BBLF1	Human	YWHAE	14-3-3 protein epsilon	P62258	14.5	0.992774	3.68782	0.151146		yes
31			BBLF1	Human	SF3B6	Splicing factor 3B subunit 6	Q9Y3B4	5.5	0.994985	3.44112	0.140654		yes
31			BBLF1	Human	RPLP0P6	60S acidic ribosomal protein P0-like	Q8NHW5	14	1	3.17093	0.128096		yes
31			BBLF1	Human	ELAVL1	Isoform 2 of ELAV-like protein 1	Q15717-2	7	1	3.02168	0.124548		yes
31			BBLF1	Human	RPS5	40S ribosomal protein S5	P46782	4.5	0.934068	3.16955	0.112506		yes
31			BBLF1	Human	GRPEL1	GrpE protein homolog 1, mitochondrial	Q9HAV7	4.5	0.992774	3.48539	0.110505		yes
31			BBLF1	Human	LDHA	Isoform 3 of L-lactate dehydrogenase A chain	P00338-3	14.5	0.992774	4.03079	0.105793	yes	yes
31			BBLF1	Human	AHCY	Adenosylhomocysteinase	P23526	13	0.996038	3.04915	0.104493		yes
31			BBLF1	Human	HNRNPDL	Heterogeneous nuclear ribonucleoprotein D-like	O14979	10.5	0.998509	3.24575	0.101317		yes
31			BBLF1	Human	HVCN1	Voltage-gated hydrogen channel 1	Q96D96	4.5	0.934068	4.4046	0.0870277	yes	yes
31			BBLF1	Human	ST13	Hsc70-interacting protein	P50502	8	1	3.23796	0.0831071		yes
31			BBLF1	Human	ARPC4	Isoform 2 of Actin-related protein 2/3 complex subunit 4	P59998-2	4	1	3.4382	0.0772065		yes
31			BBLF1	Human	SNRPD3	Small nuclear ribonucleoprotein Sm D3	P62318	8.5	0.997772	3.75086	0.0757799		yes
31			BBLF1	Human	HNRNPAB	Isoform 2 of Heterogeneous nuclear ribonucleoprotein A/B	Q99729-2	5	1	3.96869	0.0653091		yes
32	Leaky late	gN	BLRF1	Human	PLD3	Phospholipase D3	Q8IV08	3.5	0.988699	9.11108	88.3428	yes	yes
32			BLRF1	Human	IMPA2	Inositol monophosphatase 2	O14732	2.5	0.979869	9.11108	74.6633	yes	yes
32			BLRF1	Human	CTSB	Cathepsin B	P07858	2	1	9.11108	66.7809	yes	yes
32			BLRF1	Human	APOD	Apolipoprotein D	P05090	6.5	0.996317	8.70546	48.0001	yes	yes
32			BLRF1	Human	ACPP	Isoform 2 of Prostatic acid phosphatase	P15309-2	1.5	0.954434	7.56238	20.7374	yes	yes
32			BLRF1	Human	GBA	Glucosylceramidase	P04062	2	1	4.79923	13.7513	yes	yes
32			BLRF1	Human	A2ML1	Alpha-2-macroglobulin-like protein 1	A8K2U0	9.5	0.998196	6.79245	8.90922	yes	yes
32			BLRF1	Human	LAMP1	Lysosome-associated membrane glycoprotein 1	P11279	3	1	6.08886	5.94931	yes	yes
32			BLRF1	Human	CST6	Cystatin-M	Q15828	1.5	0.954434	4.12453	5.23622	yes	yes
32			BLRF1	Human	PRDX2	Peroxiredoxin-2	P32119	2	1	3.64882	4.78236	yes	yes
32			BLRF1	Human	GDPD3	Glycerophosphodiester phosphodiesterase domain-containing protein 3	Q7L5L3	2	1	5.20854	4.69353	yes	yes
32			BLRF1	Human	SDR9C7	Short-chain dehydrogenase/reductase family 9C member 7	Q8NEX9	2	1	5.10871	3.62341	yes	yes
32			BLRF1	Human	CPA4	Carboxypeptidase A4	Q9UI42	2	1	4.27585	3.0608	yes	yes
32			BLRF1	Human	AHNAK	Neuroblast differentiation-associated protein AHNAK	Q09666	17	1	5.87116	2.68612	yes	yes
32			BLRF1	Human	ALOXE3	Isoform 2 of Hydroperoxide isomerase ALOXE3	Q9BYJ1-2	1.5	0.954434	3.3184	2.633	yes	yes
32			BLRF1	Human	ECM1	Isoform 4 of Extracellular matrix protein 1	Q16610-4	2	1	3.58906	2.59956	yes	yes
32			BLRF1	Human	GGCT	Gamma-glutamylcyclotransferase	O75223	3.5	0.988699	3.79898	2.24204	yes	yes
32			BLRF1	Human	HAL	Histidine ammonia-lyase	P42357	3.5	0.988699	3.66727	1.90859	yes	yes
32			BLRF1	Human	S100A14	Protein S100-A14	Q9HCY8	2.5	0.979869	4.26557	1.87937	yes	yes
32			BLRF1	Human	POF1B	Isoform 1 of Protein POF1B	Q8WVV4-1	1.5	0.954434	0.841577	1.60886	yes	yes
32			BLRF1	Human	ALOX12B	Arachidonate 12-lipoxygenase, 12R-type	O75342	3	1	1.91117	1.53653	yes	yes
32			BLRF1	Human	CAPN1	Calpain-1 catalytic subunit	P07384	3.5	0.988699	1.78096	1.19483	yes	yes
32			BLRF1	Human	BLMH	Bleomycin hydrolase	Q13867	5.5	0.954434	3.81749	1.09997	yes	yes
32			BLRF1	Human	VCL	Vinculin	P18206	6	0.930586	5.17179	1.06737	yes	yes
32			BLRF1	Human	ANXA2	Isoform 2 of Annexin A2	P07355-2	6	1	3.96366	0.413938		yes
33	True late	Tripartite Terminase Complex (TRM2)	BFRF0.5	EBV	BALF3	BALF3	A0A0C7TY97	6.5	0.966619	4.34286	24.7539	yes	yes
33			BFRF0.5	EBV	BDRF1	BGRF1-BDRF1 protein	K9USY7	4	1	2.1514	23.5119	yes	yes
33			BFRF0.5	EBV	BFRF1A	BFRF1A	R4QWK4	3	1	7.28663	16.8418	yes	yes
33			BFRF0.5	Human	AP1S1	AP-1 complex subunit sigma-1A	P61966	1.5	0.954434	4.17862	4.00322	yes	yes
33			BFRF0.5	Human	IGHV1-45	Immunoglobulin heavy variable 1-45	A0A0A0MS14	7	0.987138	3.50768	3.00787	yes	yes
33			BFRF0.5	Human	SARNP	SAP domain-containing ribonucleoprotein	P82979	1.5	0.954434	3.94316	2.07694	yes	yes
33			BFRF0.5	Human	BCAP31	Isoform 2 of B-cell receptor-associated protein 31	P51572-2	1.5	0.954434	3.3692	1.1611	yes	yes
33			BFRF0.5	EBV	BFLF1	BFLF1	G3CKQ1	1.5	0.954434	1.89672	1.0191	yes	yes
33			BFRF0.5	Human	NEMF	Nuclear export mediator factor NEMF	O60524	1.5	0.954434	3.29614	0.916775		yes
33			BFRF0.5	Human	IPO7	Importin-7	O95373	3	0.940286	3.74051	0.714055		yes
33			BFRF0.5	Human	C8orf33	Isoform 2 of UPF0488 protein C8orf33	Q9H7E9-2	2	0.881291	3.30245	0.635374		yes
33			BFRF0.5	Human	MARK2	Serine/threonine-protein kinase MARK2	Q7KZI7	2.5	0.979869	3.03299	0.429671		yes
33			BFRF0.5	Human	SRP9	Signal recognition particle 9 kDa protein	P49458	2.5	0.979869	3.20651	0.306458		yes
34	Leaky late	gL	BKRF2	Human	PAFAH1B1	Platelet-activating factor acetylhydrolase IB subunit alpha	P43034	1.5	0.954434	3.3692	1.1611	yes	yes
34			BKRF2	Human	CILP2	Cartilage intermediate layer protein 2	Q8IUL8	2.5	0.979869	3.29501	1.08431	yes	yes
35	Uncharacterized	Uncharacterized	BLLF2	Human	FKBP15	FK506-binding protein 15	Q5T1M5	1.5	0.954434	4.13527	2.49663	yes	yes
36	Leaky late	Tegument	BLRF2	EBV	BLRF2	BLRF2	A0A075FG62	92	0.999663	9.09637	32.1377	yes	yes
36			BLRF2	Human	SUPT5H	Transcription elongation factor SPT5	O00267	2	0.881291	2.92302	1.04191	yes	yes
36			BLRF2	Human	P4HA1	Isoform 2 of Prolyl 4-hydroxylase subunit alpha-1	P13674-2	2.5	0.979869	3.69325	0.732885		yes
36			BLRF2	Human	USP9X	Probable ubiquitin carboxyl-terminal hydrolase FAF-X	Q93008	3	0.940286	3.25823	0.725078		yes
37	Leaky late	EBV IL-10	BCRF1	Human	SPRR1B	Cornifin-B	P22528	1.5	0.954434	7.56238	20.7374	yes	yes
37			BCRF1	Human	IGHV1-45	Immunoglobulin heavy variable 1-45	A0A0A0MS14	7	0.948078	3.50768	3.00787	yes	yes
37			BCRF1	Human	POF1B	Isoform 1 of Protein POF1B	Q8WVV4-1	2.5	0.979869	1.60258	2.07703	yes	yes
37			BCRF1	Human	CALML3	Calmodulin-like protein 3	P27482	2	0.881291	3.13603	1.18843	yes	yes
38	True late	Small capsid protein (VCA-p18)	BFRF3	Human	SMR3B	Submaxillary gland androgen-regulated protein 3B	P02814	1.5	0.954434	9.11108	57.8339	yes	yes
38			BFRF3	EBV	BcLF1	BcLF1	A0A0C7TTH0	28.5	0.994633	5.59171	1.11771	yes	yes
38			BFRF3	Human	MGEA5	Protein O-GlcNAcase	O60502	2.5	0.979869	3.11579	0.319765		yes
38			BFRF3	EBV	BFRF3	BFRF3	Q3KSU9	16	0.957181	6.36262	0.273869	yes	yes
39	Early	Tegument	BKRF4	Human	PPIF	Peptidyl-prolyl cis-trans isomerase F, mitochondrial	P30405	3	1	7.2396	8.08756	yes	yes
39			BKRF4	Human	AHSA1	Activator of 90 kDa heat shock protein ATPase homolog 1	O95433	1.5	0.954434	5.30219	7.24643	yes	yes
39			BKRF4	Human	GDI1	Rab GDP dissociation inhibitor alpha	P31150	4	1	4.70906	2.15483	yes	yes
39			BKRF4	Human	TAGLN2	Isoform 2 of Transgelin-2	P37802-2	2	1	2.7331	1.97303	yes	yes
39			BKRF4	Human	PEBP1	Phosphatidylethanolamine-binding protein 1	P30086	2	1	3.43247	1.5827	yes	yes
39			BKRF4	Human	SERPINB9	Serpin B9	P50453	1.5	0.954434	2.93558	1.18774	yes	yes
39			BKRF4	Human	IPO5	Isoform 3 of Importin-5	O00410-3	1.5	0.954434	0.880557	1.15687	yes	yes
39			BKRF4	Human	CNOT1	CCR4-NOT transcription complex subunit 1	A5YKK6	2	1	0.185599	1.14097	yes	yes
39			BKRF4	Human	PGK2	Phosphoglycerate kinase 2	P07205	2	0.881291	3.8079	1.10509	yes	yes
39			BKRF4	Human	SPATS2	Spermatogenesis-associated serine-rich protein 2	Q86XZ4	1.5	0.954434	2.81735	1.0699	yes	yes
39			BKRF4	Human	CFL1	Cofilin-1	P23528	4.5	0.992774	4.69982	0.783144	yes	yes
39			BKRF4	Human	MRPL22	39S ribosomal protein L22, mitochondrial	Q9NWU5	3	1	3.29026	0.553074		yes
39			BKRF4	Human	MKI67	Proliferation marker protein Ki-67	P46013	9.5	0.983708	3.66305	0.49133		yes
39			BKRF4	Human	DRG1	Developmentally-regulated GTP-binding protein 1	Q9Y295	4	1	3.30496	0.410056		yes
39			BKRF4	Human	PCBP1	Poly(rC)-binding protein 1	Q15365	2.5	0.979869	3.03169	0.333539		yes
39			BKRF4	Human	MRPL19	39S ribosomal protein L19, mitochondrial	P49406	2.5	0.979869	3.22799	0.332967		yes
39			BKRF4	Human	HSD17B10	3-hydroxyacyl-CoA dehydrogenase type-2	Q99714	5	0.976021	3.30936	0.308		yes
39			BKRF4	Human	PPIA	Peptidyl-prolyl cis-trans isomerase A	P62937	14.5	0.999198	6.88042	0.294237	yes	yes
39			BKRF4	Human	PGK1	Phosphoglycerate kinase 1	P00558	5	1	3.98783	0.280602		yes
39			BKRF4	Human	ECI1	Enoyl-CoA delta isomerase 1, mitochondrial	P42126	3	1	3.05537	0.216821		yes
39			BKRF4	Human	GDI2	Rab GDP dissociation inhibitor beta	P50395	4	1	3.67531	0.108117		yes
40	Leaky late	Tegument (PalmP)	BSRF1	EBV	BSRF1	BSRF1	I1YP15	14.5	0.999198	9.11108	179.813	yes	yes
40			BSRF1	EBV	BBRF2	BBRF2	K9US56	2.5	0.979869	0.490271	35.0755	yes	yes
41	True late	gp42	BZLF2	EBV	BXLF2	BXLF2	G3CKS5	1.5	0.954434	3.50447	21.9274	yes	yes
41			BZLF2	Human	CSNK2A2	Casein kinase II subunit alpha'	P19784	1.5	0.954434	1.64525	1.21893	yes	yes
41			BZLF2	Human	RPL38	60S ribosomal protein L38	P63173	3	0.940286	3.09005	0.452683		yes
42	Leaky late	gp150/117	BDLF3	EBV	BDLF3	BDLF3	Q3KSQ8	9.5	0.998196	9.0609	66.1237	yes	yes
42			BDLF3	Human	OGT	UDP-N-acetylglucosamine--peptide N-acetylglucosaminyltransferase 110 kDa subunit	O15294	9.5	0.998196	8.90669	27.0809	yes	yes
42			BDLF3	Human	TMX1	Thioredoxin-related transmembrane protein 1	Q9H3N1	2.5	0.979869	3.76579	0.544302		yes
43	True late	Glycoprotein	BILF2	Human	IGHV1-45	Immunoglobulin heavy variable 1-45	A0A0A0MS14	4.5	0.811278	2.13116	2.41166	yes	yes
43			BILF2	Human	PIP	Prolactin-inducible protein	P12273	1.5	0.954434	3.0629	1.57224	yes	yes
44	True late	Nuclear egress	BXRF1	Human	IGHV1-45	Immunoglobulin heavy variable 1-45	A0A0A0MS14	9.5	0.998196	4.88419	3.50406	yes	yes
44			BXRF1	Human	IGHG1	Ig gamma-1 chain C region	P01857	2	1	3.02181	1.63582	yes	yes
44			BXRF1	Human	ARGLU1	Isoform 2 of Arginine and glutamate-rich protein 1	Q9NWB6-2	2	1	4.54546	1.3659	yes	yes
44			BXRF1	Human	HBB	Hemoglobin subunit beta	P68871	1.5	0.954434	1.07561	1.01969	yes	yes
45	Leaky late	Tegument	BBRF2	EBV	BBRF2	BBRF2	K9US56	38	0.992199	9.0914	136.75	yes	yes
45			BBRF2	EBV	BXLF1	Thymidine kinase	K9UR81	1.5	0.954434	0.323157	2.38718	yes	yes
45			BBRF2	Human	ASAH1	Isoform 2 of Acid ceramidase	Q13510-2	1.5	0.954434	2.23561	1.35671	yes	yes
45			BBRF2	Human	AGL	Glycogen debranching enzyme	P35573	7	0.881291	3.32242	0.225666		yes
46	True late	minor capsid protein; Capsid Triplex Protein 2 (TRX2)	BDLF1	EBV	BDLF1	BDLF1	G3CKS3	9	1	8.67596	7.34987	yes	yes
46			BDLF1	Human	SF3A3	Splicing factor 3A subunit 3	Q12874	4.5	0.992774	3.25832	0.100532		yes
47	True late	vGPCR	BILF1	Human	ATXN10	Ataxin-10	Q9UBB4	3	0.940286	9.11108	81.7895	yes	yes
47			BILF1	Human	TMX3	Protein disulfide-isomerase TMX3	Q96JJ7	2.5	0.979869	9.11108	74.6633	yes	yes
47			BILF1	Human	CD97	CD97 antigen	P48960	1.5	0.954434	9.11108	57.8339	yes	yes
47			BILF1	Human	XPOT	Exportin-T	O43592	3.5	0.988699	8.75831	35.6177	yes	yes
47			BILF1	Human	VAMP2	Vesicle-associated membrane protein 2	P63027	2.5	0.979869	8.45392	28.6014	yes	yes
47			BILF1	Human	DAD1	Dolichyl-diphosphooligosaccharide--protein glycosyltransferase subunit DAD1	P61803	2	1	7.42463	13.4957	yes	yes
47			BILF1	Human	STX12	Syntaxin-12	Q86Y82	1.5	0.954434	4.9248	5.15869	yes	yes
47			BILF1	Human	FAM162A	Protein FAM162A	Q96A26	2	1	6.05566	4.64215	yes	yes
47			BILF1	Human	STT3A	Dolichyl-diphosphooligosaccharide--protein glycosyltransferase subunit STT3A	P46977	1.5	0.954434	5.02065	3.87645	yes	yes
47			BILF1	Human	ATP2A3	Isoform SERCA3E of Sarcoplasmic/endoplasmic reticulum calcium ATPase 3	Q93084-5	2.5	0.979869	3.71493	3.86358	yes	yes
47			BILF1	Human	XPO1	Exportin-1	O14980	3	0.940286	4.46199	3.66407	yes	yes
47			BILF1	Human	BZW2	Basic leucine zipper and W2 domain-containing protein 2	Q9Y6E2	1.5	0.954434	3.3184	2.633	yes	yes
47			BILF1	Human	SYNGR2	Isoform 2 of Synaptogyrin-2	O43760-2	1.5	0.954434	3.2111	1.79724	yes	yes
47			BILF1	Human	ATP1A4	Sodium/potassium-transporting ATPase subunit alpha-4	Q13733	2	1	4.63723	1.78921	yes	yes
47			BILF1	Human	SLC2A1	Solute carrier family 2, facilitated glucose transporter member 1	P11166	1.5	0.954434	3.99881	1.74799	yes	yes
47			BILF1	Human	BSG	Basigin	P35613	4.5	0.992774	5.67446	1.7113	yes	yes
47			BILF1	Human	IPO5	Isoform 3 of Importin-5	O00410-3	2	1	1.27449	1.33583	yes	yes
47			BILF1	Human	HACD3	Very-long-chain (3R)-3-hydroxyacyl-CoA dehydratase 3	Q9P035	2.5	0.979869	4.32676	1.27078	yes	yes
47			BILF1	Human	GALK1	Isoform 2 of Galactokinase	P51570-2	2.5	0.811278	4.42291	1.16546	yes	yes
47			BILF1	Human	FTH1	Ferritin heavy chain	P02794	1.5	0.954434	2.81735	1.0699	yes	yes
47			BILF1	Human	ATP1B3	Sodium/potassium-transporting ATPase subunit beta-3	P54709	3	1	3.34705	1.02681	yes	yes
47			BILF1	Human	TRAP1	Heat shock protein 75 kDa, mitochondrial	Q12931	2	0.881291	2.12561	1.02516	yes	yes
47			BILF1	Human	TMED10	Transmembrane emp24 domain-containing protein 10	P49755	2	1	3.3755	0.92054		yes
47			BILF1	Human	TAPBP	Isoform 3 of Tapasin	O15533-3	1.5	0.954434	3.29614	0.916775		yes
47			BILF1	Human	RAB2A	Ras-related protein Rab-2A	P61019	2	1	3.75978	0.900646		yes
47			BILF1	Human	VDAC1	Voltage-dependent anion-selective channel protein 1	P21796	2	1	3.35249	0.829068		yes
47			BILF1	Human	TNPO1	Transportin-1	Q92973	3	0.940286	3.97376	0.790815		yes
47			BILF1	Human	NCLN	Nicalin	Q969V3	2	0.881291	3.60949	0.749394		yes
47			BILF1	Human	MAVS	Mitochondrial antiviral-signaling protein	Q7Z434	2.5	0.979869	3.94677	0.683966		yes
47			BILF1	Human	AFG3L2	AFG3-like protein 2	Q9Y4W6	2.5	0.979869	3.11169	0.589849		yes
47			BILF1	Human	CSE1L	Exportin-2	P55060	5	0.976021	4.72512	0.574585	yes	yes
47			BILF1	Human	STOML2	Stomatin-like protein 2, mitochondrial	Q9UJZ1	2	1	3.09655	0.437433		yes
47			BILF1	Human	MTHFD1	C-1-tetrahydrofolate synthase, cytoplasmic	P11586	4	0.964079	3.21194	0.394242		yes
47			BILF1	Human	RAB7A	Ras-related protein Rab-7a	P51149	3.5	0.896038	3.33598	0.389729		yes
47			BILF1	Human	CD47	Leukocyte surface antigen CD47	Q08722	2	1	3.22901	0.381566		yes
47			BILF1	Human	NUCB2	Nucleobindin-2	P80303	2.5	0.979869	3.25039	0.38122		yes
47			BILF1	Human	RPN2	Dolichyl-diphosphooligosaccharide--protein glycosyltransferase subunit 2	P04844	5	0.976021	3.76661	0.336894		yes
47			BILF1	Human	ATP2B1	Plasma membrane calcium-transporting ATPase 1	P20020	2.5	0.979869	3.25138	0.335777		yes
47			BILF1	Human	SSR1	Translocon-associated protein subunit alpha	P43307	3	1	3.89186	0.325745		yes
47			BILF1	Human	UFL1	E3 UFM1-protein ligase 1	O94874	2	1	3.00358	0.32296		yes
47			BILF1	Human	SLC3A2	Isoform 4 of 4F2 cell-surface antigen heavy chain	P08195-4	14	1	4.60596	0.294936	yes	yes
47			BILF1	Human	SLC7A5	Large neutral amino acids transporter small subunit 1	Q01650	2.5	0.979869	3.62026	0.293496		yes
47			BILF1	Human	KPNB1	Importin subunit beta-1	Q14974	16.5	0.999376	5.42982	0.27655	yes	yes
47			BILF1	Human	HLA-C	HLA class I histocompatibility antigen, Cw-17 alpha chain	Q95604	3	0.940286	3.36993	0.250655		yes
47			BILF1	Human	STX7	Syntaxin-7	O15400	5.5	0.994985	3.05715	0.220478		yes
47			BILF1	Human	LRMP	Lymphoid-restricted membrane protein	Q12912	3	0.940286	3.2531	0.203625		yes
47			BILF1	Human	ATP1A1	Sodium/potassium-transporting ATPase subunit alpha-1	P05023	7.5	0.974489	4.13055	0.199373	yes	yes
47			BILF1	Human	PTPRC	Receptor-type tyrosine-protein phosphatase C	P08575	5	1	3.33032	0.195471		yes
47			BILF1	Human	ATP5O	ATP synthase subunit O, mitochondrial	P48047	8	0.989993	3.29972	0.169068		yes
47			BILF1	Human	RANBP1	Ran-specific GTPase-activating protein	P43487	3	1	3.21721	0.117647		yes
47			BILF1	Human	HLA-A	Isoform 2 of HLA class I histocompatibility antigen, A-11 alpha chain	P13746-2	4	1	4.61662	0.115624	yes	yes
47			BILF1	Human	HVCN1	Voltage-gated hydrogen channel 1	Q96D96	5	0.976021	5.06959	0.0917353	yes	yes
47			BILF1	Human	SLC25A5	ADP/ATP translocase 2	P05141	4.5	0.992774	4.70488	0.0893882	yes	yes
48	True late	Myristolyated protein binding protein (MyrPBP); Tegument; Cytoplasmic Envelopment Protein 2 (CEP2)	BGLF2	Human	GMIP	GEM-interacting protein	Q9P107	34	0.997574	9.10714	133.75	yes	yes
48			BGLF2	EBV	BGLF2	Capsid-binding protein UL16	K9URE6	37	1	9.09462	88.6389	yes	yes
48			BGLF2	Human	XPC	DNA repair protein complementing XP-C cells	Q01831	1.5	0.954434	9.11108	57.8339	yes	yes
48			BGLF2	Human	SPRR3	Small proline-rich protein 3	Q9UBC9	1.5	0.954434	7.56238	20.7374	yes	yes
48			BGLF2	Human	ARMC8	Armadillo repeat-containing protein 8	Q8IUR7	2	0.881291	7.42463	13.4957	yes	yes
48			BGLF2	Human	ANXA1	Annexin A1	P04083	10.5	0.962413	8.23403	9.74219	yes	yes
48			BGLF2	Human	CSTB	Cystatin-B	P04080	1.5	0.954434	5.4184	5.13605	yes	yes
48			BGLF2	Human	H2AFY	Core histone macro-H2A.1	O75367	1.5	0.954434	5.02065	3.87645	yes	yes
48			BGLF2	EBV	BGLF5	Alkaline exonuclease	K9UT63	3	0.940286	0.283694	2.89132	yes	yes
48			BGLF2	Human	IGHV1-45	Immunoglobulin heavy variable 1-45	A0A0A0MS14	5	0.902393	2.40647	2.54211	yes	yes
48			BGLF2	EBV	BKRF4	BKRF4	K9URD1	19.5	0.944739	8.20873	1.63816	yes	yes
48			BGLF2	Human	NIPSNAP3A	Protein NipSnap homolog 3A	Q9UFN0	2	1	3.2159	1.12619	yes	yes
48			BGLF2	Human	RAD23B	UV excision repair protein RAD23 homolog B	P54727	3.5	0.988699	3.94056	0.532089		yes
48			BGLF2	Human	RANBP9	Ran-binding protein 9	Q96S59	2.5	0.979869	3.25175	0.421042		yes
48			BGLF2	Human	NEK9	Serine/threonine-protein kinase Nek9	Q8TD19	9	1	7.02223	0.400636	yes	yes
48			BGLF2	Human	NUMA1	Nuclear mitotic apparatus protein 1	Q14980	8	0.959687	3.25417	0.395602		yes
48			BGLF2	Human	RPA2	Isoform 3 of Replication protein A 32 kDa subunit	P15927-3	4	0.964079	3.10304	0.378275		yes
48			BGLF2	Human	SUPT16H	FACT complex subunit SPT16	Q9Y5B9	24.5	0.999711	6.04943	0.263366	yes	yes
48			BGLF2	Human	SSRP1	FACT complex subunit SSRP1	Q08945	14.5	0.992774	5.41384	0.25832	yes	yes
48			BGLF2	Human	PARP1	Poly [ADP-ribose] polymerase 1	P09874	39.5	0.99718	4.38919	0.238928	yes	yes
48			BGLF2	Human	RPA3	Replication protein A 14 kDa subunit	P35244	3	0.940286	4.27709	0.222098	yes	yes
48			BGLF2	Human	HIST2H2BF	Isoform 2 of Histone H2B type 2-F	Q5QNW6-2	41	0.998324	5.5054	0.212764	yes	yes
48			BGLF2	Human	RPA1	Replication protein A 70 kDa DNA-binding subunit	P27694	15.5	0.999295	4.26723	0.186459	yes	yes
48			BGLF2	Human	HIST1H4A	Histone H4	P62805	41.5	0.999898	4.79986	0.167737	yes	yes
48			BGLF2	Human	SSBP1	Single-stranded DNA-binding protein, mitochondrial	Q04837	11	1	3.87565	0.0961819		yes
48			BGLF2	Human	H2AFJ	Isoform 2 of Histone H2A.J	Q9BTM1-2	9.5	0.998196	3.51587	0.0886546		yes
48			BGLF2	Human	HIST1H2AG	Histone H2A type 1	P0C0S8	9	1	6.05159	0.087153	yes	yes
49	Leaky late	Capsid Scaffold Protein	BdRF1	Human	GOPC	Golgi-associated PDZ and coiled-coil motif-containing protein	Q9HD26	13.5	0.99908	6.90612	61.1754	yes	yes
50	Early	Glycoprotein; Integrin receptors	BMRF2	Human	UQCRFS1P1	Putative cytochrome b-c1 complex subunit Rieske-like protein 1	P0C7P4	1.5	0.954434	3.67064	1.3102	yes	yes
51	Leaky late	Minor Capsid Triplex Proteins (mCPBP); TRX1	BORF1	EBV	BORF1	Capsid triplex subunit 1	Q3KSU6	2	0.881291	8.13954	24.769	yes	yes
52	Leaky late	Capsid maturation	BTRF1	EBV	BTRF1	BTRF1	K9USJ1	7	0.987138	9.01921	55.1221	yes	yes
52			BTRF1	Human	S100A14	Protein S100-A14	Q9HCY8	1.5	0.954434	2.41571	1.45575	yes	yes
52			BTRF1	Human	HAL	Histidine ammonia-lyase	P42357	1.5	0.954434	1.36677	1.24947	yes	yes
54	True late	Tegument	BDLF2	Human	DNAJB11	DnaJ homolog subfamily B member 11	Q9UBS4	1.5	0.954434	4.42719	2.47961	yes	yes
54			BDLF2	Human	RCN2	Isoform 2 of Reticulocalbin-2	Q14257-2	4	0.852405	4.1819	2.11306	yes	yes
54			BDLF2	Human	GALK1	Isoform 2 of Galactokinase	P51570-2	2.5	0.979869	4.42291	1.16546	yes	yes
54			BDLF2	Human	UGGT1	UDP-glucose:glycoprotein glucosyltransferase 1	Q9NYU2	42	0.985575	7.72322	0.577944	yes	yes
54			BDLF2	Human	SEP15	15 kDa selenoprotein	O60613	4.5	0.992774	5.6398	0.269174	yes	yes
55	True late	Capsid Vertex Component 1 (CVC1)	BGLF1	EBV	BGLF1	BGLF1	A0A0C7TKR2	3	1	9.11108	81.7895	yes	yes
56	Leaky late	Tegument	BRRF2	EBV	BRRF2	BRRF2	A0A0C7SXM1	21	0.974886	9.11108	216.395	yes	yes
56			BRRF2	Human	FN1	Isoform 15 of Fibronectin	P02751-15	1.5	0.954434	2.70555	1.39612	yes	yes
57	True late	Capsid Vertex Component 2 (CVC2)	BVRF1	EBV	BVRF1	BVRF1	K9URF6	23	0.988212	9.11108	226.465	yes	yes
58	True late	Proteinase-scaffold protein	BVRF2	Human	GOPC	Golgi-associated PDZ and coiled-coil motif-containing protein	Q9HD26	11.5	0.988699	5.8602	56.4623	yes	yes
58			BVRF2	Human	RBM25	RNA-binding protein 25	P49756	1.5	0.954434	3.15858	1.82713	yes	yes
58			BVRF2	Human	CYC1	Cytochrome c1, heme protein, mitochondrial	P08574	1.5	0.954434	2.8709	1.36564	yes	yes
58			BVRF2	Human	BSG	Basigin	P35613	2	1	2.30153	1.14086	yes	yes
58			BVRF2	EBV	BVRF2	BVRF2	K9UR83	23.5	0.984604	6.39784	0.384016	yes	yes
58			BVRF2	Human	ATP5H	ATP synthase subunit d, mitochondrial	O75947	7	0.948078	3.11598	0.199912		yes
58			BVRF2	Human	GATAD2B	Transcriptional repressor p66-beta	Q8WXI9	5.5	0.870864	3.16468	0.165078		yes
58			BVRF2	Human	SF3A3	Splicing factor 3A subunit 3	Q12874	4.5	0.992774	3.25832	0.100532		yes
58			BVRF2	Human	HIST1H2AG	Histone H2A type 1	P0C0S8	6	0.982859	3.33476	0.0711601		yes
59	Leaky late	Capsid portal protein	BBRF1	EBV	BBRF1	BBRF1	A0A0C7TY72	9	0.991992	9.11108	141.664	yes	yes
60	True late	Tripartite Terminase Complex (TRM3)	BGRF1/BDRF1	EBV	BDRF1	BGRF1-BDRF1 protein	K9USY7	15.5	0.982317	8.75419	46.2831	yes	yes
60			BGRF1/BDRF1	EBV	BALF3	BALF3	A0A0C7TY97	4	0.964079	2.6049	19.4185	yes	yes
60			BGRF1/BDRF1	EBV	BFRF1A	BFRF1A	R4QWK4	2	1	4.79923	13.7513	yes	yes
60			BGRF1/BDRF1	EBV	BFLF1	BFLF1	G3CKQ1	2.5	0.979869	3.41767	1.31566	yes	yes
61	Leaky late	gH	BXLF2	Human	ALOXE3	Isoform 2 of Hydroperoxide isomerase ALOXE3	Q9BYJ1-2	1.5	0.954434	3.3184	2.633	yes	yes
61			BXLF2	Human	ALOX12B	Arachidonate 12-lipoxygenase, 12R-type	O75342	5	0.902393	3.42585	1.98365	yes	yes
61			BXLF2	Human	AHNAK	Neuroblast differentiation-associated protein AHNAK	Q09666	2.5	0.979869	0.571852	1.03008	yes	yes
61			BXLF2	Human	XP32	Skin-specific protein 32	Q5T750	7.5	0.99718	6.72425	0.348277	yes	yes
62	Leaky late	gB	BALF4	Human	ACADVL	Isoform 3 of Very long-chain specific acyl-CoA dehydrogenase, mitochondrial	P49748-3	4	1	8.15975	10.4198	yes	yes
62			BALF4	Human	ITGB2	Integrin beta-2	P05107	1.5	0.954434	5.92421	7.23561	yes	yes
62			BALF4	Human	HADH	Isoform 2 of Hydroxyacyl-coenzyme A dehydrogenase, mitochondrial	Q16836-2	1.5	0.954434	4.17862	4.00322	yes	yes
62			BALF4	EBV	BALF4	Glycoprotein BALF4	A0A0C7U0W0	24	0.995188	8.61111	2.02251	yes	yes
62			BALF4	Human	SYNGR2	Isoform 2 of Synaptogyrin-2	O43760-2	1.5	0.954434	3.2111	1.79724	yes	yes
62			BALF4	Human	ARPC5L	Actin-related protein 2/3 complex subunit 5-like protein	Q9BPX5	1.5	0.954434	2.60912	1.44772	yes	yes
62			BALF4	Human	CDS2	Phosphatidate cytidylyltransferase 2	O95674	1.5	0.954434	2.97474	1.36947	yes	yes
62			BALF4	Human	SERPINB9	Serpin B9	P50453	1.5	0.954434	2.93558	1.18774	yes	yes
62			BALF4	Human	UBA2	SUMO-activating enzyme subunit 2	Q9UBT2	2	0.881291	3.62076	0.6245		yes
62			BALF4	Human	APEH	Acylamino-acid-releasing enzyme	P13798	5.5	0.954434	3.11831	0.100932		yes
63	True late	gp350/220	BLLF1	Human	FN1	Isoform 15 of Fibronectin	P02751-15	2	1	3.73221	1.6121	yes	yes
63			BLLF1	Human	MAN2B1	Lysosomal alpha-mannosidase	O00754	1.5	0.954434	3.82478	1.50395	yes	yes
63			BLLF1	Human	GSS	Glutathione synthetase	P48637	1.5	0.954434	3.19338	0.825926		yes
63			BLLF1	EBV	BLLF1	Envelope glycoprotein GP350	P68343	2.5	0.979869	3.325	0.355192		yes
64	True late	Large Tegument Protein binding Protein (LTPBP)	BOLF1	EBV	BOLF1	BOLF1	A0A0C7U0R3	52.5	0.976698	9.09986	62.4857	yes	yes
64			BOLF1	EBV	BPLF1	Large tegument protein deneddylase	Q1HVH9	12.5	0.990375	3.69086	25.9242	yes	yes
64			BOLF1	Human	ANXA4	Annexin A4	P09525	1.5	0.954434	7.56238	20.7374	yes	yes
64			BOLF1	Human	IL37	Interleukin-37	Q9NZH6	1.5	0.954434	5.41088	20.5366	yes	yes
64			BOLF1	Human	NPEPPS	Puromycin-sensitive aminopeptidase	P55786	2	0.881291	7.42463	13.4957	yes	yes
64			BOLF1	Human	SERPINB5	Serpin B5	P36952	2	1	5.37391	13.438	yes	yes
64			BOLF1	Human	CTSV	Cathepsin L2	O60911	2	0.881291	6.73915	13.1765	yes	yes
64			BOLF1	Human	EPPK1	Epiplakin	P58107	6	0.982859	5.5171	10.6662	yes	yes
64			BOLF1	Human	A2ML1	Alpha-2-macroglobulin-like protein 1	A8K2U0	7.5	0.974489	5.31583	7.91605	yes	yes
64			BOLF1	Human	SERPINB6	Serpin B6	P35237	2.5	0.979869	4.19536	7.42712	yes	yes
64			BOLF1	Human	GPNMB	Transmembrane glycoprotein NMB	Q14956	1.5	0.954434	5.30219	7.24643	yes	yes
64			BOLF1	Human	PRDX2	Peroxiredoxin-2	P32119	2.5	0.979869	4.62414	5.34685	yes	yes
64			BOLF1	Human	CST6	Cystatin-M	Q15828	1.5	0.954434	4.12453	5.23622	yes	yes
64			BOLF1	Human	SERPINA12	Serpin A12	Q8IW75	4	0.964079	6.54608	4.92029	yes	yes
64			BOLF1	Human	LAMP1	Lysosome-associated membrane glycoprotein 1	P11279	2	0.881291	3.9764	4.85759	yes	yes
64			BOLF1	Human	POF1B	Isoform 1 of Protein POF1B	Q8WVV4-1	7.5	0.99718	5.40758	3.59752	yes	yes
64			BOLF1	Human	CPA4	Carboxypeptidase A4	Q9UI42	2.5	0.979869	5.41877	3.42207	yes	yes
64			BOLF1	Human	ALOXE3	Isoform 2 of Hydroperoxide isomerase ALOXE3	Q9BYJ1-2	2.5	0.979869	5.7292	3.39919	yes	yes
64			BOLF1	Human	SDR9C7	Short-chain dehydrogenase/reductase family 9C member 7	Q8NEX9	1.5	0.954434	3.76013	3.13796	yes	yes
64			BOLF1	Human	GGH	Gamma-glutamyl hydrolase	Q92820	2.5	0.979869	6.05185	2.86042	yes	yes
64			BOLF1	Human	ALOX12B	Arachidonate 12-lipoxygenase, 12R-type	O75342	8	0.989993	5.69787	2.50915	yes	yes
64			BOLF1	Human	SBSN	Suprabasin	Q6UWP8	2	1	4.65291	2.50023	yes	yes
64			BOLF1	Human	SYPL1	Synaptophysin-like protein 1	Q16563	1.5	0.954434	4.42719	2.47961	yes	yes
64			BOLF1	EBV	BGLF5	Alkaline exonuclease	K9UT63	2	1	0.1353	2.36075	yes	yes
64			BOLF1	Human	ECM1	Isoform 4 of Extracellular matrix protein 1	Q16610-4	1.5	0.954434	2.6144	2.25128	yes	yes
64			BOLF1	Human	GGCT	Gamma-glutamylcyclotransferase	O75223	3.5	0.988699	3.79898	2.24204	yes	yes
64			BOLF1	Human	ASAH1	Isoform 2 of Acid ceramidase	Q13510-2	4	1	6.55441	2.2155	yes	yes
64			BOLF1	Human	HAL	Histidine ammonia-lyase	P42357	4.5	0.992774	4.81753	2.16414	yes	yes
64			BOLF1	Human	S100A14	Protein S100-A14	Q9HCY8	3	1	5.1905	2.05874	yes	yes
64			BOLF1	Human	AHNAK	Neuroblast differentiation-associated protein AHNAK	Q09666	8.5	0.997772	2.76467	1.89937	yes	yes
64			BOLF1	Human	GDI1	Rab GDP dissociation inhibitor alpha	P31150	2	0.881291	2.17169	1.5237	yes	yes
64			BOLF1	Human	LMNA	Prelamin-A/C	P02545	4	1	4.66124	1.49861	yes	yes
64			BOLF1	Human	BLMH	Bleomycin hydrolase	Q13867	8.5	0.943602	6.13802	1.36744	yes	yes
64			BOLF1	Human	CAPN1	Calpain-1 catalytic subunit	P07384	2.5	0.979869	1.17664	1.00982	yes	yes
64			BOLF1	Human	VCL	Vinculin	P18206	5	1	4.23146	0.974372	yes	yes
64			BOLF1	Human	CDSN	Corneodesmosin	Q15517	8.5	0.997772	4.7331	0.56716	yes	yes
64			BOLF1	Human	AZGP1	Zinc-alpha-2-glycoprotein	P25311	8	0.989993	5.75811	0.490267	yes	yes
64			BOLF1	Human	PNP	Purine nucleoside phosphorylase	P00491	4.5	0.992774	3.03832	0.281003		yes
64			BOLF1	Human	TPI1	Triosephosphate isomerase	P60174	7	0.987138	3.28937	0.120157		yes
64			BOLF1	Human	CAT	Catalase	P04040	9.5	0.998196	3.65018	0.118905		yes
64			BOLF1	Human	CAPZA1	F-actin-capping protein subunit alpha-1	P52907	10	1	3.28292	0.116298		yes
64			BOLF1	Human	CAPZB	F-actin-capping protein subunit beta	P47756	5	0.976021	3.36589	0.0912121		yes
65	?	Immunosupressive cytokine	BcLF1	EBV	BcLF1	BcLF1	A0A0C7TTH0	32	1	6.33303	1.18435	yes	yes
66	Early	vBcl2	BALF1	Human	ASAH1	Isoform 2 of Acid ceramidase	Q13510-2	1.5	0.954434	2.23561	1.35671	yes	yes
67	Early	vBcl2	BHRF1	Human	MCM7	DNA replication licensing factor MCM7	P33993	4.5	0.934068	8.89304	41.8728	yes	yes
67			BHRF1	Human	COPS6	COP9 signalosome complex subunit 6	Q7L5N1	2.5	0.979869	8.45392	28.6014	yes	yes
67			BHRF1	Human	WDR36	WD repeat-containing protein 36	Q8NI36	2	0.881291	8.13954	24.769	yes	yes
67			BHRF1	Human	YARS2	Tyrosine--tRNA ligase, mitochondrial	Q9Y2Z4	2	1	8.13954	24.769	yes	yes
67			BHRF1	Human	CYB5B	Cytochrome b5 type B	O43169	1.5	0.954434	7.56238	20.7374	yes	yes
67			BHRF1	Human	IDH3A	Isocitrate dehydrogenase [NAD] subunit alpha, mitochondrial	P50213	1.5	0.954434	7.56238	20.7374	yes	yes
67			BHRF1	Human	VPS29	Isoform 2 of Vacuolar protein sorting-associated protein 29	Q9UBQ0-2	1.5	0.954434	7.56238	20.7374	yes	yes
67			BHRF1	Human	SUGT1	Protein SGT1 homolog	Q9Y2Z0	1.5	0.954434	7.56238	20.7374	yes	yes
67			BHRF1	Human	CACYBP	Calcyclin-binding protein	Q9HB71	3	1	7.80055	17.1969	yes	yes
67			BHRF1	Human	AAR2	Protein AAR2 homolog	Q9Y312	1.5	0.954434	6.59841	11.2271	yes	yes
67			BHRF1	Human	EIF4E	Isoform 2 of Eukaryotic translation initiation factor 4E	P06730-2	2	0.881291	6.87032	8.69801	yes	yes
67			BHRF1	Human	CDC40	Pre-mRNA-processing factor 17	O60508	3	1	6.82063	8.03157	yes	yes
67			BHRF1	Human	MCM6	DNA replication licensing factor MCM6	Q14566	5.5	0.870864	7.79635	7.69502	yes	yes
67			BHRF1	Human	FN3KRP	Ketosamine-3-kinase	Q9HA64	1.5	0.954434	4.68197	7.42988	yes	yes
67			BHRF1	Human	AHSA1	Activator of 90 kDa heat shock protein ATPase homolog 1	O95433	1.5	0.954434	5.30219	7.24643	yes	yes
67			BHRF1	Human	COPZ1	Isoform 4 of Coatomer subunit zeta-1	P61923-4	1.5	0.954434	5.92421	7.23561	yes	yes
67			BHRF1	Human	MRPS35	28S ribosomal protein S35, mitochondrial	P82673	1.5	0.954434	4.83768	7.19073	yes	yes
67			BHRF1	Human	MCM4	DNA replication licensing factor MCM4	P33991	4.5	0.992774	8.02976	6.84836	yes	yes
67			BHRF1	Human	COPS5	COP9 signalosome complex subunit 5	Q92905	2	1	6.42438	6.16359	yes	yes
67			BHRF1	Human	PPIF	Peptidyl-prolyl cis-trans isomerase F, mitochondrial	P30405	1.5	0.954434	3.51011	5.71877	yes	yes
67			BHRF1	Human	OPA1	Isoform 2 of Dynamin-like 120 kDa protein, mitochondrial	O60313-2	2.5	0.979869	6.79302	5.43095	yes	yes
67			BHRF1	Human	STX12	Syntaxin-12	Q86Y82	1.5	0.954434	4.9248	5.15869	yes	yes
67			BHRF1	Human	RAB14	Ras-related protein Rab-14	P61106	1.5	0.954434	5.4184	5.13605	yes	yes
67			BHRF1	Human	XPO1	Exportin-1	O14980	4.5	0.992774	6.8275	4.48755	yes	yes
67			BHRF1	Human	PPWD1	Peptidylprolyl isomerase domain and WD repeat-containing protein 1	Q96BP3	2.5	0.979869	6.51476	4.26199	yes	yes
67			BHRF1	Human	PDCD11	Protein RRP5 homolog	Q14690	1.5	0.954434	2.82425	4.12492	yes	yes
67			BHRF1	Human	CIRBP	Isoform 2 of Cold-inducible RNA-binding protein	Q14011-2	1.5	0.954434	3.93046	3.97334	yes	yes
67			BHRF1	Human	PFAS	Phosphoribosylformylglycinamidine synthase	O15067	3	0.940286	6.27545	3.91968	yes	yes
67			BHRF1	Human	PFDN5	Prefoldin subunit 5	Q99471	1.5	0.954434	5.02065	3.87645	yes	yes
67			BHRF1	Human	MRPL9	39S ribosomal protein L9, mitochondrial	Q9BYD2	1.5	0.954434	5.02065	3.87645	yes	yes
67			BHRF1	EBV	BGLF5	Alkaline exonuclease	K9UT63	5	0.976021	0.580482	3.73268	yes	yes
67			BHRF1	Human	HADHA	Trifunctional enzyme subunit alpha, mitochondrial	P40939	5.5	0.994985	7.05372	3.17521	yes	yes
67			BHRF1	Human	IPO5	Isoform 3 of Importin-5	O00410-3	10.5	0.925686	7.97136	3.06078	yes	yes
67			BHRF1	Human	TSSC4	Protein TSSC4	Q9Y5U2	1.5	0.954434	4.69712	3.05256	yes	yes
67			BHRF1	Human	PDCD5	Isoform 2 of Programmed cell death protein 5	O14737-2	2	1	5.4768	2.95739	yes	yes
67			BHRF1	Human	EIF4A1	Eukaryotic initiation factor 4A-I	P60842	3	1	5.98446	2.75953	yes	yes
67			BHRF1	Human	RBM3	RNA-binding protein 3	P98179	2	1	3.43695	2.71461	yes	yes
67			BHRF1	Human	PSMD8	26S proteasome non-ATPase regulatory subunit 8	P48556	2	0.881291	3.98183	2.6613	yes	yes
67			BHRF1	Human	LBR	Lamin-B receptor	Q14739	1.5	0.954434	4.13527	2.49663	yes	yes
67			BHRF1	Human	PPP2R1B	Isoform 2 of Serine/threonine-protein phosphatase 2A 65 kDa regulatory subunit A beta isoform	P30154-2	1.5	0.954434	4.42719	2.47961	yes	yes
67			BHRF1	Human	HDGF	Isoform 3 of Hepatoma-derived growth factor	P51858-3	1.5	0.954434	4.42719	2.47961	yes	yes
67			BHRF1	Human	EXOSC3	Exosome complex component RRP40	Q9NQT5	2.5	0.811278	5.85666	2.41683	yes	yes
67			BHRF1	Human	RRP9	U3 small nucleolar RNA-interacting protein 2	O43818	3	1	6.11967	2.3575	yes	yes
67			BHRF1	Human	ARHGEF1	Isoform 4 of Rho guanine nucleotide exchange factor 1	Q92888-4	1.5	0.954434	3.47377	2.12502	yes	yes
67			BHRF1	Human	FAM120B	Constitutive coactivator of peroxisome proliferator-activated receptor gamma	Q96EK7	2	0.881291	4.32589	2.10978	yes	yes
67			BHRF1	Human	DDX18	ATP-dependent RNA helicase DDX18	Q9NVP1	2	0.881291	5.03883	2.07786	yes	yes
67			BHRF1	Human	GRHPR	Glyoxylate reductase/hydroxypyruvate reductase	Q9UBQ7	2	1	5.03883	2.07786	yes	yes
67			BHRF1	Human	PSMD6	Isoform 4 of 26S proteasome non-ATPase regulatory subunit 6	Q15008-4	1.5	0.954434	3.94316	2.07694	yes	yes
67			BHRF1	Human	MCM3	Isoform 2 of DNA replication licensing factor MCM3	P25205-2	2.5	0.979869	4.37178	2.06818	yes	yes
67			BHRF1	Human	XPNPEP1	Isoform 3 of Xaa-Pro aminopeptidase 1	Q9NQW7-3	1.5	0.954434	4.19746	2.06254	yes	yes
67			BHRF1	Human	ARPC5L	Actin-related protein 2/3 complex subunit 5-like protein	Q9BPX5	3	0.940286	5.57931	2.04739	yes	yes
67			BHRF1	Human	GDI1	Rab GDP dissociation inhibitor alpha	P31150	3.5	0.988699	4.07471	2.01566	yes	yes
67			BHRF1	Human	BOP1	Ribosome biogenesis protein BOP1	Q14137	2	1	3.99881	1.83491	yes	yes
67			BHRF1	Human	PGAM1	Phosphoglycerate mutase 1	P18669	1.5	0.954434	3.51057	1.80242	yes	yes
67			BHRF1	Human	CDK11B	Cyclin-dependent kinase 11B	P21127	1.5	0.954434	3.35174	1.80137	yes	yes
67			BHRF1	Human	NUP98	Nuclear pore complex protein Nup98-Nup96	P52948	3.5	0.988699	4.76863	1.79738	yes	yes
67			BHRF1	Human	OSBP	Oxysterol-binding protein 1	P22059	2	1	4.63723	1.78921	yes	yes
67			BHRF1	Human	AP2M1	AP-2 complex subunit mu	Q96CW1	2	1	4.85648	1.78527	yes	yes
67			BHRF1	Human	DNAJA3	DnaJ homolog subfamily A member 3, mitochondrial	Q96EY1	2	1	4.11684	1.78231	yes	yes
67			BHRF1	Human	PPP6C	Isoform 3 of Serine/threonine-protein phosphatase 6 catalytic subunit	O00743-3	1.5	0.954434	3.58182	1.76657	yes	yes
67			BHRF1	Human	BANF1	Barrier-to-autointegration factor	O75531	1.5	0.954434	3.99881	1.74799	yes	yes
67			BHRF1	Human	ACTR1B	Beta-centractin	P42025	1.5	0.954434	3.99881	1.74799	yes	yes
67			BHRF1	Human	MSH6	DNA mismatch repair protein Msh6	P52701	1.5	0.954434	3.99881	1.74799	yes	yes
67			BHRF1	Human	CSNK2A2	Casein kinase II subunit alpha'	P19784	3	0.940286	3.63359	1.72383	yes	yes
67			BHRF1	Human	SAMHD1	Deoxynucleoside triphosphate triphosphohydrolase SAMHD1	Q9Y3Z3	1.5	0.954434	2.35834	1.68511	yes	yes
67			BHRF1	Human	RCC2	Protein RCC2	Q9P258	2	1	3.70458	1.68369	yes	yes
67			BHRF1	Human	TRAP1	Heat shock protein 75 kDa, mitochondrial	Q12931	5	1	5.90282	1.62093	yes	yes
67			BHRF1	Human	KCNAB2	Isoform 3 of Voltage-gated potassium channel subunit beta-2	Q13303-3	2.5	0.979869	5.37503	1.5826	yes	yes
67			BHRF1	Human	EXOSC1	Exosome complex component CSL4	Q9Y3B2	2	1	4.09356	1.58133	yes	yes
67			BHRF1	Human	ATP1A4	Sodium/potassium-transporting ATPase subunit alpha-4	Q13733	1.5	0.954434	3.38591	1.5495	yes	yes
67			BHRF1	Human	MCM2	DNA replication licensing factor MCM2	P49736	8	0.989993	7.10006	1.51993	yes	yes
67			BHRF1	Human	NIP7	60S ribosome subunit biogenesis protein NIP7 homolog	Q9Y221	1.5	0.954434	3.62454	1.51436	yes	yes
67			BHRF1	Human	DFFA	DNA fragmentation factor subunit alpha	O00273	1.5	0.954434	3.82478	1.50395	yes	yes
67			BHRF1	Human	HNRNPR	Heterogeneous nuclear ribonucleoprotein R	O43390	1.5	0.954434	3.82478	1.50395	yes	yes
67			BHRF1	Human	TSC22D4	TSC22 domain family protein 4	Q9Y3Q8	1.5	0.954434	3.82478	1.50395	yes	yes
67			BHRF1	Human	SNRNP40	Isoform 2 of U5 small nuclear ribonucleoprotein 40 kDa protein	Q96DI7-2	2.5	0.811278	5.24148	1.40265	yes	yes
67			BHRF1	Human	USO1	Isoform 2 of General vesicular transport factor p115	O60763-2	2	0.881291	3.69661	1.40223	yes	yes
67			BHRF1	Human	PPP4R2	Serine/threonine-protein phosphatase 4 regulatory subunit 2	Q9NY27	1.5	0.954434	3.49033	1.31913	yes	yes
67			BHRF1	Human	TTLL12	Tubulin--tyrosine ligase-like protein 12	Q14166	6	0.982859	6.34593	1.29894	yes	yes
67			BHRF1	Human	RCN2	Isoform 2 of Reticulocalbin-2	Q14257-2	1.5	0.954434	1.35179	1.29398	yes	yes
67			BHRF1	Human	TCEB1	Transcription elongation factor B polypeptide 1	Q15369	3	0.940286	5.33475	1.29096	yes	yes
67			BHRF1	Human	PPP2R1A	Serine/threonine-protein phosphatase 2A 65 kDa regulatory subunit A alpha isoform	P30153	5	1	4.47281	1.28526	yes	yes
67			BHRF1	Human	SUPT5H	Transcription elongation factor SPT5	O00267	3	0.940286	4.60178	1.27607	yes	yes
67			BHRF1	Human	CCNK	Isoform 4 of Cyclin-K	O75909-4	2	1	3.47939	1.25569	yes	yes
67			BHRF1	Human	FTH1	Ferritin heavy chain	P02794	2	0.881291	3.89606	1.23542	yes	yes
67			BHRF1	Human	ANP32E	Acidic leucine-rich nuclear phosphoprotein 32 family member E	Q9BTT0	3.5	0.896038	3.54329	1.2284	yes	yes
67			BHRF1	Human	ATP1B3	Sodium/potassium-transporting ATPase subunit beta-3	P54709	4	1	4.6143	1.18566	yes	yes
67			BHRF1	Human	C4A	Complement C4-A	P0C0L4	1.5	0.954434	1.68224	1.16011	yes	yes
67			BHRF1	Human	IMPDH1	Isoform 6 of Inosine-5'-monophosphate dehydrogenase 1	P20839-6	1.5	0.954434	3.53287	1.15338	yes	yes
67			BHRF1	Human	ACAT2	Isoform 2 of Acetyl-CoA acetyltransferase, cytosolic	Q9BWD1-2	1.5	0.954434	3.53287	1.15338	yes	yes
67			BHRF1	Human	NUP133	Nuclear pore complex protein Nup133	Q8WUM0	2.5	0.979869	4.65151	1.14107	yes	yes
67			BHRF1	Human	HACD3	Very-long-chain (3R)-3-hydroxyacyl-CoA dehydratase 3	Q9P035	2	1	3.37644	1.13662	yes	yes
67			BHRF1	Human	TRMT6	tRNA (adenine(58)-N(1))-methyltransferase non-catalytic subunit TRM6	Q9UJA5	3.5	0.988699	5.14858	1.09148	yes	yes
67			BHRF1	Human	SKP1	S-phase kinase-associated protein 1	P63208	2	1	4.13172	1.08729	yes	yes
67			BHRF1	EBV	BHRF1	Apoptosis regulator BHRF1	K9UTN7	13.5	0.99908	8.50836	1.06144	yes	yes
67			BHRF1	Human	SHMT1	Serine hydroxymethyltransferase, cytosolic	P34896	1.5	0.954434	3.07501	1.05289	yes	yes
67			BHRF1	Human	RPL10L	60S ribosomal protein L10-like	Q96L21	2.5	0.811278	3.96735	1.03973	yes	yes
67			BHRF1	Human	RAE1	mRNA export factor	P78406	4.5	0.992774	4.83744	1.03425	yes	yes
67			BHRF1	Human	TMED10	Transmembrane emp24 domain-containing protein 10	P49755	2.5	0.979869	4.33509	1.02919	yes	yes
67			BHRF1	Human	SRPRA	Signal recognition particle receptor subunit alpha	P08240	1.5	0.954434	3.40874	1.02438	yes	yes
67			BHRF1	Human	TUBB6	Tubulin beta-6 chain	Q9BUF5	4	1	4.70066	1.0163	yes	yes
67			BHRF1	Human	PSMD7	26S proteasome non-ATPase regulatory subunit 7	P51665	3	0.940286	4.66326	1.00996	yes	yes
67			BHRF1	EBV	BFLF2	BFLF2	A0A0C7TCK2	5.5	0.994985	5.87333	0.980534	yes	yes
67			BHRF1	Human	PDRG1	p53 and DNA damage-regulated protein 1	Q9NUG6	2	1	4.17686	0.975473	yes	yes
67			BHRF1	Human	USP7	Ubiquitin carboxyl-terminal hydrolase 7	Q93009	2.5	0.979869	3.40337	0.969433		yes
67			BHRF1	Human	REPS1	RalBP1-associated Eps domain-containing protein 1	Q96D71	2.5	0.979869	3.14018	0.963849		yes
67			BHRF1	Human	INPP5D	Phosphatidylinositol 3,4,5-trisphosphate 5-phosphatase 1	Q92835	2	0.881291	3.16226	0.95601		yes
67			BHRF1	Human	YAE1D1	Yae1 domain-containing protein 1	Q9NRH1	1.5	0.954434	3.29614	0.916775		yes
67			BHRF1	Human	RPF2	Ribosome production factor 2 homolog	Q9H7B2	3.5	0.988699	4.79175	0.916534	yes	yes
67			BHRF1	Human	KIF5B	Kinesin-1 heavy chain	P33176	3.5	0.896038	5.59417	0.908873	yes	yes
67			BHRF1	Human	PFDN6	Prefoldin subunit 6	O15212	2	1	3.64908	0.901182		yes
67			BHRF1	Human	GART	Trifunctional purine biosynthetic protein adenosine-3	P22102	6	0.930586	6.20278	0.89231	yes	yes
67			BHRF1	Human	FAM98A	Protein FAM98A	Q8NCA5	2.5	0.979869	3.3666	0.888627		yes
67			BHRF1	Human	PACSIN2	Protein kinase C and casein kinase substrate in neurons protein 2	Q9UNF0	3	0.940286	4.91879	0.888348	yes	yes
67			BHRF1	Human	EDC4	Enhancer of mRNA-decapping protein 4	Q6P2E9	2.5	0.979869	3.72037	0.879122		yes
67			BHRF1	Human	UQCRC2	Cytochrome b-c1 complex subunit 2, mitochondrial	P22695	4.5	0.934068	4.08645	0.83969	yes	yes
67			BHRF1	Human	PGAM4	Probable phosphoglycerate mutase 4	Q8N0Y7	3	0.940286	4.54839	0.835899	yes	yes
67			BHRF1	Human	CPNE1	Copine-1	Q99829	3	1	4.24752	0.822778	yes	yes
67			BHRF1	Human	CLNS1A	Methylosome subunit pICln	P54105	2	0.881291	3.97788	0.803973		yes
67			BHRF1	Human	TXNRD1	Thioredoxin reductase 1, cytoplasmic	Q16881	7	0.987138	6.63836	0.765243	yes	yes
67			BHRF1	Human	PSMC4	26S protease regulatory subunit 6B	P43686	8.5	0.997772	6.2317	0.762885	yes	yes
67			BHRF1	Human	SEC24A	Protein transport protein Sec24A	O95486	2.5	0.979869	3.17962	0.752371		yes
67			BHRF1	Human	MRPL41	39S ribosomal protein L41, mitochondrial	Q8IXM3	3	0.940286	5.05347	0.750725	yes	yes
67			BHRF1	Human	NARS	Asparagine--tRNA ligase, cytoplasmic	O43776	5	0.976021	4.49267	0.742304	yes	yes
67			BHRF1	Human	ATP5L	ATP synthase subunit g, mitochondrial	O75964	4	0.964079	5.03824	0.692464	yes	yes
67			BHRF1	Human	RAB11B	Ras-related protein Rab-11B	Q15907	2	0.881291	3.35826	0.689266		yes
67			BHRF1	Human	COPS2	Isoform 2 of COP9 signalosome complex subunit 2	P61201-2	2	0.881291	3.54137	0.687987		yes
67			BHRF1	Human	PSMD5	26S proteasome non-ATPase regulatory subunit 5	Q16401	3.5	0.896038	3.80727	0.687482		yes
67			BHRF1	Human	MAVS	Mitochondrial antiviral-signaling protein	Q7Z434	2.5	0.979869	3.94677	0.683966		yes
67			BHRF1	Human	LMAN1	Protein ERGIC-53	P49257	1.5	0.954434	3.01224	0.681657		yes
67			BHRF1	Human	PSME2	Proteasome activator complex subunit 2	Q9UL46	5.5	0.870864	5.6001	0.64963	yes	yes
67			BHRF1	Human	CAND1	Cullin-associated NEDD8-dissociated protein 1	Q86VP6	4.5	0.992774	3.914	0.644418		yes
67			BHRF1	Human	TLN1	Talin-1	Q9Y490	16.5	0.999376	6.73179	0.630383	yes	yes
67			BHRF1	Human	PDXK	Pyridoxal kinase	O00764	6.5	0.966619	3.77209	0.628757		yes
67			BHRF1	Human	RPS7	40S ribosomal protein S7	P62081	11	0.994539	6.30331	0.621495	yes	yes
67			BHRF1	Human	KPNA4	Importin subunit alpha-3	O00629	3	1	4.51688	0.612237	yes	yes
67			BHRF1	Human	DYNC1H1	Cytoplasmic dynein 1 heavy chain 1	Q14204	39	0.988411	4.32662	0.559929	yes	yes
67			BHRF1	Human	EIF2A	Eukaryotic translation initiation factor 2A	Q9BY44	8	0.989993	5.66575	0.557963	yes	yes
67			BHRF1	Human	MAPRE1	Microtubule-associated protein RP/EB family member 1	Q15691	3.5	0.988699	5.18691	0.557142	yes	yes
67			BHRF1	Human	CSTF3	Cleavage stimulation factor subunit 3	Q12996	3	0.940286	3.65533	0.555782		yes
67			BHRF1	Human	H2AFX	Histone H2AX	P16104	3	0.940286	3.11923	0.530167		yes
67			BHRF1	Human	AARS	Isoform 2 of Alanine--tRNA ligase, cytoplasmic	P49588-2	4.5	0.811278	4.14758	0.52615	yes	yes
67			BHRF1	Human	BCAT1	Isoform 5 of Branched-chain-amino-acid aminotransferase, cytosolic	P54687-5	3	1	3.39386	0.524969		yes
67			BHRF1	Human	HNRNPC	Isoform C1 of Heterogeneous nuclear ribonucleoproteins C1/C2	P07910-2	4.5	0.992774	3.25288	0.508474		yes
67			BHRF1	Human	RPIA	Ribose-5-phosphate isomerase	P49247	2	1	3.3068	0.50549		yes
67			BHRF1	Human	PSMC5	26S protease regulatory subunit 8	P62195	8.5	0.997772	5.88517	0.501585	yes	yes
67			BHRF1	Human	GANAB	Isoform 2 of Neutral alpha-glucosidase AB	Q14697-2	15.5	0.965202	6.48533	0.498178	yes	yes
67			BHRF1	Human	TUFM	Elongation factor Tu, mitochondrial	P49411	3	1	3.41157	0.496621		yes
67			BHRF1	Human	FKBP4	Peptidyl-prolyl cis-trans isomerase FKBP4	Q02790	5	0.976021	4.87601	0.492132	yes	yes
67			BHRF1	Human	PSMD12	26S proteasome non-ATPase regulatory subunit 12	O00232	4.5	0.811278	5.2977	0.476254	yes	yes
67			BHRF1	Human	CHD4	Isoform 2 of Chromodomain-helicase-DNA-binding protein 4	Q14839-2	6	0.982859	4.18413	0.473727	yes	yes
67			BHRF1	Human	LPXN	Isoform 2 of Leupaxin	O60711-2	2	1	3.25615	0.47127		yes
67			BHRF1	Human	CHERP	Calcium homeostasis endoplasmic reticulum protein	Q8IWX8	3.5	0.988699	4.29798	0.469741	yes	yes
67			BHRF1	Human	EEF2	Elongation factor 2	P13639	19	0.95204	6.84286	0.448587	yes	yes
67			BHRF1	Human	LRPPRC	Leucine-rich PPR motif-containing protein, mitochondrial	P42704	16	0.976021	4.47663	0.448082	yes	yes
67			BHRF1	Human	MTHFD1	C-1-tetrahydrofolate synthase, cytoplasmic	P11586	5	1	4.19048	0.440776	yes	yes
67			BHRF1	Human	DPP3	Dipeptidyl peptidase 3	Q9NY33	3.5	0.988699	4.60285	0.437646	yes	yes
67			BHRF1	Human	ANP32B	Acidic leucine-rich nuclear phosphoprotein 32 family member B	Q92688	4.5	0.992774	4.02363	0.436077	yes	yes
67			BHRF1	Human	CSTF1	Cleavage stimulation factor subunit 1	Q05048	3	0.940286	3.39465	0.433692		yes
67			BHRF1	Human	GPI	Isoform 2 of Glucose-6-phosphate isomerase	P06744-2	11.5	0.988699	6.27491	0.432456	yes	yes
67			BHRF1	EBV	BRRF1	BRRF1	G3CKR2	5	1	4.78513	0.426147	yes	yes
67			BHRF1	Human	RPA2	Isoform 3 of Replication protein A 32 kDa subunit	P15927-3	5	1	4.05696	0.422925	yes	yes
67			BHRF1	Human	HDAC1	Histone deacetylase 1	Q13547	4	0.852405	3.13499	0.422769		yes
67			BHRF1	Human	RANBP2	E3 SUMO-protein ligase RanBP2	P49792	6	1	3.02802	0.419534		yes
67			BHRF1	Human	TMPO	Lamina-associated polypeptide 2, isoforms beta/gamma	P42167	3	0.940286	3.9264	0.416206		yes
67			BHRF1	Human	UBQLN4	Ubiquilin-4	Q9NRR5	2	1	3.02445	0.413942		yes
67			BHRF1	Human	RRBP1	Ribosome-binding protein 1	Q9P2E9	23	0.988212	4.84738	0.409161	yes	yes
67			BHRF1	Human	PELP1	Proline-, glutamic acid- and leucine-rich protein 1	Q8IZL8	4.5	0.992774	3.93083	0.402861		yes
67			BHRF1	Human	ATP6V1A	V-type proton ATPase catalytic subunit A	P38606	8.5	0.979869	5.75032	0.389664	yes	yes
67			BHRF1	Human	SARS	Serine--tRNA ligase, cytoplasmic	P49591	4	0.964079	5.56549	0.388955	yes	yes
67			BHRF1	Human	COPG1	Coatomer subunit gamma-1	Q9Y678	9.5	0.983708	4.08268	0.387916	yes	yes
67			BHRF1	Human	COPB1	Coatomer subunit beta	P53618	8.5	0.997772	5.30989	0.38546	yes	yes
67			BHRF1	Human	LRRC59	Leucine-rich repeat-containing protein 59	Q96AG4	4	0.964079	4.03641	0.379883	yes	yes
67			BHRF1	Human	C14orf166	UPF0568 protein C14orf166	Q9Y224	7	0.987138	6.28054	0.374321	yes	yes
67			BHRF1	Human	DDB1	DNA damage-binding protein 1	Q16531	18.5	0.9995	6.00147	0.36988	yes	yes
67			BHRF1	Human	RPN2	Dolichyl-diphosphooligosaccharide--protein glycosyltransferase subunit 2	P04844	6	1	4.67103	0.369049	yes	yes
67			BHRF1	Human	ATP5F1	ATP synthase F(0) complex subunit B1, mitochondrial	P24539	3.5	0.988699	3.06356	0.362641		yes
67			BHRF1	Human	KRR1	KRR1 small subunit processome component homolog	Q13601	2	1	3.04351	0.360836		yes
67			BHRF1	Human	ACTR3	Actin-related protein 3	P61158	5	1	4.26457	0.360675	yes	yes
67			BHRF1	Human	AIMP2	Aminoacyl tRNA synthase complex-interacting multifunctional protein 2	Q13155	4.5	0.992774	4.25996	0.35858	yes	yes
67			BHRF1	Human	TSR1	Pre-rRNA-processing protein TSR1 homolog	Q2NL82	4.5	0.992774	3.091	0.357327		yes
67			BHRF1	EBV	BMRF1	BMRF1	K9UR48	76	0.995558	3.28279	0.353888		yes
67			BHRF1	Human	HSD17B10	3-hydroxyacyl-CoA dehydrogenase type-2	Q99714	6.5	0.905928	4.53951	0.351174	yes	yes
67			BHRF1	Human	EEF1A1P5	Putative elongation factor 1-alpha-like 3	Q5VTE0	12	1	5.6905	0.350519	yes	yes
67			BHRF1	Human	CSNK2A3	Casein kinase II subunit alpha 3	Q8NEV1	8.5	0.997772	4.96198	0.348942	yes	yes
67			BHRF1	Human	PDCD6	Programmed cell death protein 6	O75340	7	1	4.18357	0.344331	yes	yes
67			BHRF1	Human	PSMC3	26S protease regulatory subunit 6A	P17980	12.5	0.998933	5.43573	0.342161	yes	yes
67			BHRF1	Human	NASP	Isoform 3 of Nuclear autoantigenic sperm protein	P49321-3	4.5	0.992774	3.31561	0.338863		yes
67			BHRF1	Human	PSMC1	26S protease regulatory subunit 4	P62191	7	0.987138	5.17164	0.336744	yes	yes
67			BHRF1	Human	CAD	CAD protein	P27708	30.5	0.999812	4.40773	0.333124	yes	yes
67			BHRF1	Human	FTL	Ferritin light chain	P02792	2.5	0.979869	3.1816	0.332634		yes
67			BHRF1	Human	DCTN1	Dynactin subunit 1	Q14203	5.5	0.870864	3.50475	0.330761		yes
67			BHRF1	Human	GSR	Glutathione reductase, mitochondrial	P00390	3	0.940286	3.25936	0.326049		yes
67			BHRF1	Human	DNMT1	Isoform 2 of DNA (cytosine-5)-methyltransferase 1	P26358-2	4.5	0.992774	3.82626	0.325581		yes
67			BHRF1	Human	PSMD2	26S proteasome non-ATPase regulatory subunit 2	Q13200	10.5	0.998509	5.80361	0.325207	yes	yes
67			BHRF1	Human	TBL1XR1	F-box-like/WD repeat-containing protein TBL1XR1	Q9BZK7	2.5	0.979869	3.37996	0.31849		yes
67			BHRF1	Human	VPS35	Vacuolar protein sorting-associated protein 35	Q96QK1	5.5	0.994985	4.30515	0.316901	yes	yes
67			BHRF1	Human	PRPF8	Pre-mRNA-processing-splicing factor 8	Q6P2Q9	24.5	0.997402	5.65775	0.315309	yes	yes
67			BHRF1	Human	ATIC	Bifunctional purine biosynthesis protein PURH	P31939	11.5	0.998747	4.86102	0.314767	yes	yes
67			BHRF1	Human	U2SURP	U2 snRNP-associated SURP motif-containing protein	O15042	3	1	3.14904	0.311672		yes
67			BHRF1	Human	HNRNPUL1	Heterogeneous nuclear ribonucleoprotein U-like protein 1	Q9BUJ2	73.5	0.994427	4.77345	0.311079	yes	yes
67			BHRF1	Human	PNP	Purine nucleoside phosphorylase	P00491	5.5	0.994985	3.89631	0.310661		yes
67			BHRF1	Human	SNRNP200	U5 small nuclear ribonucleoprotein 200 kDa helicase	O75643	31	0.99709	5.12248	0.304948	yes	yes
67			BHRF1	Human	HNRNPL	Heterogeneous nuclear ribonucleoprotein L	P14866	15	0.987957	4.70439	0.303869	yes	yes
67			BHRF1	Human	COPB2	Coatomer subunit beta'	P35606	10.5	0.986545	4.69133	0.301632	yes	yes
67			BHRF1	Human	SF1	Isoform 5 of Splicing factor 1	Q15637-5	4.5	0.811278	3.34188	0.301199		yes
67			BHRF1	Human	PDCD6IP	Isoform 2 of Programmed cell death 6-interacting protein	Q8WUM4-2	6	0.982859	3.51867	0.298341		yes
67			BHRF1	Human	SSR1	Translocon-associated protein subunit alpha	P43307	2.5	0.979869	3.11714	0.297363		yes
67			BHRF1	Human	CCT5	T-complex protein 1 subunit epsilon	P48643	35.5	0.993171	4.71959	0.295821	yes	yes
67			BHRF1	Human	STIP1	Isoform 2 of Stress-induced-phosphoprotein 1	P31948-2	19	0.969431	6.12581	0.295381	yes	yes
67			BHRF1	Human	SRP72	Signal recognition particle subunit SRP72	O76094	4	0.852405	3.72497	0.29251		yes
67			BHRF1	Human	EXOSC10	Exosome component 10	Q01780	8.5	0.943602	3.01231	0.292174		yes
67			BHRF1	EBV	BORF2	Ribonucleoside-diphosphate reductase	K9URV8	94.5	0.99982	3.67285	0.289618		yes
67			BHRF1	Human	PSMB5	Proteasome subunit beta type-5	P28074	5.5	0.994985	5.51082	0.288251	yes	yes
67			BHRF1	Human	RPL5	60S ribosomal protein L5	P46777	19	0.95204	3.07082	0.288227		yes
67			BHRF1	Human	FASN	Fatty acid synthase	P49327	24	0.998798	4.0758	0.287423	yes	yes
67			BHRF1	Human	QARS	Glutamine--tRNA ligase	P47897	17	0.978696	3.93137	0.286229		yes
67			BHRF1	Human	DPYSL2	Dihydropyrimidinase-related protein 2	Q16555	14	0.996566	5.53081	0.281427	yes	yes
67			BHRF1	Human	MSN	Moesin	P26038	21.5	0.999627	4.32149	0.280982	yes	yes
67			BHRF1	Human	DDX1	ATP-dependent RNA helicase DDX1	Q92499	7.5	0.99718	4.31602	0.28096	yes	yes
67			BHRF1	Human	COPS4	COP9 signalosome complex subunit 4	Q9BT78	5	0.902393	4.55594	0.275955	yes	yes
67			BHRF1	Human	UBA1	Ubiquitin-like modifier-activating enzyme 1	P22314	22	1	4.09268	0.274826	yes	yes
67			BHRF1	Human	COPS8	COP9 signalosome complex subunit 8	Q99627	3.5	0.988699	3.59689	0.270554		yes
67			BHRF1	Human	FBL	rRNA 2'-O-methyltransferase fibrillarin	P22087	6	0.982859	5.91616	0.269643	yes	yes
67			BHRF1	Human	DDX6	Probable ATP-dependent RNA helicase DDX6	P26196	9.5	0.983708	3.04489	0.265346		yes
67			BHRF1	Human	ECHS1	Enoyl-CoA hydratase, mitochondrial	P30084	4	1	3.2007	0.264729		yes
67			BHRF1	Human	PCMT1	Isoform 2 of Protein-L-isoaspartate(D-aspartate) O-methyltransferase	P22061-2	15	0.996995	4.52146	0.263678	yes	yes
67			BHRF1	Human	EIF3A	Eukaryotic translation initiation factor 3 subunit A	Q14152	21.5	0.996644	4.32677	0.263675	yes	yes
67			BHRF1	Human	LAP3	Cytosol aminopeptidase	P28838	10.5	0.998509	4.97693	0.262157	yes	yes
67			BHRF1	Human	ACAA2	3-ketoacyl-CoA thiolase, mitochondrial	P42765	9.5	0.983708	3.79411	0.261023		yes
67			BHRF1	Human	ATP6V1B2	V-type proton ATPase subunit B, brain isoform	P21281	4.5	0.934068	4.51165	0.259855	yes	yes
67			BHRF1	Human	IMPDH2	Inosine-5'-monophosphate dehydrogenase 2	P12268	11.5	0.998747	4.77093	0.259276	yes	yes
67			BHRF1	Human	SMN1	Survival motor neuron protein	Q16637	3	1	4.10457	0.259114	yes	yes
67			BHRF1	Human	MCCC2	Methylcrotonoyl-CoA carboxylase beta chain, mitochondrial	Q9HCC0	3.5	0.988699	3.07898	0.258879		yes
67			BHRF1	Human	SND1	Staphylococcal nuclease domain-containing protein 1	Q7KZF4	20.5	0.999591	3.01142	0.258863		yes
67			BHRF1	Human	HSPD1	60 kDa heat shock protein, mitochondrial	P10809	34	0.999394	3.40375	0.257068		yes
67			BHRF1	Human	CLTC	Clathrin heavy chain 1	Q00610	63	1	4.04766	0.256739	yes	yes
67			BHRF1	Human	PSMC2	26S protease regulatory subunit 7	P35998	13	0.996038	5.34056	0.256374	yes	yes
67			BHRF1	Human	RRS1	Ribosome biogenesis regulatory protein homolog	Q15050	3.5	0.896038	3.14519	0.255943		yes
67			BHRF1	Human	RTCB	tRNA-splicing ligase RtcB homolog	Q9Y3I0	8	0.989993	3.97755	0.255601		yes
67			BHRF1	Human	TARS	Isoform 2 of Threonine--tRNA ligase, cytoplasmic	P26639-2	3	0.940286	3.60838	0.255311		yes
67			BHRF1	Human	PLCG2	1-phosphatidylinositol 4,5-bisphosphate phosphodiesterase gamma-2	P16885	3.5	0.988699	4.23438	0.254361	yes	yes
67			BHRF1	Human	SEC31A	Isoform 8 of Protein transport protein Sec31A	O94979-8	5.5	0.994985	4.35991	0.253964	yes	yes
67			BHRF1	Human	PCNA	Proliferating cell nuclear antigen	P12004	4	1	3.2564	0.25128		yes
67			BHRF1	Human	TFG	Protein TFG	Q92734	71	0.997741	3.08428	0.249936		yes
67			BHRF1	Human	G3BP2	Ras GTPase-activating protein-binding protein 2	Q9UN86	4.5	0.934068	3.23352	0.246875		yes
67			BHRF1	Human	PSMD11	Isoform 2 of 26S proteasome non-ATPase regulatory subunit 11	O00231-2	9	0.991992	5.39103	0.246263	yes	yes
67			BHRF1	Human	PRMT1	Protein arginine N-methyltransferase 1	Q99873	6.5	0.966619	5.74105	0.245253	yes	yes
67			BHRF1	Human	GRWD1	Glutamate-rich WD repeat-containing protein 1	Q9BQ67	6	0.930586	5.19322	0.242258	yes	yes
67			BHRF1	Human	PLIN3	Perilipin-3	O60664	8.5	0.997772	3.15653	0.242088		yes
67			BHRF1	Human	SYNCRIP	Heterogeneous nuclear ribonucleoprotein Q	O60506	22.5	0.999659	5.21194	0.241757	yes	yes
67			BHRF1	Human	SEC23A	Protein transport protein Sec23A	Q15436	6	0.982859	3.97045	0.237023		yes
67			BHRF1	Human	EIF3D	Eukaryotic translation initiation factor 3 subunit D	O15371	10	0.993447	4.42672	0.236926	yes	yes
67			BHRF1	Human	EIF5B	Eukaryotic translation initiation factor 5B	O60841	8	1	4.08943	0.236629	yes	yes
67			BHRF1	Human	XRN2	5'-3' exoribonuclease 2	Q9H0D6	12	1	4.92368	0.233121	yes	yes
67			BHRF1	Human	NUP214	Isoform 5 of Nuclear pore complex protein Nup214	P35658-5	4	0.964079	3.53427	0.232907		yes
67			BHRF1	Human	RANGAP1	Ran GTPase-activating protein 1	P46060	5.5	0.994985	4.04533	0.232236	yes	yes
67			BHRF1	Human	SEPT7	Septin-7	Q16181	6.5	0.996317	3.44783	0.231897		yes
67			BHRF1	Human	PARP1	Poly [ADP-ribose] polymerase 1	P09874	37	0.999487	4.0074	0.231244	yes	yes
67			BHRF1	Human	SF3B1	Splicing factor 3B subunit 1	O75533	20	0.998283	3.60167	0.231047		yes
67			BHRF1	Human	ATP5B	ATP synthase subunit beta, mitochondrial	P06576	64.5	0.992774	3.57489	0.230051		yes
67			BHRF1	Human	ACTN4	Alpha-actinin-4	O43707	40	0.996038	3.918	0.229341		yes
67			BHRF1	Human	HSP90AA1	Isoform 2 of Heat shock protein HSP 90-alpha	P07900-2	57.5	0.997372	4.5419	0.22906	yes	yes
67			BHRF1	Human	NSUN2	tRNA (cytosine(34)-C(5))-methyltransferase	Q08J23	12.5	0.990375	4.27155	0.228004	yes	yes
67			BHRF1	Human	DDX42	ATP-dependent RNA helicase DDX42	Q86XP3	6	0.982859	3.89455	0.22772		yes
67			BHRF1	Human	MATR3	Matrin-3	P43243	13.5	0.991703	4.4165	0.22753	yes	yes
67			BHRF1	Human	PSMD3	26S proteasome non-ATPase regulatory subunit 3	O43242	11	0.978071	4.6895	0.226693	yes	yes
67			BHRF1	Human	ATP5H	ATP synthase subunit d, mitochondrial	O75947	9	0.991992	4.2997	0.226679	yes	yes
67			BHRF1	Human	NME2	Isoform 3 of Nucleoside diphosphate kinase B	P22392-2	9.5	0.954434	5.63435	0.22608	yes	yes
67			BHRF1	Human	GTF2I	General transcription factor II-I	P78347	14	0.968898	4.89029	0.225497	yes	yes
67			BHRF1	Human	CCT2	T-complex protein 1 subunit beta	P78371	40.5	0.98698	4.52608	0.224206	yes	yes
67			BHRF1	Human	SEC24B	Isoform 3 of Protein transport protein Sec24B	O95487-3	8	1	4.94839	0.223618	yes	yes
67			BHRF1	Human	EIF3B	Isoform 2 of Eukaryotic translation initiation factor 3 subunit B	P55884-2	14	1	5.63307	0.221787	yes	yes
67			BHRF1	Human	DCTN2	Isoform 2 of Dynactin subunit 2	Q13561-2	10	0.993447	4.6866	0.219903	yes	yes
67			BHRF1	Human	NOC3L	Nucleolar complex protein 3 homolog	Q8WTT2	3	0.940286	3.58933	0.219288		yes
67			BHRF1	Human	ENO1	Alpha-enolase	P06733	31.5	0.995593	4.09701	0.218773	yes	yes
67			BHRF1	Human	PTBP1	Isoform 3 of Polypyrimidine tract-binding protein 1	P26599-3	5	0.976021	3.33489	0.218378		yes
67			BHRF1	Human	CORO1C	Isoform 3 of Coronin-1C	Q9ULV4-3	4	1	3.9746	0.218361		yes
67			BHRF1	Human	IFI16	Gamma-interferon-inducible protein 16	Q16666	5	1	3.26097	0.218209		yes
67			BHRF1	Human	HNRNPAB	Heterogeneous nuclear ribonucleoprotein A/B	Q99729	16	0.989376	4.51979	0.217202	yes	yes
67			BHRF1	Human	UQCRC1	Cytochrome b-c1 complex subunit 1, mitochondrial	P31930	3.5	0.988699	3.8421	0.216789		yes
67			BHRF1	Human	AGO3	Protein argonaute-3	Q9H9G7	3.5	0.988699	3.55535	0.21561		yes
67			BHRF1	Human	COPE	Coatomer subunit epsilon	O14579	3	0.940286	3.22675	0.212227		yes
67			BHRF1	Human	LSM8	U6 snRNA-associated Sm-like protein LSm8	O95777	3	1	3.30676	0.211855		yes
67			BHRF1	Human	PPIA	Peptidyl-prolyl cis-trans isomerase A	P62937	7.5	0.974489	3.09508	0.211614		yes
67			BHRF1	Human	XRCC5	X-ray repair cross-complementing protein 5	P13010	29	0.992527	4.4701	0.20955	yes	yes
67			BHRF1	Human	RCC1	Isoform 2 of Regulator of chromosome condensation	P18754-2	3.5	0.988699	3.43403	0.207934		yes
67			BHRF1	Human	ARCN1	Coatomer subunit delta	P48444	5.5	0.994985	3.27561	0.207849		yes
67			BHRF1	Human	RUVBL2	RuvB-like 2	Q9Y230	18.5	0.9995	3.17099	0.207395		yes
67			BHRF1	Human	PSMD1	26S proteasome non-ATPase regulatory subunit 1	Q99460	11.5	0.988699	3.70674	0.206263		yes
67			BHRF1	Human	PLBD2	Putative phospholipase B-like 2	Q8NHP8	6.5	0.996317	5.95051	0.205431	yes	yes
67			BHRF1	Human	NAP1L4	Isoform 2 of Nucleosome assembly protein 1-like 4	Q99733-2	7	1	3.97273	0.205035		yes
67			BHRF1	Human	DNAJA2	DnaJ homolog subfamily A member 2	O60884	3	1	4.09419	0.205015	yes	yes
67			BHRF1	Human	HSP90AB1	Heat shock protein HSP 90-beta	P08238	32.5	0.986545	4.59568	0.204081	yes	yes
67			BHRF1	Human	CCT3	T-complex protein 1 subunit gamma	P49368	31	0.999273	3.66318	0.201544		yes
67			BHRF1	Human	XRCC6	X-ray repair cross-complementing protein 6	P12956	40	0.99824	3.30683	0.201474		yes
67			BHRF1	Human	EFTUD2	116 kDa U5 small nuclear ribonucleoprotein component	Q15029	19	1	4.03522	0.201408	yes	yes
67			BHRF1	Human	SEC23B	Protein transport protein Sec23B	Q15437	10.5	0.998509	4.85756	0.200833	yes	yes
67			BHRF1	Human	HSPA4	Heat shock 70 kDa protein 4	P34932	38.5	0.998933	3.69158	0.200153		yes
67			BHRF1	Human	PDE12	2',5'-phosphodiesterase 12	Q6L8Q7	3.5	0.988699	3.56732	0.2		yes
67			BHRF1	Human	PSMC6	26S protease regulatory subunit 10B	P62333	4	1	3.11867	0.199422		yes
67			BHRF1	Human	CAP1	Adenylyl cyclase-associated protein 1	Q01518	13.5	0.991703	3.83891	0.198564		yes
67			BHRF1	Human	RPL3	60S ribosomal protein L3	P39023	18.5	0.995499	3.22125	0.197382		yes
67			BHRF1	Human	PAICS	Isoform 2 of Multifunctional protein ADE2	P22234-2	12.5	0.990375	3.20709	0.196608		yes
67			BHRF1	Human	SDHA	Succinate dehydrogenase [ubiquinone] flavoprotein subunit, mitochondrial	P31040	5.5	0.994985	3.03776	0.196458		yes
67			BHRF1	Human	EEF1G	Isoform 2 of Elongation factor 1-gamma	P26641-2	24	1	3.32562	0.196383		yes
67			BHRF1	Human	ACTR1A	Alpha-centractin	P61163	7.5	0.974489	4.44015	0.196326	yes	yes
67			BHRF1	Human	VCP	Transitional endoplasmic reticulum ATPase	P55072	54.5	0.999463	5.03017	0.196312	yes	yes
67			BHRF1	Human	NUDT21	Cleavage and polyadenylation specificity factor subunit 5	O43809	9	0.991992	3.89544	0.192734		yes
67			BHRF1	Human	CALR	Calreticulin	P27797	5.5	0.994985	5.82613	0.192099	yes	yes
67			BHRF1	Human	HSPH1	Isoform 4 of Heat shock protein 105 kDa	Q92598-4	19	0.982859	5.55003	0.191607	yes	yes
67			BHRF1	Human	OGDH	2-oxoglutarate dehydrogenase, mitochondrial	Q02218	4.5	0.992774	4.09208	0.189988	yes	yes
67			BHRF1	Human	WARS	Tryptophan--tRNA ligase, cytoplasmic	P23381	6.5	0.966619	5.10655	0.188933	yes	yes
67			BHRF1	Human	GLUD1	Glutamate dehydrogenase 1, mitochondrial	P00367	19	0.998102	3.46151	0.188738		yes
67			BHRF1	Human	TPP2	Tripeptidyl-peptidase 2	P29144	16.5	0.994377	3.24609	0.188184		yes
67			BHRF1	Human	LYAR	Cell growth-regulating nucleolar protein	Q9NX58	7.5	0.99718	4.13974	0.188135	yes	yes
67			BHRF1	Human	DDX3X	ATP-dependent RNA helicase DDX3X	O00571	21.5	0.999627	4.22355	0.187438	yes	yes
67			BHRF1	Human	PPP2CB	Serine/threonine-protein phosphatase 2A catalytic subunit beta isoform	P62714	3.5	0.988699	3.49726	0.186618		yes
67			BHRF1	Human	CCT4	T-complex protein 1 subunit delta	P50991	29	0.999171	3.01381	0.186499		yes
67			BHRF1	Human	HSPA8	Heat shock cognate 71 kDa protein	P11142	91	0.998621	3.26169	0.186069		yes
67			BHRF1	Human	MAT2B	Methionine adenosyltransferase 2 subunit beta	Q9NZL9	4	1	3.14471	0.185838		yes
67			BHRF1	Human	EIF4A3	Eukaryotic initiation factor 4A-III	P38919	3	0.940286	3.23871	0.185464		yes
67			BHRF1	EBV	BFRF1	BFRF1	I1YP04	17.5	0.994985	3.36472	0.185286		yes
67			BHRF1	Human	LCP1	Plastin-2	P13796	15.5	0.999295	4.74864	0.184788	yes	yes
67			BHRF1	Human	PKM	Isoform M1 of Pyruvate kinase PKM	P14618-2	16.5	0.969204	4.00649	0.184764	yes	yes
67			BHRF1	Human	TKT	Isoform 2 of Transketolase	P29401-2	16	0.997349	5.37002	0.18457	yes	yes
67			BHRF1	Human	BAG4	BAG family molecular chaperone regulator 4	O95429	13	0.98411	3.61149	0.184484		yes
67			BHRF1	Human	KHSRP	Far upstream element-binding protein 2	Q92945	17	0.997643	3.27399	0.182293		yes
67			BHRF1	Human	EIF3E	Eukaryotic translation initiation factor 3 subunit E	P60228	8.5	0.943602	3.25743	0.181603		yes
67			BHRF1	Human	RUVBL1	RuvB-like 1	Q9Y265	15.5	0.999295	3.53387	0.181567		yes
67			BHRF1	Human	FUBP1	Isoform 2 of Far upstream element-binding protein 1	Q96AE4-2	10.5	0.962413	4.0953	0.181235	yes	yes
67			BHRF1	Human	HNRNPA0	Heterogeneous nuclear ribonucleoprotein A0	Q13151	6.5	0.996317	4.17396	0.179945	yes	yes
67			BHRF1	Human	HPRT1	Hypoxanthine-guanine phosphoribosyltransferase	P00492	4	1	3.62591	0.176928		yes
67			BHRF1	Human	PSME1	Isoform 2 of Proteasome activator complex subunit 1	Q06323-2	9	0.967788	3.34107	0.176731		yes
67			BHRF1	Human	PSMA2	Proteasome subunit alpha type-2	P25787	11.5	0.988699	4.78885	0.17641	yes	yes
67			BHRF1	Human	ZCCHC8	Zinc finger CCHC domain-containing protein 8	Q6NZY4	8	0.989993	3.33088	0.17443		yes
67			BHRF1	Human	RPA1	Replication protein A 70 kDa DNA-binding subunit	P27694	13.5	0.99908	3.53998	0.174014		yes
67			BHRF1	Human	SSB	Lupus La protein	P05455	22	0.994293	5.16808	0.173648	yes	yes
67			BHRF1	EBV	BMLF1	BSLF2/BMLF1	A0A0C7TMP0	6	0.930586	3.61722	0.173092		yes
67			BHRF1	Human	DHX9	ATP-dependent RNA helicase A	Q08211	27	0.999046	4.24503	0.172819	yes	yes
67			BHRF1	Human	CCT7	T-complex protein 1 subunit eta	Q99832	25.5	0.999733	3.53424	0.172197		yes
67			BHRF1	Human	ILF2	Interleukin enhancer-binding factor 2	Q12905	17	1	4.20368	0.171061	yes	yes
67			BHRF1	Human	SMARCA4	Transcription activator BRG1	P51532	11.5	0.968461	3.2618	0.170971		yes
67			BHRF1	Human	PGD	6-phosphogluconate dehydrogenase, decarboxylating	P52209	3	1	3.99505	0.170683		yes
67			BHRF1	Human	PPP1CA	Isoform 2 of Serine/threonine-protein phosphatase PP1-alpha catalytic subunit	P62136-2	6.5	0.966619	5.23755	0.170665	yes	yes
67			BHRF1	Human	SET	Protein SET	Q01105	4.5	0.934068	5.01197	0.169819	yes	yes
67			BHRF1	Human	HDAC2	Histone deacetylase 2	Q92769	7	1	6.07732	0.169816	yes	yes
67			BHRF1	Human	RPL32	60S ribosomal protein L32	P62910	6.5	0.966619	3.84679	0.169749		yes
67			BHRF1	Human	PA2G4	Proliferation-associated protein 2G4	Q9UQ80	6	1	3.31936	0.169197		yes
67			BHRF1	Human	ATP5O	ATP synthase subunit O, mitochondrial	P48047	8	0.989993	3.29972	0.169068		yes
67			BHRF1	Human	TRIM21	E3 ubiquitin-protein ligase TRIM21	P19474	27.5	0.981287	3.46941	0.168492		yes
67			BHRF1	Human	CARS	Isoform 3 of Cysteine--tRNA ligase, cytoplasmic	P49589-3	5.5	0.994985	3.85163	0.16815		yes
67			BHRF1	Human	SRP14	Signal recognition particle 14 kDa protein	P37108	3.5	0.896038	3.03799	0.167263		yes
67			BHRF1	Human	GAPDH	Glyceraldehyde-3-phosphate dehydrogenase	P04406	26	0.990735	4.52615	0.166162	yes	yes
67			BHRF1	Human	HNRNPA1	Heterogeneous nuclear ribonucleoprotein A1	P09651	19.5	0.977795	3.58452	0.160802		yes
67			BHRF1	Human	DHX15	Pre-mRNA-splicing factor ATP-dependent RNA helicase DHX15	O43143	12.5	0.998933	4.36052	0.15914	yes	yes
67			BHRF1	Human	HSP90B1	Endoplasmin	P14625	16	1	4.04143	0.158494	yes	yes
67			BHRF1	Human	PRPF19	Pre-mRNA-processing factor 19	Q9UMS4	14	0.986233	3.66308	0.157978		yes
67			BHRF1	Human	SEC24C	Protein transport protein Sec24C	P53992	14	0.986233	3.17091	0.156839		yes
67			BHRF1	Human	DLAT	Dihydrolipoyllysine-residue acetyltransferase component of pyruvate dehydrogenase complex, mitochondrial	P10515	20	0.998283	3.01814	0.154589		yes
67			BHRF1	Human	PDIA6	Isoform 2 of Protein disulfide-isomerase A6	Q15084-2	25.5	0.997598	4.04514	0.153987	yes	yes
67			BHRF1	Human	HSPA9	Stress-70 protein, mitochondrial	P38646	48	1	3.23112	0.153603		yes
67			BHRF1	Human	NOP56	Nucleolar protein 56	O00567	9.5	0.998196	4.04177	0.15256	yes	yes
67			BHRF1	Human	ILF3	Isoform 7 of Interleukin enhancer-binding factor 3	Q12906-7	25	0.995558	3.41059	0.151968		yes
67			BHRF1	Human	HNRNPD	Heterogeneous nuclear ribonucleoprotein D0	Q14103	19.5	0.988699	3.27373	0.148812		yes
67			BHRF1	Human	PSMB1	Proteasome subunit beta type-1	P20618	14	0.996566	3.5734	0.147787		yes
67			BHRF1	Human	EIF3I	Eukaryotic translation initiation factor 3 subunit I	Q13347	7.5	0.99718	3.16183	0.146958		yes
67			BHRF1	Human	EZR	Ezrin	P15311	10	0.993447	4.6817	0.146503	yes	yes
67			BHRF1	Human	YWHAE	14-3-3 protein epsilon	P62258	13.5	0.976874	3.32627	0.145841		yes
67			BHRF1	Human	CANX	Isoform 2 of Calnexin	P27824-2	10	0.993447	4.49196	0.145529	yes	yes
67			BHRF1	Human	GARS	Glycine--tRNA ligase	P41250	4.5	0.934068	4.03183	0.145288	yes	yes
67			BHRF1	Human	ALDH9A1	4-trimethylaminobutyraldehyde dehydrogenase	P49189	4	0.964079	3.23273	0.144777		yes
67			BHRF1	Human	ME2	NAD-dependent malic enzyme, mitochondrial	P23368	7.5	0.99718	3.09834	0.144277		yes
67			BHRF1	Human	ACAT1	Acetyl-CoA acetyltransferase, mitochondrial	P24752	7.5	0.99718	4.12325	0.144193	yes	yes
67			BHRF1	Human	RPL23	60S ribosomal protein L23	P62829	9.5	0.998196	3.82836	0.144013		yes
67			BHRF1	Human	SNRPD1	Small nuclear ribonucleoprotein Sm D1	P62314	7	1	3.25098	0.142837		yes
67			BHRF1	Human	HNRNPR	Isoform 2 of Heterogeneous nuclear ribonucleoprotein R	O43390-2	14.5	0.999198	3.08385	0.14264		yes
67			BHRF1	Human	HNRNPA3	Heterogeneous nuclear ribonucleoprotein A3	P51991	22.5	0.999659	3.25322	0.142319		yes
67			BHRF1	Human	USP39	U4/U6.U5 tri-snRNP-associated protein 2	Q53GS9	4	1	4.66654	0.142226	yes	yes
67			BHRF1	Human	RSL1D1	Ribosomal L1 domain-containing protein 1	O76021	10.5	0.986545	3.20422	0.141956		yes
67			BHRF1	Human	TRIM25	E3 ubiquitin/ISG15 ligase TRIM25	Q14258	4.5	0.934068	3.58148	0.141079		yes
67			BHRF1	Human	DDX21	Nucleolar RNA helicase 2	Q9NR30	24.5	0.999711	3.32501	0.141009		yes
67			BHRF1	Human	PSPC1	Paraspeckle component 1	Q8WXF1	9.5	0.983708	3.33848	0.140862		yes
67			BHRF1	Human	ADSL	Adenylosuccinate lyase	P30566	2.5	0.979869	3.15506	0.140652		yes
67			BHRF1	Human	TUBB4B	Tubulin beta-4B chain	P68371	16	0.997349	3.50719	0.139296		yes
67			BHRF1	Human	TRA2B	Transformer-2 protein homolog beta	P62995	3	1	3.06514	0.139075		yes
67			BHRF1	Human	LDHB	L-lactate dehydrogenase B chain	P07195	15.5	0.999295	3.36516	0.139062		yes
67			BHRF1	Human	SEPT9	Septin-9	Q9UHD8	10.5	0.998509	3.89164	0.135689		yes
67			BHRF1	Human	GRB2	Growth factor receptor-bound protein 2	P62993	4.5	0.992774	3.25877	0.135383		yes
67			BHRF1	Human	RPL17	Isoform 3 of 60S ribosomal protein L17	P18621-3	10.5	0.962413	4.6459	0.135355	yes	yes
67			BHRF1	Human	NAP1L1	Nucleosome assembly protein 1-like 1	P55209	12.5	0.947062	5.47318	0.133903	yes	yes
67			BHRF1	Human	EIF2S3L	Putative eukaryotic translation initiation factor 2 subunit 3-like protein	Q2VIR3	8.5	0.997772	4.5931	0.13333	yes	yes
67			BHRF1	Human	DLD	Dihydrolipoyl dehydrogenase, mitochondrial	P09622	8	1	3.02697	0.132616		yes
67			BHRF1	Human	PSMB2	Proteasome subunit beta type-2	P49721	8.5	0.979869	5.26023	0.131625	yes	yes
67			BHRF1	Human	ALDOA	Isoform 2 of Fructose-bisphosphate aldolase A	P04075-2	19	0.998102	3.58188	0.131383		yes
67			BHRF1	Human	DAZAP1	DAZ-associated protein 1	Q96EP5	6	0.930586	3.67181	0.130282		yes
67			BHRF1	Human	TIA1	Nucleolysin TIA-1 isoform p40	P31483	6	0.982859	4.52079	0.129552	yes	yes
67			BHRF1	Human	SNRPA1	U2 small nuclear ribonucleoprotein A'	P09661	10	0.993447	3.38039	0.128096		yes
67			BHRF1	Human	RPS21	40S ribosomal protein S21	P63220	8	1	3.25168	0.128022		yes
67			BHRF1	Human	RPS26P11	Putative 40S ribosomal protein S26-like 1	Q5JNZ5	7.5	0.928362	5.52793	0.127413	yes	yes
67			BHRF1	Human	ACTN1	Isoform 4 of Alpha-actinin-1	P12814-4	11.5	0.998747	4.62047	0.127403	yes	yes
67			BHRF1	Human	TUBA1B	Tubulin alpha-1B chain	P68363	26.5	0.999753	3.57983	0.127128		yes
67			BHRF1	Human	RBBP7	Isoform 2 of Histone-binding protein RBBP7	Q16576-2	9	1	3.22203	0.126522		yes
67			BHRF1	Human	EIF4A2	Isoform 2 of Eukaryotic initiation factor 4A-II	Q14240-2	9.5	0.998196	4.12279	0.12624	yes	yes
67			BHRF1	Human	SHMT2	Serine hydroxymethyltransferase, mitochondrial	P34897	11	1	3.36474	0.125712		yes
67			BHRF1	Human	RPN1	Dolichyl-diphosphooligosaccharide--protein glycosyltransferase subunit 1	P04843	10	0.973668	3.07341	0.122296		yes
67			BHRF1	Human	PSMB3	Proteasome subunit beta type-3	P49720	6.5	0.996317	3.44347	0.120803		yes
67			BHRF1	Human	DDX5	Probable ATP-dependent RNA helicase DDX5	P17844	10	0.993447	3.32817	0.120796		yes
67			BHRF1	Human	ATP5C1	ATP synthase subunit gamma, mitochondrial	P36542	7	1	5.15991	0.120218	yes	yes
67			BHRF1	Human	AIFM1	Apoptosis-inducing factor 1, mitochondrial	O95831	7.5	0.974489	3.68454	0.119379		yes
67			BHRF1	Human	RPS5	40S ribosomal protein S5	P46782	5	0.976021	3.67501	0.118592		yes
67			BHRF1	Human	PSMB4	Proteasome subunit beta type-4	P28070	10.5	0.986545	3.2612	0.117196		yes
67			BHRF1	Human	CAPZA1	F-actin-capping protein subunit alpha-1	P52907	10	0.993447	3.28292	0.116298		yes
67			BHRF1	Human	GBE1	1,4-alpha-glucan-branching enzyme	Q04446	6.5	0.996317	3.55665	0.115979		yes
67			BHRF1	Human	CAT	Catalase	P04040	9	0.926819	3.37488	0.115733		yes
67			BHRF1	Human	TUBB	Tubulin beta chain	P07437	11	1	5.42324	0.115465	yes	yes
67			BHRF1	Human	RTN4	Reticulon-4	Q9NQC3	3	1	3.32078	0.115387		yes
67			BHRF1	Human	WDR77	Methylosome protein 50	Q9BQA1	4.5	0.934068	3.07836	0.114877		yes
67			BHRF1	Human	WDR61	WD repeat-containing protein 61	Q9GZS3	3.5	0.988699	5.06533	0.114279	yes	yes
67			BHRF1	Human	DKC1	H/ACA ribonucleoprotein complex subunit 4	O60832	8	0.989993	3.25869	0.113697		yes
67			BHRF1	Human	NUDC	Nuclear migration protein nudC	Q9Y266	3	0.940286	3.48587	0.11321		yes
67			BHRF1	Human	RPSA	40S ribosomal protein SA	P08865	20.5	0.989753	3.1948	0.112349		yes
67			BHRF1	Human	STRAP	Isoform 2 of Serine-threonine kinase receptor-associated protein	Q9Y3F4-2	6.5	0.996317	3.03067	0.111984		yes
67			BHRF1	Human	SNRPD2	Small nuclear ribonucleoprotein Sm D2	P62316	13	1	3.00769	0.111804		yes
67			BHRF1	Human	PSMA1	Isoform Long of Proteasome subunit alpha type-1	P25786-2	10.5	0.998509	3.18283	0.109971		yes
67			BHRF1	Human	PFN1	Profilin-1	P07737	14	0.996566	3.81499	0.108149		yes
67			BHRF1	Human	HSPA5	78 kDa glucose-regulated protein	P11021	49.5	0.998196	3.50199	0.107556		yes
67			BHRF1	Human	SF3A3	Splicing factor 3A subunit 3	Q12874	5	1	3.78485	0.10597		yes
67			BHRF1	Human	NUDT1	7,8-dihydro-8-oxoguanine triphosphatase	P36639	7	0.987138	4.83237	0.104749	yes	yes
67			BHRF1	Human	RPS12	40S ribosomal protein S12	P25398	5.5	0.994985	3.09889	0.102478		yes
67			BHRF1	Human	PRDX1	Peroxiredoxin-1	Q06830	17.5	0.994985	3.26298	0.100907		yes
67			BHRF1	Human	HLA-A	Isoform 2 of HLA class I histocompatibility antigen, A-11 alpha chain	P13746-2	3	1	3.12171	0.100133		yes
67			BHRF1	Human	NHP2	H/ACA ribonucleoprotein complex subunit 2	Q9NX24	3.5	0.988699	3.54088	0.094622		yes
67			BHRF1	Human	SRRM1	Serine/arginine repetitive matrix protein 1	Q8IYB3	7	1	3.35381	0.0943196		yes
67			BHRF1	Human	PFDN2	Prefoldin subunit 2	Q9UHV9	4	1	3.65288	0.0928247		yes
67			BHRF1	Human	RPS10	40S ribosomal protein S10	P46783	4	1	4.62218	0.091622	yes	yes
67			BHRF1	Human	MAT2A	S-adenosylmethionine synthase isoform type-2	P31153	4	1	3.88409	0.0911626		yes
67			BHRF1	Human	CS	Citrate synthase, mitochondrial	O75390	6	0.930586	5.01272	0.0901103	yes	yes
67			BHRF1	Human	TXNDC5	Thioredoxin domain-containing protein 5	Q8NBS9	6.5	0.996317	3.33733	0.0871713		yes
67			BHRF1	Human	DNPEP	Aspartyl aminopeptidase	Q9ULA0	3.5	0.988699	3.74429	0.0842889		yes
67			BHRF1	Human	PSMA7	Proteasome subunit alpha type-7	O14818	7	0.987138	3.61033	0.0834098		yes
67			BHRF1	Human	EIF3G	Eukaryotic translation initiation factor 3 subunit G	O75821	5.5	0.994985	3.848	0.08321		yes
67			BHRF1	Human	EXOSC7	Exosome complex component RRP42	Q15024	3	1	3.93677	0.0822661		yes
67			BHRF1	Human	BUB3	Mitotic checkpoint protein BUB3	O43684	5.5	0.954434	3.05029	0.0814404		yes
67			BHRF1	Human	LANCL1	LanC-like protein 1	O43813	5	1	3.60474	0.0796779		yes
67			BHRF1	Human	PSMA4	Proteasome subunit alpha type-4	P25789	7	1	3.14643	0.0782687		yes
67			BHRF1	Human	EEF1B2	Elongation factor 1-beta	P24534	8.5	0.997772	3.62632	0.0752359		yes
67			BHRF1	Human	PSMA6	Proteasome subunit alpha type-6	P60900	8.5	0.997772	3.55993	0.0749045		yes
67			BHRF1	Human	PSMB8	Proteasome subunit beta type-8	P28062	4.5	0.934068	4.10229	0.0675135	yes	yes
67			BHRF1	Human	ARPC1B	Actin-related protein 2/3 complex subunit 1B	O15143	3	1	3.97893	0.0659221		yes
67			BHRF1	Human	DYNLRB1	Dynein light chain roadblock-type 1	Q9NP97	4.5	0.992774	6.76052	0.0589004	yes	yes
67			BHRF1	Human	PSMA8	Proteasome subunit alpha type-7-like	Q8TAA3	6	1	3.22228	0.0531818		yes
68	Early	Immunosupressive	BARF1	Human	TRIM22	E3 ubiquitin-protein ligase TRIM22	Q8IYM9	1.5	0.954434	5.00855	11.4112	yes	yes
68			BARF1	Human	USP15	Ubiquitin carboxyl-terminal hydrolase 15	Q9Y4E8	2	0.881291	5.20854	4.69353	yes	yes
68			BARF1	Human	SAMHD1	Deoxynucleoside triphosphate triphosphohydrolase SAMHD1	Q9Y3Z3	3.5	0.988699	5.95403	2.57405	yes	yes
68			BARF1	Human	FERMT3	Fermitin family homolog 3	Q86UX7	2	0.881291	5.03883	2.07786	yes	yes
68			BARF1	Human	UPF1	Regulator of nonsense transcripts 1	Q92900	2	1	2.89122	1.44537	yes	yes
68			BARF1	Human	IGHG1	Ig gamma-1 chain C region	P01857	1.5	0.954434	2.17411	1.41666	yes	yes
68			BARF1	Human	SUPT5H	Transcription elongation factor SPT5	O00267	2	0.881291	2.92302	1.04191	yes	yes
68			BARF1	Human	STAT1	Signal transducer and activator of transcription 1-alpha/beta	P42224	5	0.976021	5.09582	1.04009	yes	yes
68			BARF1	Human	TUFM	Elongation factor Tu, mitochondrial	P49411	3.5	0.988699	4.08283	0.536412	yes	yes
68			BARF1	Human	LPXN	Isoform 2 of Leupaxin	O60711-2	2	0.881291	3.25615	0.47127		yes
68			BARF1	EBV	BaRF1	BaRF1	A0A0C7TMI0	42	0.974288	6.40126	0.38028	yes	yes
68			BARF1	Human	PUF60	Poly(U)-binding-splicing factor PUF60	Q9UHX1	5.5	0.870864	3.10974	0.264461		yes
68			BARF1	Human	SEC24B	Isoform 3 of Protein transport protein Sec24B	O95487-3	5.5	0.954434	3.09056	0.185414		yes
68			BARF1	Human	TRIM21	E3 ubiquitin-protein ligase TRIM21	P19474	27	0.984684	3.37183	0.166954		yes
77	Early	Small subunit of ribonucleotide reductase (RR2)	BaRF1	EBV	BARF1	BARF1	G3CUP1	6.5	0.966619	9.11108	120.391	yes	yes
77			BaRF1	Human	CREB1	Cyclic AMP-responsive element-binding protein 1	P16220	1.5	0.954434	2.81735	1.0699	yes	yes
77			BaRF1	Human	STAT1	Signal transducer and activator of transcription 1-alpha/beta	P42224	3.5	0.896038	3.42345	0.870198		yes
77			BaRF1	Human	PUF60	Poly(U)-binding-splicing factor PUF60	Q9UHX1	8	0.989993	4.9128	0.318952	yes	yes
78	Early	vPIC	BFRF2	Human	MYH1	Myosin-1	P12882	39	0.99259	9.11108	294.896	yes	yes
78			BFRF2	Human	MYH2	Myosin-2	Q9UKX2	129	0.996513	9.10773	261.093	yes	yes
78			BFRF2	Human	MYH4	Myosin-4	Q9Y623	21	0.974886	9.11108	216.395	yes	yes
78			BFRF2	Human	ACTN3	Alpha-actinin-3	Q08043	16	0.997349	9.11108	188.885	yes	yes
78			BFRF2	Human	TPM1	Isoform 10 of Tropomyosin alpha-1 chain	P09493-10	13.5	0.99908	9.11108	173.502	yes	yes
78			BFRF2	Human	MYH6	Myosin-6	P13533	10.5	0.998509	9.11108	153.014	yes	yes
78			BFRF2	Human	ACTN2	Isoform 2 of Alpha-actinin-2	P35609-2	10	1	9.11108	149.327	yes	yes
78			BFRF2	Human	ATP2A1	Sarcoplasmic/endoplasmic reticulum calcium ATPase 1	O14983	7.5	0.99718	9.11108	129.321	yes	yes
78			BFRF2	Human	NEB	Isoform 2 of Nebulin	P20929-2	26.5	0.993807	9.10459	117.154	yes	yes
78			BFRF2	Human	TNNT3	Troponin T, fast skeletal muscle	P45378	5	0.976021	9.11108	105.59	yes	yes
78			BFRF2	Human	TNNI2	Troponin I, fast skeletal muscle	P48788	4.5	0.992774	9.11108	100.171	yes	yes
78			BFRF2	Human	TPM2	Tropomyosin beta chain	P07951	4	0.964079	9.11108	94.4424	yes	yes
78			BFRF2	Human	MYOM1	Myomesin-1	P52179	4	0.852405	9.11108	94.4424	yes	yes
78			BFRF2	Human	MYOZ1	Myozenin-1	Q9NP98	4	0.964079	9.11108	94.4424	yes	yes
78			BFRF2	Human	FLNC	Filamin-C	Q14315	15	0.996995	9.09087	85.8506	yes	yes
78			BFRF2	Human	PFKM	Isoform 3 of ATP-dependent 6-phosphofructokinase, muscle type	P08237-3	3	0.940286	9.11108	81.7895	yes	yes
78			BFRF2	Human	CKMT2	Creatine kinase S-type, mitochondrial	P17540	3	1	9.11108	81.7895	yes	yes
78			BFRF2	Human	ACTA1	Actin, alpha skeletal muscle	P68133	20	0.993123	7.08808	74.6852	yes	yes
78			BFRF2	Human	AK1	Adenylate kinase isoenzyme 1	P00568	2.5	0.979869	9.11108	74.6633	yes	yes
78			BFRF2	Human	MYL4	Myosin light chain 4	P12829	2.5	0.979869	9.11108	74.6633	yes	yes
78			BFRF2	Human	MYH7	Myosin-7	P12883	2.5	0.979869	9.11108	74.6633	yes	yes
78			BFRF2	Human	MYH8	Myosin-8	P13535	2	1	9.11108	66.7809	yes	yes
78			BFRF2	Human	RYR1	Ryanodine receptor 1	P21817	2	0.881291	9.11108	66.7809	yes	yes
78			BFRF2	Human	MYOM2	Myomesin-2	P54296	2	1	9.11108	66.7809	yes	yes
78			BFRF2	Human	TNNC2	Troponin C, skeletal muscle	P02585	9.5	0.998196	9.0609	66.1237	yes	yes
78			BFRF2	Human	TTN	Isoform 12 of Titin	Q8WZ42-12	158.5	0.998794	9.10975	62.8531	yes	yes
78			BFRF2	Human	PGM1	Phosphoglucomutase-1	P36871	1.5	0.954434	9.11108	57.8339	yes	yes
78			BFRF2	Human	SRL	Sarcalumenin	Q86TD4	1.5	0.954434	9.11108	57.8339	yes	yes
78			BFRF2	Human	MYBPC2	Myosin-binding protein C, fast-type	Q14324	7.5	0.974489	9.03092	57.4683	yes	yes
78			BFRF2	Human	MYLPF	Myosin regulatory light chain 2, skeletal muscle isoform	Q96A32	13.5	0.991703	9.06192	50.5554	yes	yes
78			BFRF2	Human	PGM1	Isoform 2 of Phosphoglucomutase-1	P36871-2	3.5	0.988699	8.75831	35.6177	yes	yes
78			BFRF2	Human	MYL1	Myosin light chain 1/3, skeletal muscle isoform	P05976	7	1	8.9316	32.9292	yes	yes
78			BFRF2	Human	MYH3	Myosin-3	P11055	3	1	8.64014	32.2145	yes	yes
78			BFRF2	Human	DES	Desmin	P17661	5.5	0.994985	8.82502	27.8271	yes	yes
78			BFRF2	Human	MYBPC1	Isoform 6 of Myosin-binding protein C, slow-type	Q00872-6	2	1	8.13954	24.769	yes	yes
78			BFRF2	Human	CKM	Creatine kinase M-type	P06732	15	0.996995	8.41063	23.1138	yes	yes
78			BFRF2	Human	MYH7B	Myosin-7B	A7E2Y1	4	0.964079	8.59016	22.1274	yes	yes
78			BFRF2	Human	PYGL	Glycogen phosphorylase, liver form	P06737	2	1	6.42438	6.16359	yes	yes
78			BFRF2	Human	ATP2A3	Isoform SERCA3E of Sarcoplasmic/endoplasmic reticulum calcium ATPase 3	Q93084-5	4.5	0.992774	6.89648	5.18353	yes	yes
78			BFRF2	Human	ATP2A2	Sarcoplasmic/endoplasmic reticulum calcium ATPase 2	P16615	10	0.993447	7.7581	1.16709	yes	yes
78			BFRF2	Human	PYGM	Glycogen phosphorylase, muscle form	P11217	10	1	7.95099	1.10427	yes	yes
78			BFRF2	Human	MYL3	Myosin light chain 3	P08590	3.5	0.988699	3.937	0.674992		yes
78			BFRF2	Human	TPM3	Tropomyosin alpha-3 chain	P06753	11.5	0.998747	6.24495	0.236195	yes	yes
78			BFRF2	Human	ACTA2	Actin, aortic smooth muscle	P62736	38	0.995616	5.86808	0.224064	yes	yes
78			BFRF2	Human	POTEF	POTE ankyrin domain family member F	A5A3E0	8.5	0.997772	7.67769	0.0677633	yes	yes
80	True late	Large Tegument Protein; EBV deubiquitinase/ deneddylase (functionally dominant)	BPLF1 1-1000	Human	IGKC	Ig kappa chain C region	P01834	2.5	0.979869	6.40404	26.2399	yes	yes
80			BPLF1 1-1000	Human	CACYBP	Calcyclin-binding protein	Q9HB71	1.5	0.954434	3.8143	12.16	yes	yes
80			BPLF1 1-1000	Human	IGHG3	Ig gamma-3 chain C region	P01860	1.5	0.954434	3.99881	1.74799	yes	yes
80			BPLF1 1-1000	Human	TAGLN2	Isoform 2 of Transgelin-2	P37802-2	1.5	0.954434	1.96639	1.7087	yes	yes
80			BPLF1 1-1000	Human	IGHG1	Ig gamma-1 chain C region	P01857	2	1	3.02181	1.63582	yes	yes
80			BPLF1 1-1000	Human	SERPINB9	Serpin B9	P50453	1.5	0.954434	2.93558	1.18774	yes	yes
80			BPLF1 1-1000	Human	NARS	Asparagine--tRNA ligase, cytoplasmic	O43776	4	0.964079	3.48773	0.663936		yes
80			BPLF1 1-1000	Human	FKBP4	Peptidyl-prolyl cis-trans isomerase FKBP4	Q02790	3.5	0.988699	3.21373	0.411747		yes
80			BPLF1 1-1000	Human	HPRT1	Hypoxanthine-guanine phosphoribosyltransferase	P00492	4	1	3.62591	0.176928		yes
80			BPLF1 1-1000	Human	LASP1	Isoform 2 of LIM and SH3 domain protein 1	Q14847-2	2.5	0.979869	3.25338	0.0584231		yes
81			BPLF1 501-1500	Human	MCM5	DNA replication licensing factor MCM5	P33992	1.5	0.954434	4.4099	5.29598	yes	yes
81			BPLF1 501-1500	Human	MCM6	DNA replication licensing factor MCM6	Q14566	2.5	0.979869	3.42216	5.18798	yes	yes
81			BPLF1 501-1500	Human	RBM38	RNA-binding protein 38	Q9H0Z9	1.5	0.954434	4.69712	3.05256	yes	yes
81			BPLF1 501-1500	Human	LBR	Lamin-B receptor	Q14739	1.5	0.954434	4.13527	2.49663	yes	yes
81			BPLF1 501-1500	Human	GDI1	Rab GDP dissociation inhibitor alpha	P31150	2	1	2.17169	1.5237	yes	yes
81			BPLF1 501-1500	Human	NIP7	60S ribosome subunit biogenesis protein NIP7 homolog	Q9Y221	1.5	0.954434	3.62454	1.51436	yes	yes
81			BPLF1 501-1500	Human	CYC1	Cytochrome c1, heme protein, mitochondrial	P08574	1.5	0.954434	2.8709	1.36564	yes	yes
81			BPLF1 501-1500	Human	INPP5D	Phosphatidylinositol 3,4,5-trisphosphate 5-phosphatase 1	Q92835	3	1	4.96624	1.17087	yes	yes
81			BPLF1 501-1500	Human	TUBB6	Tubulin beta-6 chain	Q9BUF5	3.5	0.988699	4.05308	0.950666	yes	yes
81			BPLF1 501-1500	Human	RPL10L	60S ribosomal protein L10-like	Q96L21	2	1	3.08225	0.929962		yes
81			BPLF1 501-1500	EBV	BFLF2	BFLF2	A0A0C7TCK2	3.5	0.988699	3.55939	0.782196		yes
81			BPLF1 501-1500	Human	RPF2	Ribosome production factor 2 homolog	Q9H7B2	2.5	0.979869	3.28044	0.774613		yes
81			BPLF1 501-1500	Human	PSMC4	26S protease regulatory subunit 6B	P43686	5	0.976021	3.43542	0.585106		yes
81			BPLF1 501-1500	Human	PDXK	Pyridoxal kinase	O00764	5.5	0.994985	3.0978	0.578372		yes
81			BPLF1 501-1500	Human	HNRNPC	Isoform C1 of Heterogeneous nuclear ribonucleoproteins C1/C2	P07910-2	5	1	3.68625	0.535979		yes
81			BPLF1 501-1500	Human	SF1	Isoform 5 of Splicing factor 1	Q15637-5	4.5	0.992774	3.34188	0.301199		yes
81			BPLF1 501-1500	Human	DDX1	ATP-dependent RNA helicase DDX1	Q92499	7	0.987138	3.9709	0.271433		yes
81			BPLF1 501-1500	Human	PCMT1	Isoform 2 of Protein-L-isoaspartate(D-aspartate) O-methyltransferase	P22061-2	14	0.996566	4.15316	0.254737	yes	yes
81			BPLF1 501-1500	EBV	BMLF1	BSLF2/BMLF1	A0A0C7TMP0	6.5	0.996317	4.00494	0.18016	yes	yes
81			BPLF1 501-1500	Human	SEC23B	Protein transport protein Sec23B	Q15437	7.5	0.99718	3.13238	0.169735		yes
81			BPLF1 501-1500	Human	LYAR	Cell growth-regulating nucleolar protein	Q9NX58	6	1	3.0788	0.168273		yes
81			BPLF1 501-1500	Human	PSMA2	Proteasome subunit alpha type-2	P25787	8.5	0.997772	3.20601	0.151665		yes
81			BPLF1 501-1500	Human	RPL17	Isoform 3 of 60S ribosomal protein L17	P18621-3	8	0.989993	3.17018	0.118148		yes
81			BPLF1 501-1500	Human	SRRM1	Serine/arginine repetitive matrix protein 1	Q8IYB3	7	0.987138	3.35381	0.0943196		yes
81			BPLF1 501-1500	Human	RPS10	40S ribosomal protein S10	P46783	3	1	3.07843	0.079347		yes
81			BPLF1 501-1500	Human	PSMA8	Proteasome subunit alpha type-7-like	Q8TAA3	6	1	3.22228	0.0531818		yes
82			BPLF1 1001-2000	Human	ITIH3	Inter-alpha-trypsin inhibitor heavy chain H3	Q06033	4	1	9.11108	94.4424	yes	yes
82			BPLF1 1001-2000	Human	FBLN1	Fibulin-1	P23142	3.5	0.988699	9.11108	88.3428	yes	yes
82			BPLF1 1001-2000	Human	SERPINA7	Thyroxine-binding globulin	P05543	2	1	9.11108	66.7809	yes	yes
82			BPLF1 1001-2000	Human	CLEC3B	Tetranectin	P05452	1.5	0.954434	9.11108	57.8339	yes	yes
82			BPLF1 1001-2000	Human	HGFAC	Hepatocyte growth factor activator	Q04756	1.5	0.954434	9.11108	57.8339	yes	yes
82			BPLF1 1001-2000	Human	SERPINF1	Pigment epithelium-derived factor	P36955	4.5	0.992774	8.31859	37.7771	yes	yes
82			BPLF1 1001-2000	Human	SERPINC1	Antithrombin-III	P01008	2.5	0.979869	8.45392	28.6014	yes	yes
82			BPLF1 1001-2000	Human	APOB	Apolipoprotein B-100	P04114	2.5	0.979869	4.35197	27.3147	yes	yes
82			BPLF1 1001-2000	Human	AFP	Alpha-fetoprotein	P02771	4.5	0.992774	8.6926	24.1011	yes	yes
82			BPLF1 1001-2000	Human	ITIH1	Inter-alpha-trypsin inhibitor heavy chain H1	P19827	1.5	0.954434	7.56238	20.7374	yes	yes
82			BPLF1 1001-2000	Human	C3	Complement C3	P01024	7.5	0.99718	6.97923	15.1282	yes	yes
82			BPLF1 1001-2000	Human	THBS1	Thrombospondin-1	P07996	3.5	0.988699	8.1691	13.1282	yes	yes
82			BPLF1 1001-2000	Human	GSN	Gelsolin	P06396	4.5	0.992774	7.20963	10.6784	yes	yes
82			BPLF1 1001-2000	Human	PZP	Pregnancy zone protein	P20742	4.5	0.934068	7.22808	2.23943	yes	yes
82			BPLF1 1001-2000	Human	C4A	Complement C4-A	P0C0L4	5	1	6.4486	2.11806	yes	yes
82			BPLF1 1001-2000	Human	FN1	Isoform 15 of Fibronectin	P02751-15	2.5	0.979869	4.75887	1.80238	yes	yes
82			BPLF1 1001-2000	Human	HBA1	Hemoglobin subunit alpha	P69905	10	1	6.40426	0.868504	yes	yes
82			BPLF1 1001-2000	Human	A2M	Alpha-2-macroglobulin	P01023	7	1	4.40139	0.839683	yes	yes
82			BPLF1 1001-2000	Human	ITIH2	Inter-alpha-trypsin inhibitor heavy chain H2	P19823	6	0.982859	5.67156	0.323506	yes	yes
83			BPLF1 1501-2500	EBV	BPLF1	Large tegument protein deneddylase	Q1HVH9	26	0.983502	7.8656	37.3884	yes	yes
83			BPLF1 1501-2500	Human	ALOX12B	Arachidonate 12-lipoxygenase, 12R-type	O75342	3.5	0.988699	2.28984	1.65964	yes	yes
83			BPLF1 1501-2500	Human	GGCT	Gamma-glutamylcyclotransferase	O75223	1.5	0.954434	1.42462	1.46776	yes	yes
84			BPLF1 2001-3000	EBV	BPLF1	Large tegument protein deneddylase	Q1HVH9	8.5	0.943602	2.45391	21.3776	yes	yes
84			BPLF1 2001-3000	Human	EVPL	Envoplakin	Q92817	2	1	6.87032	8.69801	yes	yes
84			BPLF1 2001-3000	Human	ANXA1	Annexin A1	P04083	3.5	0.988699	2.60271	5.62465	yes	yes
84			BPLF1 2001-3000	Human	A2ML1	Alpha-2-macroglobulin-like protein 1	A8K2U0	3	1	1.99344	5.00655	yes	yes
84			BPLF1 2001-3000	Human	POF1B	Isoform 1 of Protein POF1B	Q8WVV4-1	4	0.964079	2.74408	2.62726	yes	yes
84			BPLF1 2001-3000	Human	AHNAK	Neuroblast differentiation-associated protein AHNAK	Q09666	13	0.996038	4.40928	2.34894	yes	yes
84			BPLF1 2001-3000	Human	ALOX12B	Arachidonate 12-lipoxygenase, 12R-type	O75342	2	1	1.15383	1.25457	yes	yes
84			BPLF1 2001-3000	Human	HSPB1	Heat shock protein beta-1	P04792	4.5	0.992774	3.42468	0.889287		yes
84			BPLF1 2001-3000	Human	ANXA2	Isoform 2 of Annexin A2	P07355-2	5	1	3.18558	0.377872		yes
89	Early	Downregulates HLA	BNLF2a	Human	MYH2	Myosin-2	Q9UKX2	3.5	0.988699	0.138728	43.0065	yes	yes
89			BNLF2a	Human	CKM	Creatine kinase M-type	P06732	3.5	0.988699	1.83089	11.165	yes	yes
89			BNLF2a	Human	PEBP1	Phosphatidylethanolamine-binding protein 1	P30086	2	1	3.43247	1.5827	yes	yes
89			BNLF2a	Human	CFL1	Cofilin-1	P23528	3.5	0.988699	3.53684	0.690668		yes
90	Early	vPIC	BDLF4	Human	ALOX12B	Arachidonate 12-lipoxygenase, 12R-type	O75342	2.5	0.979869	1.5325	1.40265	yes	yes
90			BDLF4	Human	PEBP1	Phosphatidylethanolamine-binding protein 1	P30086	1.5	0.954434	2.479	1.37066	yes	yes
90			BDLF4	Human	AHNAK	Neuroblast differentiation-associated protein AHNAK	Q09666	3	0.940286	0.754587	1.1284	yes	yes
70	Latent		EBNA1	EBV	EBNA1	Epstein-Barr nuclear antigen 1	Q1HVF7	5.5	0.994985	9.11108	110.744	yes	yes
73	Latent		EBNA-LP	EBV	EBNA-LP	Epstein-Barr nuclear antigen leader protein	Q1HVI8	1.5	0.954434	9.11108	57.8339	yes	yes
74	Latent		EBNA3A	Human	WDR48	WD repeat-containing protein 48	Q8TAF3	5	0.976021	8.7243	42.2605	yes	yes
74			EBNA3A	Human	CKM	Creatine kinase M-type	P06732	5	1	2.68911	13.3447	yes	yes
74			EBNA3A	Human	RBPJ	Recombining binding protein suppressor of hairless	Q06330	2.5	0.979869	4.72706	9.6843	yes	yes
75	Latent		EBNA3B	Human	HBD	Hemoglobin subunit delta	P02042	1.5	0.954434	9.11108	57.8339	yes	yes
75			EBNA3B	Human	WDR48	WD repeat-containing protein 48	Q8TAF3	1.5	0.954434	2.52244	23.147	yes	yes
75			EBNA3B	Human	RBPJ	Recombining binding protein suppressor of hairless	Q06330	2.5	0.811278	4.72706	9.6843	yes	yes
75			EBNA3B	Human	HBB	Hemoglobin subunit beta	P68871	9	0.926819	8.0726	2.49771	yes	yes
75			EBNA3B	Human	HBA1	Hemoglobin subunit alpha	P69905	7.5	0.928362	4.68051	0.752146	yes	yes
76	Latent		EBNA3C	Human	RBPJ	Recombining binding protein suppressor of hairless	Q06330	3	0.940286	5.71428	10.6086	yes	yes

## Sheet: Number of interactors
Expt	Bait Symbol	Very High Cofidence Inteacting Proteins (VHCIP) - EBV	High Cofidence Inteacting Proteins (HCIP) - EBV	Very High Cofidence Inteacting Proteins (VHCIP) - Human	High Cofidence Inteacting Proteins (VHCIP) - Human
1	BZLF1	0	0	6	6
2	BRLF1	2	2	7	7
3	BDLF3.5	1	1	8	9
4	BALF5	1	1	1	1
5	BGLF3.5	0	0	3	3
6	BNLF2b	0	0	0	0
7	BKRF3	2	2	10	15
8	BVLF1.5	0	0	12	12
9	BLLF3	2	2	4	4
10	BRRF1	1	1	9	9
11	BFLF2	0	0	2	4
12	BGLF3	3	3	7	13
13	LF1	1	1	7	11
14	BSLF2/BMLF1 (SM)	1	1	24	45
15	BALF1/0	1	1	25	52
16	BFRF1	1	1	4	5
17	BMRF1	1	1	15	22
18	LF2	4	4	36	60
19	BGLF4	3	3	53	86
20	BGLF5	1	1	5	8
21	BFLF1	1	1	2	2
22	BXLF1	2	2	0	0
23	BALF3	1	1	3	7
24	BBLF2/3	0	0	6	7
25	BcRF1	1	1	21	45
26	BBLF4	1	1	9	20
27	BSLF1	4	4	5	15
28	BALF2	2	3	26	35
29	BNRF1	1	1	6	6
31	BBLF1	1	1	34	74
32	BLRF1	0	0	24	25
33	BFRF0.5	4	4	4	9
34	BKRF2	0	0	2	2
35	BLLF2	0	0	1	1
36	BLRF2	1	1	1	3
37	BCRF1	0	0	4	4
38	BFRF3	2	2	1	2
39	BKRF4	0	0	12	21
40	BSRF1	2	2	0	0
41	BZLF2	1	1	1	2
42	BDLF3	1	1	1	2
43	BILF2	0	0	2	2
44	BXRF1	0	0	4	4
45	BBRF2	2	2	1	2
46	BDLF1	1	1	0	1
47	BILF1	0	0	29	53
48	BGLF2	3	3	18	24
49	BdRF1	0	0	1	1
50	BMRF2	0	0	1	1
51	BORF1	1	1	0	0
52	BTRF1	1	1	2	2
53	BBRF3	0	0	0	0
54	BDLF2	0	0	5	5
55	BGLF1	1	1	0	0
56	BRRF2	1	1	1	1
57	BVRF1	1	1	0	0
58	BVRF2	1	1	4	8
59	BBRF1	1	1	0	0
60	BGRF1/BDRF1	4	4	0	0
61	BXLF2	0	0	4	4
62	BALF4	1	1	7	9
63	BLLF1	0	1	2	3
64	BOLF1	3	3	34	39
65	BcLF1	1	1	0	0
66	BALF1	0	0	1	1
67	BHRF1	4	8	254	444
68	BARF1	1	1	9	13
69	LMP1	0	0	0	0
70	EBNA1	1	1	0	0
72	LMP2A	0	0	0	0
73	EBNA-LP	1	1	0	0
74	EBNA3A	0	0	3	3
75	EBNA3B	0	0	5	5
76	pEBNA3C	0	0	1	1
77	BaRF1	1	1	2	3
78	BFRF2	0	0	44	45
79	BORF2	0	0	0	0
80	BPLF1 1-1000	0	0	6	10
81	BPLF1 501-1500	1	2	10	24
82	BPLF1 1001-2000	0	0	19	19
83	BPLF1 1501-2500	1	1	2	2
84	BPLF1 2001-3000	1	1	6	8
85	BPLF1 3001-3149	0	0	0	0
89	BNLF2a	0	0	3	4
90	BDLF4	0	0	3	3
	Total	83	90	884	1398

## Sheet: CompPass output unfiltered
Sample #	Bait Symbol	Prey species	Prey GeneID	Prey Protein Name	Prey Uniprot or Trembl	Average PSM	Entropy	ZScore	NWD Score	Filtered interactor (VHCIP)	Filtered interactor (HCIP)
1	BZLF1	Human	INA	Alpha-internexin	Q16352	5	0	9.11108	3.77188
1	BZLF1	Human	MYADM	Myeloid-associated differentiation marker	Q96S97	4	0	9.11108	3.37367
1	BZLF1	Human	NEFL	Neurofilament light polypeptide	P07196	2	0	9.11108	2.38555
1	BZLF1	Human	MYO1C	Unconventional myosin-Ic	O00159	7	0	8.61901	1.26613
1	BZLF1	Human	VIM	Vimentin	P08670	44	0	8.44346	1.05244
1	BZLF1	Human	MYH10	Isoform 4 of Myosin-10	P35580-4	34	0	8.05915	0.655803
1	BZLF1	Human	GNAI2	Guanine nucleotide-binding protein G(i) subunit alpha-2	P04899	5	0	7.79794	2.27102
1	BZLF1	Human	CTSA	Lysosomal protective protein	P10619	2	0	7.42463	1.07241
1	BZLF1	Human	HSPA1B	Heat shock 70 kDa protein 1B	P0DMV9	7	0	6.19723	0.265793
1	BZLF1	Human	MYO1D	Unconventional myosin-Id	O94832	2	0	6.05566	0.628958
1	BZLF1	Human	ACTA1	Actin, alpha skeletal muscle	P68133	16	0	5.6398	4.01258
1	BZLF1	Human	ACTG1	Actin, cytoplasmic 2	P63261	26.5	0.474838	5.44207	0.150752
1	BZLF1	Human	GFPT1	Glutamine--fructose-6-phosphate aminotransferase [isomerizing] 1	Q06210	1	0	5.19728	0.735556
1	BZLF1	Human	PAWR	PRKC apoptosis WT1 regulator protein	Q96IZ0	1	0	5.19728	0.735556
1	BZLF1	Human	DBN1	Isoform 3 of Drebrin	Q16643-3	4.5	0.60984	4.71497	0.517201
1	BZLF1	Human	IL36G	Interleukin-36 gamma	Q9NZH8	1	0	4.47345	0.590989
1	BZLF1	Human	PIP	Prolactin-inducible protein	P12273	2	1	4.20478	1.81546	1	1
1	BZLF1	Human	CNPY2	Protein canopy homolog 2	Q9Y2B0	1	1	3.9764	4.1218
1	BZLF1	Human	CEP250	Centrosome-associated protein CEP250	Q9BV73	1	0	3.9764	0.498365
1	BZLF1	Human	SOD1	Superoxide dismutase [Cu-Zn]	P00441	1.5	0.954434	3.67064	1.3102	1	1
1	BZLF1	EBV	BZLF1	BZLF1	A0A060A624	3	0	3.33016	0.129702
1	BZLF1	Human	MTPN	Myotrophin	P58546	1	0	3.2572	0.436716
1	BZLF1	Human	VDAC2	Isoform 1 of Voltage-dependent anion-selective channel protein 2	P45880-1	2	0	3.20725	0.222648
1	BZLF1	Human	ZC3H14	Zinc finger CCCH domain-containing protein 14	Q6PJT7	1	0	3.08411	0.346983
1	BZLF1	Human	GSPT1	Isoform 3 of Eukaryotic peptide chain release factor GTP-binding subunit ERF3A	P15170-3	1	0	2.7303	0.394244
1	BZLF1	Human	CST6	Cystatin-M	Q15828	1	0	2.66982	0.507563
1	BZLF1	Human	PARK7	Protein deglycase DJ-1	Q99497	3	1	2.62484	0.165197
1	BZLF1	Human	IGHG3	Ig gamma-3 chain C region	P01860	1	1	2.54625	1.42723
1	BZLF1	Human	ARPC4	Isoform 3 of Actin-related protein 2/3 complex subunit 4	P59998-3	2	0	2.52608	0.0997931
1	BZLF1	Human	CALM1	Calmodulin	P62158	3.5	0.696212	2.40266	0.179141
1	BZLF1	Human	ACTA2	Actin, aortic smooth muscle	P62736	19.5	0.640257	2.20417	0.160508
1	BZLF1	Human	SBSN	Suprabasin	Q6UWP8	1	0	2.1655	0.32639
1	BZLF1	Human	HSPB1	Heat shock protein beta-1	P04792	3	1	2.11343	0.7261
1	BZLF1	Human	NCCRP1	F-box only protein 50	Q6ZVX7	1	0	2.10042	0.371151
1	BZLF1	Human	MARCKSL1	MARCKS-related protein	P49006	3	0	1.77539	0.161854
1	BZLF1	Human	XP32	Skin-specific protein 32	Q5T750	2.5	0.979869	1.71495	0.201078
1	BZLF1	Human	PSMB7	Proteasome subunit beta type-7	Q99436	2	0	1.68106	0.0936377
1	BZLF1	Human	RCC2	Protein RCC2	Q9P258	1	0	1.67304	0.267842
1	BZLF1	Human	CDSN	Corneodesmosin	Q15517	3.5	0.988699	1.58017	0.36394
1	BZLF1	Human	PEBP1	Phosphatidylethanolamine-binding protein 1	P30086	1	1	1.52554	1.11914
1	BZLF1	Human	DES	Desmin	P17661	1	0	1.48682	0.845567
1	BZLF1	Human	RPL37A	60S ribosomal protein L37a	P61513	2.5	0.979869	1.46206	0.123382
1	BZLF1	Human	MYL6	Myosin light polypeptide 6	P60660	4	0.650022	1.45361	0.0911029
1	BZLF1	Human	VDAC1	Voltage-dependent anion-selective channel protein 1	P21796	1	0	1.43356	0.18795
1	BZLF1	Human	GGCT	Gamma-glutamylcyclotransferase	O75223	1.5	0.954434	1.42462	1.46776	1	1
1	BZLF1	Human	CALML3	Calmodulin-like protein 3	P27482	1	1	1.36485	0.840345
1	BZLF1	Human	IGHG1	Ig gamma-1 chain C region	P01857	1	1	1.3264	1.1567
1	BZLF1	Human	HBE1	Hemoglobin subunit epsilon	P02100	1	0	1.30409	0.118728
1	BZLF1	Human	AHNAK	Neuroblast differentiation-associated protein AHNAK	Q09666	4.5	0.992774	1.30279	1.382	1	1
1	BZLF1	Human	HN1L	Isoform 3 of Hematological and neurological expressed 1-like protein	Q9H910-3	1	0	1.30191	0.196812
1	BZLF1	Human	RBM34	RNA-binding protein 34	P42696	1	0	1.25719	0.197299
1	BZLF1	Human	CALU	Isoform 4 of Calumenin	O43852-4	1	0	1.09847	0.110285
1	BZLF1	Human	HNRNPC	Isoform C1 of Heterogeneous nuclear ribonucleoproteins C1/C2	P07910-2	2	0	1.08599	0.169962
1	BZLF1	Human	SUMO3	Isoform 2 of Small ubiquitin-related modifier 3	P55854-2	1	0	1.05854	0.110993
1	BZLF1	Human	GOT1	Aspartate aminotransferase, cytoplasmic	P17174	1	0	1.02644	0.166279
1	BZLF1	Human	CLTA	Isoform Non-brain of Clathrin light chain A	P09496-2	2.5	0.979869	0.988994	0.0362117
1	BZLF1	Human	ARPC2	Actin-related protein 2/3 complex subunit 2	O15144	1	0	0.974017	0.146719
1	BZLF1	Human	CBX3	Chromobox protein homolog 3	Q13185	1	1	0.944649	0.149197
1	BZLF1	Human	LMNB2	Lamin-B2	Q03252	1	0	0.930758	0.10041
1	BZLF1	Human	AZGP1	Zinc-alpha-2-glycoprotein	P25311	2	0.881291	0.924141	0.245133
1	BZLF1	Human	MTAP	Isoform 2 of S-methyl-5'-thioadenosine phosphorylase	Q13126-2	1	0	0.917361	0.0853845
1	BZLF1	Human	A2ML1	Alpha-2-macroglobulin-like protein 1	A8K2U0	1.5	0.954434	0.885971	3.54017	1	1
1	BZLF1	Human	ARHGDIA	Rho GDP-dissociation inhibitor 1	P52565	1	1	0.868239	0.121946
1	BZLF1	Human	MYL6B	Myosin light chain 6B	P14649	2	1	0.861505	0.0435005
1	BZLF1	Human	ATP6V0C	V-type proton ATPase 16 kDa proteolipid subunit	P27449	2	0	0.845262	0.249026
1	BZLF1	Human	POF1B	Isoform 1 of Protein POF1B	Q8WVV4-1	1.5	0.954434	0.841577	1.60886	1	1
1	BZLF1	Human	STMN2	Isoform 2 of Stathmin-2	Q93045-2	1	1	0.82959	0.199522
1	BZLF1	Human	DPP3	Dipeptidyl peptidase 3	Q9NY33	1	0	0.826381	0.118727
1	BZLF1	Human	LSM2	U6 snRNA-associated Sm-like protein LSm2	Q9Y333	2	1	0.821276	0.0329576
1	BZLF1	Human	HAL	Histidine ammonia-lyase	P42357	1	0	0.791644	0.247939
1	BZLF1	Human	COLGALT1	Procollagen galactosyltransferase 1	Q8NBJ5	1	1	0.76014	0.146238
1	BZLF1	Human	ARHGDIB	Rho GDP-dissociation inhibitor 2	P52566	1	0	0.734192	0.0645671
1	BZLF1	Human	BASP1	Brain acid soluble protein 1	P80723	3	0	0.72729	0.132137
1	BZLF1	Human	MYL3	Myosin light chain 3	P08590	1	0	0.719259	0.147447
1	BZLF1	Human	H2AFV	Histone H2A.V	Q71UI9	1	0	0.676059	0.0794869
1	BZLF1	Human	LASP1	LIM and SH3 domain protein 1	Q14847	1	0	0.624638	0.115364
1	BZLF1	Human	HBB	Hemoglobin subunit beta	P68871	1	1	0.609149	0.832571
1	BZLF1	Human	TPI1	Triosephosphate isomerase	P60174	3	1	0.60417	0.0786615
1	BZLF1	Human	PRSS3	Trypsin-3	P35030	1	1	0.601386	0.0533503
1	BZLF1	Human	LYZ	Lysozyme C	P61626	1	1	0.601386	0.0533503
1	BZLF1	Human	TP53BP1	Isoform 2 of Tumor suppressor p53-binding protein 1	Q12888-2	1.5	0.954434	0.599548	0.164442
1	BZLF1	Human	CAPZA1	F-actin-capping protein subunit alpha-1	P52907	4.5	0.60984	0.554448	0.0780154
1	BZLF1	Human	RPL31	60S ribosomal protein L31	P62899	1	0	0.551428	0.0514725
1	BZLF1	Human	TXN	Thioredoxin	P10599	2	1	0.511438	0.0554791
1	BZLF1	Human	MYL12B	Myosin regulatory light chain 12B	O14950	3	0.749595	0.4962	0.0607998
1	BZLF1	Human	TAF10	Transcription initiation factor TFIID subunit 10	Q12962	1	0	0.491801	0.0949025
1	BZLF1	Human	PLS3	Plastin-3	P13797	2	0	0.488893	0.0738874
1	BZLF1	Human	CLTA	Clathrin light chain A	P09496	2.5	0.979869	0.487927	0.0663223
1	BZLF1	Human	LSM8	U6 snRNA-associated Sm-like protein LSm8	O95777	1	0	0.481889	0.0858506
1	BZLF1	Human	VCL	Vinculin	P18206	1	0	0.470162	0.162041
1	BZLF1	Human	SLAIN2	SLAIN motif-containing protein 2	Q9P270	1	0	0.464774	0.123474
1	BZLF1	Human	ANXA2	Isoform 2 of Annexin A2	P07355-2	1.5	0.954434	0.462275	0.206969
1	BZLF1	Human	THOC1	THO complex subunit 1	Q96FV9	1	0	0.451353	0.116097
1	BZLF1	Human	CSE1L	Exportin-2	P55060	1	0	0.446716	0.124434
1	BZLF1	Human	RIF1	Telomere-associated protein RIF1	Q5UIP0	1	0	0.443277	0.145399
1	BZLF1	Human	RPL8	60S ribosomal protein L8	P62917	7	0.948078	0.443121	0.0934182
1	BZLF1	Human	C7orf50	Uncharacterized protein C7orf50	Q9BRJ6	1	0	0.417436	0.0977888
1	BZLF1	Human	C12orf43	Uncharacterized protein C12orf43	Q96C57	1	0	0.407226	0.104343
1	BZLF1	Human	POTEF	POTE ankyrin domain family member F	A5A3E0	2.5	0.979869	0.40634	0.0367498
1	BZLF1	Human	LSM3	U6 snRNA-associated Sm-like protein LSm3	P62310	1	1	0.397182	0.0597911
1	BZLF1	Human	ALOX12B	Arachidonate 12-lipoxygenase, 12R-type	O75342	1	1	0.396489	0.887117
1	BZLF1	Human	PYGM	Glycogen phosphorylase, muscle form	P11217	1	0	0.39508	0.145058
1	BZLF1	Human	RFC1	Replication factor C subunit 1	P35251	1	0	0.370051	0.115672
1	BZLF1	Human	PELP1	Proline-, glutamic acid- and leucine-rich protein 1	Q8IZL8	1	1	0.321503	0.18991
1	BZLF1	Human	MDH1	Isoform 3 of Malate dehydrogenase, cytoplasmic	P40925-3	1	0	0.319617	0.0758255
1	BZLF1	Human	OGFR	Opioid growth factor receptor	Q9NZT2	1	0	0.316322	0.110836
1	BZLF1	Human	YWHAH	14-3-3 protein eta	Q04917	1	0	0.308079	0.0705974
1	BZLF1	Human	PSMB5	Proteasome subunit beta type-5	P28074	1	0	0.306157	0.0860596
1	BZLF1	Human	FLNB	Isoform 8 of Filamin-B	O75369-8	1	0	0.282938	0.122366
1	BZLF1	Human	CDV3	Protein CDV3 homolog	Q9UKY7	1	0	0.272581	0.105135
1	BZLF1	Human	WWP2	NEDD4-like E3 ubiquitin-protein ligase WWP2	O00308	1	0	0.269959	0.0799922
1	BZLF1	Human	H2AFJ	Isoform 2 of Histone H2A.J	Q9BTM1-2	4	0.852405	0.267512	0.0575267
1	BZLF1	Human	MARCKS	Myristoylated alanine-rich C-kinase substrate	P29966	1.5	0.954434	0.266478	0.0715881
1	BZLF1	Human	RTN4	Reticulon-4	Q9NQC3	1	0	0.252668	0.0633581
1	BZLF1	Human	USP39	U4/U6.U5 tri-snRNP-associated protein 2	Q53GS9	1	1	0.251076	0.0711131
1	BZLF1	Human	RPS3	40S ribosomal protein S3	P23396	1	1	0.247041	0.0499063
1	BZLF1	Human	ATP5I	ATP synthase subunit e, mitochondrial	P56385	1	0	0.246116	0.0454147
1	BZLF1	Human	FBL	rRNA 2'-O-methyltransferase fibrillarin	P22087	1	0	0.240386	0.0814443
1	BZLF1	Human	EXOSC7	Exosome complex component RRP42	Q15024	1	0	0.239251	0.0534976
1	BZLF1	Human	EXOSC9	Isoform 2 of Exosome complex component RRP45	Q06265-2	1	0	0.239049	0.0701241
1	BZLF1	Human	RPL27A	60S ribosomal protein L27a	P46776	2	1	0.206219	0.0439679
1	BZLF1	Human	HBA1	Hemoglobin subunit alpha	P69905	1	0	0.198739	0.128644
1	BZLF1	Human	STMN1	Isoform 2 of Stathmin	P16949-2	1	1	0.197225	0.0580975
1	BZLF1	Human	EIF3G	Eukaryotic translation initiation factor 3 subunit G	O75821	2	0	0.190556	0.0653908
1	BZLF1	Human	RPL29	60S ribosomal protein L29	P47914	4	1	0.178693	0.0811081
1	BZLF1	Human	CALR	Calreticulin	P27797	1	0	0.177221	0.0702548
1	BZLF1	Human	PSMB6	Proteasome subunit beta type-6	P28072	2.5	0.979869	0.154135	0.0325128
1	BZLF1	Human	LASP1	Isoform 2 of LIM and SH3 domain protein 1	Q14847-2	1	0	0.146219	0.0471858
1	BZLF1	Human	RPL35	60S ribosomal protein L35	P42766	3	1	0.138511	0.0737493
1	BZLF1	Human	PKLR	Pyruvate kinase PKLR	P30613	1	0	0.124653	0.0304346
1	BZLF1	Human	RNPS1	RNA-binding protein with serine-rich domain 1	Q15287	1	0	0.101513	0.053255
1	BZLF1	Human	RPL31	Isoform 2 of 60S ribosomal protein L31	P62899-2	3.5	0.988699	0.0963684	0.0689215
1	BZLF1	Human	BCL2L2	Isoform 3 of Bcl-2-like protein 2	Q92843-2	1	1	0.0942709	0.0208405
1	BZLF1	Human	ARPC1B	Actin-related protein 2/3 complex subunit 1B	O15143	1	1	0.0802666	0.0380602
1	BZLF1	Human	ALYREF	THO complex subunit 4	Q86V81	2	1	0.0689234	0.0626836
1	BZLF1	Human	FAU	40S ribosomal protein S30	P62861	2.5	0.979869	0.0687017	0.0727637
1	BZLF1	Human	ENO1	Alpha-enolase	P06733	9	0.991992	0.0663868	0.116939
1	BZLF1	Human	SRPK2	Isoform 2 of SRSF protein kinase 2	P78362-2	1	0	0.0579893	0.0742259
1	BZLF1	Human	NUDT5	ADP-sugar pyrophosphatase	Q9UKK9	1	1	0.0440627	0.0746086
1	BZLF1	Human	TALDO1	Transaldolase	P37837	1	1	0.0436099	0.0398599
1	BZLF1	Human	LIMA1	Isoform 4 of LIM domain and actin-binding protein 1	Q9UHB6-4	1	0	0.0418363	0.107028
1	BZLF1	Human	PNP	Purine nucleoside phosphorylase	P00491	1	0	0.0353293	0.0893423
1	BZLF1	Human	HIST2H2BC	Putative histone H2B type 2-C	Q6DN03	1	0	0.0227375	0.0477065
1	BZLF1	Human	MEA1	Male-enhanced antigen 1	Q16626	1	1	0.0165419	0.0575946
1	BZLF1	Human	UBC	Polyubiquitin-C	P0CG48	5	1	0.0148915	0.0535388
1	BZLF1	Human	NSFL1C	Isoform 3 of NSFL1 cofactor p47	Q9UNZ2-5	1	1	0.00531871	0.123873
1	BZLF1	Human	IGLL5	Immunoglobulin lambda-like polypeptide 5	B9A064	1	1	0	0.0715423
1	BZLF1	Human	ATP6V1A	V-type proton ATPase catalytic subunit A	P38606	1	0	-0.0135621	0.0897417
1	BZLF1	Human	GARS	Glycine--tRNA ligase	P41250	1	0	-0.0272882	0.0642416
1	BZLF1	Human	HSPE1	10 kDa heat shock protein, mitochondrial	P61604	4	1	-0.0274257	0.0517037
1	BZLF1	Human	RPS26P11	Putative 40S ribosomal protein S26-like 1	Q5JNZ5	1.5	0.954434	-0.0381989	0.0569808
1	BZLF1	Human	BUB3	Mitotic checkpoint protein BUB3	O43684	2	1	-0.0788869	0.0491104
1	BZLF1	Human	SMARCB1	SWI/SNF-related matrix-associated actin-dependent regulator of chromatin subfamily B member 1	Q12824	1	1	-0.0883863	0.0253272
1	BZLF1	Human	THOC2	THO complex subunit 2	Q8NI27	1	0	-0.0886443	0.0787791
1	BZLF1	Human	POLR2A	DNA-directed RNA polymerase II subunit RPB1	P24928	1	0	-0.0893688	0.102037
1	BZLF1	Human	ALDH9A1	4-trimethylaminobutyraldehyde dehydrogenase	P49189	1	0	-0.0912465	0.0660449
1	BZLF1	Human	WIPF1	Isoform 3 of WAS/WASL-interacting protein family member 1	O43516-3	1	1	-0.109298	0.0986557
1	BZLF1	Human	NOP2	Isoform 4 of Probable 28S rRNA (cytosine(4447)-C(5))-methyltransferase	P46087-4	8	0.959687	-0.112559	0.0947713
1	BZLF1	Human	EIF3I	Eukaryotic translation initiation factor 3 subunit I	Q13347	2	0	-0.115677	0.0804176
1	BZLF1	Human	MDH2	Malate dehydrogenase, mitochondrial	P40926	4	1	-0.116952	0.0979741
1	BZLF1	Human	EIF3E	Eukaryotic translation initiation factor 3 subunit E	P60228	2	0	-0.119174	0.0866414
1	BZLF1	Human	PSMA3	Proteasome subunit alpha type-3	P25788	2.5	0.979869	-0.119455	0.051733
1	BZLF1	Human	DLST	Dihydrolipoyllysine-residue succinyltransferase component of 2-oxoglutarate dehydrogenase complex, mitochondrial	P36957	4.5	0.992774	-0.13395	0.0575093
1	BZLF1	Human	RPS8	40S ribosomal protein S8	P62241	7	0.987138	-0.152301	0.0778683
1	BZLF1	Human	HDAC2	Histone deacetylase 2	Q92769	1	1	-0.152697	0.0641843
1	BZLF1	Human	GDI2	Rab GDP dissociation inhibitor beta	P50395	1	0	-0.157836	0.0570738
1	BZLF1	Human	STRAP	Isoform 2 of Serine-threonine kinase receptor-associated protein	Q9Y3F4-2	2	1	-0.158412	0.0621177
1	BZLF1	Human	ARL6IP4	ADP-ribosylation factor-like protein 6-interacting protein 4	Q66PJ3	1	0	-0.171956	0.0530773
1	BZLF1	Human	MAT2A	S-adenosylmethionine synthase isoform type-2	P31153	1	1	-0.183438	0.0455813
1	BZLF1	Human	RPL24	60S ribosomal protein L24	P83731	4	0.964079	-0.188575	0.0553539
1	BZLF1	Human	LRRFIP1	Leucine-rich repeat flightless-interacting protein 1	Q32MZ4	2.5	0.979869	-0.190712	0.0972145
1	BZLF1	Human	EIF6	Eukaryotic translation initiation factor 6	P56537	1	1	-0.19373	0.0608585
1	BZLF1	Human	EML4	Echinoderm microtubule-associated protein-like 4	Q9HC35	1.5	0.954434	-0.214005	0.0703565
1	BZLF1	Human	RPS23	40S ribosomal protein S23	P62266	1	1	-0.226317	0.0260429
1	BZLF1	Human	EZR	Ezrin	P15311	2	1	-0.227407	0.0655179
1	BZLF1	Human	RPL22	60S ribosomal protein L22	P35268	2.5	0.979869	-0.22853	0.0489213
1	BZLF1	Human	DYNLRB1	Dynein light chain roadblock-type 1	Q9NP97	1	0	-0.247336	0.0409035
1	BZLF1	Human	HVCN1	Voltage-gated hydrogen channel 1	Q96D96	1	0	-0.25035	0.0497199
1	BZLF1	Human	FLNA	Filamin-A	P21333	6.5	0.966619	-0.255597	0.128129
1	BZLF1	Human	HNRNPUL1	Heterogeneous nuclear ribonucleoprotein U-like protein 1	Q9BUJ2	16	1	-0.260042	0.14514
1	BZLF1	Human	RPL15	60S ribosomal protein L15	P61313	2	1	-0.260703	0.0667888
1	BZLF1	Human	WDR5	WD repeat-containing protein 5	P61964	1	0	-0.26245	0.0545743
1	BZLF1	Human	RRP1B	Ribosomal RNA processing protein 1 homolog B	Q14684	1	0	-0.263238	0.066599
1	BZLF1	Human	YBX1	Nuclease-sensitive element-binding protein 1	P67809	4	0.964079	-0.264846	0.0695565
1	BZLF1	Human	RPL18	60S ribosomal protein L18	Q07020	7	1	-0.292968	0.0929078
1	BZLF1	Human	RPL36	60S ribosomal protein L36	Q9Y3U8	2.5	0.811278	-0.301505	0.0742877
1	BZLF1	Human	SNRNP70	U1 small nuclear ribonucleoprotein 70 kDa	P08621	8.5	0.997772	-0.309031	0.124482
1	BZLF1	Human	EXOSC6	Exosome complex component MTR3	Q5RKV6	1	0	-0.309915	0.0761186
1	BZLF1	Human	TKT	Isoform 2 of Transketolase	P29401-2	2.5	0.979869	-0.317196	0.0729576
1	BZLF1	Human	EEF2	Elongation factor 2	P13639	1	0	-0.323174	0.078748
1	BZLF1	Human	LSP1	Isoform 3 of Lymphocyte-specific protein 1	P33241-3	1	1	-0.329054	0.117033
1	BZLF1	EBV	BNRF1	FGAM-synthase	A0A0C7T190	1	0	-0.340135	0.101703
1	BZLF1	Human	RPL7A	60S ribosomal protein L7a	P62424	9.5	0.983708	-0.348482	0.0964831
1	BZLF1	Human	PRKCSH	Glucosidase 2 subunit beta	P14314	3.5	0.988699	-0.352343	0.0735236
1	BZLF1	Human	THRAP3	Thyroid hormone receptor-associated protein 3	Q9Y2W1	1.5	0.954434	-0.355489	0.0471189
1	BZLF1	Human	C11orf98	Uncharacterized protein C11orf98	E9PRG8	1	1	-0.358868	0.0312401
1	BZLF1	Human	RPLP2	60S acidic ribosomal protein P2	P05387	11	0.950338	-0.362467	0.106945
1	BZLF1	Human	EIF4B	Eukaryotic translation initiation factor 4B	P23588	1	0	-0.362975	0.0731209
1	BZLF1	Human	MAP4	Microtubule-associated protein 4	P27816	12.5	0.990375	-0.36414	0.12088
1	BZLF1	Human	RPS6	40S ribosomal protein S6	P62753	4	1	-0.372463	0.0735464
1	BZLF1	Human	HIST1H3A	Histone H3.1	P68431	2.5	0.979869	-0.374679	0.0480422
1	BZLF1	Human	RPL13A	60S ribosomal protein L13a	P40429	3.5	0.988699	-0.375339	0.0924316
1	BZLF1	Human	GAPDH	Glyceraldehyde-3-phosphate dehydrogenase	P04406	6	1	-0.3779	0.0798215
1	BZLF1	Human	RPL32	60S ribosomal protein L32	P62910	1	0	-0.379707	0.0633402
1	BZLF1	Human	CDC37	Hsp90 co-chaperone Cdc37	Q16543	1	1	-0.386078	0.0863756
1	BZLF1	Human	TRA2A	Transformer-2 protein homolog alpha	Q13595	1	0	-0.386561	0.0456204
1	BZLF1	Human	YBX3	Y-box-binding protein 3	P16989	2.5	0.979869	-0.393107	0.0571037
1	BZLF1	Human	RPL7	60S ribosomal protein L7	P18124	7	1	-0.40099	0.0869217
1	BZLF1	Human	PSMA7	Proteasome subunit alpha type-7	O14818	2	0.881291	-0.401148	0.0445844
1	BZLF1	Human	ATP1A1	Sodium/potassium-transporting ATPase subunit alpha-1	P05023	1	0	-0.40198	0.0662326
1	BZLF1	Human	NCL	Nucleolin	P19338	25	0.99889	-0.406757	0.140056
1	BZLF1	Human	ALDOC	Fructose-bisphosphate aldolase C	P09972	3.5	0.988699	-0.407131	0.0985145
1	BZLF1	Human	RSL1D1	Ribosomal L1 domain-containing protein 1	O76021	2.5	0.979869	-0.409163	0.0692676
1	BZLF1	Human	GOT2	Aspartate aminotransferase, mitochondrial	P00505	1	0	-0.413803	0.0627405
1	BZLF1	Human	RPLP1	60S acidic ribosomal protein P1	P05386	1	0	-0.422754	0.0481216
1	BZLF1	Human	RPL21	60S ribosomal protein L21	P46778	3	0.940286	-0.423819	0.0885119
1	BZLF1	Human	SF3A3	Splicing factor 3A subunit 3	Q12874	1	0	-0.427422	0.0534384
1	BZLF1	Human	POTEI	POTE ankyrin domain family member I	P0CG38	1.5	0.954434	-0.428448	0.0637082
1	BZLF1	Human	TPM3	Tropomyosin alpha-3 chain	P06753	1	1	-0.430042	0.06965
1	BZLF1	Human	EBNA1BP2	Probable rRNA-processing protein EBP2	Q99848	1	1	-0.433554	0.0544625
1	BZLF1	Human	ARPC4	Isoform 2 of Actin-related protein 2/3 complex subunit 4	P59998-2	1	1	-0.449787	0.0386032
1	BZLF1	Human	RPL12	60S ribosomal protein L12	P30050	3	1	-0.452641	0.0553917
1	BZLF1	Human	EPS15	Epidermal growth factor receptor substrate 15	P42566	1	0	-0.453349	0.0679561
1	BZLF1	Human	RPL34	60S ribosomal protein L34	P49207	1.5	0.954434	-0.458012	0.0436094
1	BZLF1	Human	RPL23A	60S ribosomal protein L23a	P62750	3.5	0.988699	-0.459651	0.077595
1	BZLF1	Human	LDHB	L-lactate dehydrogenase B chain	P07195	4	1	-0.459775	0.0706438
1	BZLF1	Human	P4HB	Protein disulfide-isomerase	P07237	1.5	0.954434	-0.462692	0.0556139
1	BZLF1	Human	MYBBP1A	Isoform 2 of Myb-binding protein 1A	Q9BQG0-2	1	1	-0.463225	0.0875911
1	BZLF1	Human	KARS	Isoform Mitochondrial of Lysine--tRNA ligase	Q15046-2	9.5	0.983708	-0.466794	0.105636
1	BZLF1	Human	PDHX	Pyruvate dehydrogenase protein X component, mitochondrial	O00330	1.5	0.954434	-0.471013	0.0614962
1	BZLF1	Human	HIST1H1D	Histone H1.3	P16402	3	1	-0.485658	0.050584
1	BZLF1	Human	PSMA2	Proteasome subunit alpha type-2	P25787	1.5	0.954434	-0.487264	0.0637119
1	BZLF1	Human	TPM4	Tropomyosin alpha-4 chain	P67936	1	1	-0.495023	0.0507919
1	BZLF1	Human	ACAA2	3-ketoacyl-CoA thiolase, mitochondrial	P42765	1	0	-0.502512	0.0714353
1	BZLF1	Human	SLC9A3R1	Na(+)/H(+) exchange regulatory cofactor NHE-RF1	O14745	1	1	-0.504963	0.051253
1	BZLF1	Human	RPS26	40S ribosomal protein S26	P62854	1	1	-0.507414	0.0388557
1	BZLF1	Human	DYNC1LI1	Cytoplasmic dynein 1 light intermediate chain 1	Q9Y6G9	1	0	-0.508419	0.0650591
1	BZLF1	Human	CANX	Isoform 2 of Calnexin	P27824-2	1.5	0.954434	-0.50872	0.0563632
1	BZLF1	Human	PRRC2A	Protein PRRC2A	P48634	1	1	-0.508932	0.111489
1	BZLF1	Human	SSBP1	Single-stranded DNA-binding protein, mitochondrial	Q04837	3	0.940286	-0.509445	0.0502293
1	BZLF1	Human	YWHAG	14-3-3 protein gamma	P61981	1.5	0.954434	-0.510235	0.0409313
1	BZLF1	Human	TNRC6B	Trinucleotide repeat-containing gene 6B protein	Q9UPQ9	1	1	-0.51462	0.0886875
1	BZLF1	Human	RRBP1	Ribosome-binding protein 1	Q9P2E9	1.5	0.954434	-0.52146	0.10449
1	BZLF1	Human	FAM103A1	RNMT-activating mini protein	Q9BTL3	1	0	-0.524922	0.0591942
1	BZLF1	Human	RPL5	60S ribosomal protein L5	P46777	2.5	0.979869	-0.530205	0.104551
1	BZLF1	Human	HNRNPA2B1	Heterogeneous nuclear ribonucleoproteins A2/B1	P22626	18	0.946647	-0.530539	0.111758
1	BZLF1	Human	DAZAP1	DAZ-associated protein 1	Q96EP5	1	0	-0.534441	0.056612
1	BZLF1	Human	SUPT16H	FACT complex subunit SPT16	Q9Y5B9	2.5	0.979869	-0.535223	0.0841293
1	BZLF1	Human	YLPM1	Isoform 4 of YLP motif-containing protein 1	P49750-4	1	0	-0.546635	0.0729514
1	BZLF1	Human	HP1BP3	Heterochromatin protein 1-binding protein 3	Q5SSJ5	2	0.881291	-0.554398	0.0538342
1	BZLF1	Human	RPS13	40S ribosomal protein S13	P62277	3	0.940286	-0.563047	0.0637178
1	BZLF1	Human	RPL10	60S ribosomal protein L10	P27635	2	1	-0.564404	0.0535611
1	BZLF1	Human	HIST1H1B	Histone H1.5	P16401	3	1	-0.565581	0.0608645
1	BZLF1	Human	UGGT1	UDP-glucose:glycoprotein glucosyltransferase 1	Q9NYU2	1	0	-0.573765	0.0733052
1	BZLF1	Human	MVP	Major vault protein	Q14764	1	1	-0.575181	0.0821407
1	BZLF1	Human	LCP1	Plastin-2	P13796	2	1	-0.575311	0.066378
1	BZLF1	Human	SNRPD1	Small nuclear ribonucleoprotein Sm D1	P62314	1	1	-0.578119	0.0539872
1	BZLF1	Human	HNRNPA1	Heterogeneous nuclear ribonucleoprotein A1	P09651	4	0.964079	-0.580035	0.072829
1	BZLF1	Human	DPF2	Zinc finger protein ubi-d4	Q92785	1	0	-0.580582	0.0605455
1	BZLF1	Human	HSPA4	Heat shock 70 kDa protein 4	P34932	9	0.991992	-0.602847	0.0967727
1	BZLF1	Human	ATP5B	ATP synthase subunit beta, mitochondrial	P06576	17	1	-0.60695	0.118105
1	BZLF1	Human	CSTF2T	Cleavage stimulation factor subunit 2 tau variant	Q9H0L4	1	1	-0.613704	0.0520288
1	BZLF1	Human	SRI	Sorcin	P30626	1	0	-0.614587	0.0467367
1	BZLF1	Human	CAPZB	F-actin-capping protein subunit beta	P47756	1	0	-0.614641	0.0495779
1	BZLF1	Human	RPL6	60S ribosomal protein L6	Q02878	5	0.976021	-0.614991	0.0775538
1	BZLF1	Human	MYH9	Myosin-9	P35579	11.5	0.33729	-0.617194	0.128561
1	BZLF1	Human	NUFIP2	Nuclear fragile X mental retardation-interacting protein 2	Q7Z417	1.5	0.954434	-0.618383	0.0717444
1	BZLF1	EBV	BFRF3	BFRF2	Q3KSU9	1	1	-0.61874	0.0684673
1	BZLF1	Human	RPS10P5	Putative 40S ribosomal protein S10-like	Q9NQ39	1	1	-0.62019	0.0466702
1	BZLF1	Human	SNRPA1	U2 small nuclear ribonucleoprotein A'	P09661	2	0.881291	-0.620768	0.0572862
1	BZLF1	Human	EWSR1	Isoform 5 of RNA-binding protein EWS	Q01844-5	4	0.964079	-0.625326	0.0675834
1	BZLF1	Human	TFG	Protein TFG	Q92734	19.5	0.963167	-0.626434	0.130984
1	BZLF1	Human	ATP5D	ATP synthase subunit delta, mitochondrial	P30049	1	1	-0.626583	0.0306485
1	BZLF1	Human	RPL4	60S ribosomal protein L4	P36578	7	1	-0.63165	0.0730809
1	BZLF1	Human	PCMT1	Isoform 2 of Protein-L-isoaspartate(D-aspartate) O-methyltransferase	P22061-2	1	0	-0.634782	0.0640499
1	BZLF1	Human	ZCCHC8	Zinc finger CCHC domain-containing protein 8	Q6NZY4	1	0	-0.636836	0.0609597
1	BZLF1	Human	ACAT1	Acetyl-CoA acetyltransferase, mitochondrial	P24752	1	1	-0.63766	0.052652
1	BZLF1	Human	SRSF2	Serine/arginine-rich splicing factor 2	Q01130	1.5	0.954434	-0.64033	0.0526255
1	BZLF1	Human	RPA1	Replication protein A 70 kDa DNA-binding subunit	P27694	2	1	-0.641689	0.066978
1	BZLF1	Human	HSPA8	Heat shock cognate 71 kDa protein	P11142	35	0.994842	-0.646591	0.115395
1	BZLF1	Human	TCOF1	Isoform 4 of Treacle protein	Q13428-4	4.5	0.934068	-0.652448	0.10344
1	BZLF1	Human	HNRNPF	Heterogeneous nuclear ribonucleoprotein F	P52597	1	0	-0.654665	0.0511492
1	BZLF1	Human	SNRPA	U1 small nuclear ribonucleoprotein A	P09012	3	0.749595	-0.658267	0.094462
1	BZLF1	Human	SETSIP	Protein SETSIP	P0DME0	1.5	0.954434	-0.658802	0.0334086
1	BZLF1	Human	PSMB2	Proteasome subunit beta type-2	P49721	1	1	-0.6645	0.0451471
1	BZLF1	Human	RPL17	Isoform 3 of 60S ribosomal protein L17	P18621-3	1.5	0.954434	-0.666676	0.0511594
1	BZLF1	Human	PSMB3	Proteasome subunit beta type-3	P49720	1	1	-0.673723	0.0473829
1	BZLF1	Human	GBE1	1,4-alpha-glucan-branching enzyme	Q04446	1	0	-0.674225	0.052356
1	BZLF1	Human	RPS12	40S ribosomal protein S12	P25398	1	1	-0.682052	0.0436966
1	BZLF1	Human	RPS28	40S ribosomal protein S28	P62857	3.5	0.896038	-0.6857	0.066143
1	BZLF1	Human	NSUN2	tRNA (cytosine(34)-C(5))-methyltransferase	Q08J23	1	0	-0.687404	0.0623373
1	BZLF1	Human	PRDX1	Peroxiredoxin-1	Q06830	5.5	0.954434	-0.687454	0.0565699
1	BZLF1	Human	RPL35A	60S ribosomal protein L35a	P18077	1	0	-0.7038	0.0625183
1	BZLF1	Human	BAG4	BAG family molecular chaperone regulator 4	O95429	1.5	0.954434	-0.704196	0.0626659
1	BZLF1	Human	RPL13	60S ribosomal protein L13	P26373	4.5	0.992774	-0.706931	0.0638911
1	BZLF1	Human	CD2BP2	CD2 antigen cytoplasmic tail-binding protein 2	O95400	1	1	-0.711021	0.0593592
1	BZLF1	Human	SRSF6	Serine/arginine-rich splicing factor 6	Q13247	1	1	-0.713452	0.0433917
1	BZLF1	Human	ATP5J	Isoform 2 of ATP synthase-coupling factor 6, mitochondrial	P18859-2	1	0	-0.715041	0.059838
1	BZLF1	Human	RPS2	40S ribosomal protein S2	P15880	3.5	0.896038	-0.715411	0.0567614
1	BZLF1	Human	RPL27	60S ribosomal protein L27	P61353	2	0.881291	-0.720147	0.0555663
1	BZLF1	Human	RPL26L1	60S ribosomal protein L26-like 1	Q9UNX3	2.5	0.979869	-0.734117	0.0681754
1	BZLF1	Human	SEPT9	Septin-9	Q9UHD8	1.5	0.954434	-0.738382	0.0512857
1	BZLF1	Human	HIST1H2AG	Histone H2A type 1	P0C0S8	1.5	0.954434	-0.740467	0.0355801
1	BZLF1	Human	MTDH	Protein LYRIC	Q86UE4	1	0	-0.749393	0.0572148
1	BZLF1	Human	TUBA4A	Tubulin alpha-4A chain	P68366	1	1	-0.749572	0.0401872
1	BZLF1	Human	CAT	Catalase	P04040	1.5	0.954434	-0.754652	0.047248
1	BZLF1	Human	DLAT	Dihydrolipoyllysine-residue acetyltransferase component of pyruvate dehydrogenase complex, mitochondrial	P10515	4.5	0.992774	-0.756326	0.073328
1	BZLF1	Human	ME2	NAD-dependent malic enzyme, mitochondrial	P23368	1	0	-0.75714	0.0563428
1	BZLF1	Human	EEF1A2	Elongation factor 1-alpha 2	Q05639	3.5	0.896038	-0.760625	0.0484526
1	BZLF1	Human	FUBP1	Isoform 2 of Far upstream element-binding protein 1	Q96AE4-2	1	0	-0.760727	0.0580534
1	BZLF1	Human	QARS	Glutamine--tRNA ligase	P47897	1	0	-0.760744	0.0646768
1	BZLF1	Human	H1FX	Histone H1x	Q92522	1	0	-0.762796	0.041155
1	BZLF1	Human	FUS	RNA-binding protein FUS	P35637	9.5	0.909736	-0.765175	0.124043
1	BZLF1	Human	RPL10A	60S ribosomal protein L10a	P62906	3.5	0.988699	-0.765709	0.0696153
1	BZLF1	Human	APEH	Acylamino-acid-releasing enzyme	P13798	1	0	-0.766882	0.0509247
1	BZLF1	Human	HIST1H4A	Histone H4	P62805	9	1	-0.771406	0.0781134
1	BZLF1	Human	ACTN4	Alpha-actinin-4	O43707	6.5	0.996317	-0.771577	0.0924505
1	BZLF1	Human	TRIM28	Transcription intermediary factor 1-beta	Q13263	2	0	-0.774164	0.0750394
1	BZLF1	Human	TMPO	Lamina-associated polypeptide 2, isoform alpha	P42166	1	0	-0.783737	0.0537269
1	BZLF1	Human	PRPF19	Pre-mRNA-processing factor 19	Q9UMS4	2	0	-0.792902	0.0713322
1	BZLF1	Human	SRRM2	Serine/arginine repetitive matrix protein 2	Q9UQ35	4	1	-0.797889	0.090701
1	BZLF1	Human	PSMA8	Proteasome subunit alpha type-7-like	Q8TAA3	2	1	-0.79818	0.0307045
1	BZLF1	Human	CCT8	T-complex protein 1 subunit theta	P50990	7	0.987138	-0.800353	0.0774128
1	BZLF1	Human	HSPD1	60 kDa heat shock protein, mitochondrial	P10809	4	0.964079	-0.805544	0.0881737
1	BZLF1	Human	G3BP1	Ras GTPase-activating protein-binding protein 1	Q13283	2	0	-0.811357	0.0821101
1	BZLF1	Human	PSMB1	Proteasome subunit beta type-1	P20618	2	0	-0.812723	0.0689931
1	BZLF1	Human	SF3B1	Splicing factor 3B subunit 1	O75533	2	0	-0.81384	0.0789064
1	BZLF1	Human	AIFM1	Apoptosis-inducing factor 1, mitochondrial	O95831	1	1	-0.814262	0.043591
1	BZLF1	Human	GSTP1	Glutathione S-transferase P	P09211	2	1	-0.817219	0.0541437
1	BZLF1	Human	RPL3	60S ribosomal protein L3	P39023	2.5	0.979869	-0.818308	0.0725591
1	BZLF1	Human	TPM3	Isoform 2 of Tropomyosin alpha-3 chain	P06753-2	1.5	0.954434	-0.819334	0.0538286
1	BZLF1	Human	MYH14	Isoform 2 of Myosin-14	Q7Z406-2	1	0	-0.819579	0.0489346
1	BZLF1	Human	RPL30	60S ribosomal protein L30	P62888	1	1	-0.821926	0.054283
1	BZLF1	Human	SEPT6	Septin-6	Q14141	1.5	0.954434	-0.822649	0.0529537
1	BZLF1	Human	TAF15	TATA-binding protein-associated factor 2N	Q92804	3.5	0.988699	-0.834315	0.0450897
1	BZLF1	Human	TPP2	Tripeptidyl-peptidase 2	P29144	2	1	-0.836364	0.0655171
1	BZLF1	Human	RPS18	40S ribosomal protein S18	P62269	3.5	0.988699	-0.843064	0.0796394
1	BZLF1	Human	RPLP0	60S acidic ribosomal protein P0	P05388	1.5	0.954434	-0.846965	0.0556724
1	BZLF1	Human	RPS11	40S ribosomal protein S11	P62280	1.5	0.954434	-0.847845	0.0705257
1	BZLF1	Human	CDC5L	Cell division cycle 5-like protein	Q99459	2.5	0.979869	-0.852092	0.0766991
1	BZLF1	Human	RPS24	Isoform 4 of 40S ribosomal protein S24	P62847-4	1.5	0.954434	-0.853629	0.049814
1	BZLF1	Human	RPL19	60S ribosomal protein L19	P84098	2	0.881291	-0.85454	0.0416251
1	BZLF1	Human	SRSF4	Serine/arginine-rich splicing factor 4	Q08170	1	1	-0.857294	0.0358765
1	BZLF1	Human	HSPA9	Stress-70 protein, mitochondrial	P38646	15	0.996995	-0.858814	0.0858667
1	BZLF1	Human	DLD	Dihydrolipoyl dehydrogenase, mitochondrial	P09622	1	0	-0.86298	0.0531532
1	BZLF1	Human	MSN	Moesin	P26038	1	1	-0.873539	0.0605982
1	BZLF1	Human	HNRNPAB	Isoform 2 of Heterogeneous nuclear ribonucleoprotein A/B	Q99729-2	1	0	-0.876389	0.0419516
1	BZLF1	Human	RPS3	Isoform 2 of 40S ribosomal protein S3	P23396-2	4.5	0.934068	-0.888437	0.082302
1	BZLF1	Human	PSMB9	Proteasome subunit beta type-9	P28065	1	0	-0.892296	0.0474612
1	BZLF1	Human	RPS3A	40S ribosomal protein S3a	P61247	3.5	0.988699	-0.892752	0.0828546
1	BZLF1	Human	AHCY	Adenosylhomocysteinase	P23526	3	1	-0.895717	0.050197
1	BZLF1	Human	RPLP0P6	60S acidic ribosomal protein P0-like	Q8NHW5	2.5	0.979869	-0.896766	0.0541306
1	BZLF1	Human	RPL28	Isoform 3 of 60S ribosomal protein L28	P46779-3	1	0	-0.911546	0.0531591
1	BZLF1	Human	CAP1	Adenylyl cyclase-associated protein 1	Q01518	1	0	-0.917757	0.0570651
1	BZLF1	Human	RUVBL2	RuvB-like 2	Q9Y230	2	0.881291	-0.920375	0.0681909
1	BZLF1	Human	HIST2H2BF	Isoform 2 of Histone H2B type 2-F	Q5QNW6-2	5	1	-0.920892	0.0743005
1	BZLF1	Human	TRIM21	E3 ubiquitin-protein ligase TRIM21	P19474	5	0.976021	-0.921886	0.0718454
1	BZLF1	Human	DHX15	Pre-mRNA-splicing factor ATP-dependent RNA helicase DHX15	O43143	1	1	-0.927828	0.0450115
1	BZLF1	Human	EEF1G	Isoform 2 of Elongation factor 1-gamma	P26641-2	3	1	-0.931269	0.069432
1	BZLF1	Human	EEF1B2	Elongation factor 1-beta	P24534	2	0.881291	-0.932363	0.0364948
1	BZLF1	Human	XRCC6	X-ray repair cross-complementing protein 6	P12956	7.5	0.974489	-0.935156	0.0872409
1	BZLF1	Human	EFTUD2	116 kDa U5 small nuclear ribonucleoprotein component	Q15029	1.5	0.954434	-0.941886	0.0565907
1	BZLF1	Human	TUBB4B	Tubulin beta-4B chain	P68371	2.5	0.979869	-0.947155	0.0550614
1	BZLF1	Human	ATP5A1	ATP synthase subunit alpha, mitochondrial	P25705	9	0.926819	-0.953037	0.0778022
1	BZLF1	Human	PARP1	Poly [ADP-ribose] polymerase 1	P09874	4.5	0.992774	-0.955811	0.0806447
1	BZLF1	Human	XRCC5	X-ray repair cross-complementing protein 5	P13010	3	1	-0.959369	0.0673983
1	BZLF1	Human	CAD	CAD protein	P27708	1	0	-0.965328	0.0602882
1	BZLF1	Human	PSMA5	Proteasome subunit alpha type-5	P28066	3	1	-0.965674	0.0472395
1	BZLF1	Human	DARS	Aspartate--tRNA ligase, cytoplasmic	P14868	2	1	-0.975632	0.0747029
1	BZLF1	Human	PSMA6	Proteasome subunit alpha type-6	P60900	2	1	-0.977235	0.036334
1	BZLF1	Human	NONO	Non-POU domain-containing octamer-binding protein	Q15233	2	0.881291	-0.984778	0.0687491
1	BZLF1	Human	SF3A1	Splicing factor 3A subunit 1	Q15459	1	0	-0.987	0.0557894
1	BZLF1	Human	RBBP7	Isoform 2 of Histone-binding protein RBBP7	Q16576-2	1	1	-0.991393	0.0421741
1	BZLF1	Human	NUP210	Nuclear pore membrane glycoprotein 210	Q8TEM1	1	1	-0.992573	0.0506952
1	BZLF1	Human	CCT6A	T-complex protein 1 subunit zeta	P40227	5	0.902393	-0.993409	0.0734679
1	BZLF1	Human	RPS14	40S ribosomal protein S14	P62263	2	0.881291	-0.995536	0.054922
1	BZLF1	Human	NEDD4L	E3 ubiquitin-protein ligase NEDD4-like	Q96PU5	1	0	-1.00606	0.0496969
1	BZLF1	Human	C1QBP	Complement component 1 Q subcomponent-binding protein, mitochondrial	Q07021	3.5	0.896038	-1.00865	0.052758
1	BZLF1	Human	SNRNP200	U5 small nuclear ribonucleoprotein 200 kDa helicase	O75643	1	0	-1.01007	0.0574482
1	BZLF1	Human	YWHAE	14-3-3 protein epsilon	P62258	1.5	0.954434	-1.01234	0.0486135
1	BZLF1	Human	SNRPE	Small nuclear ribonucleoprotein E	P62304	2	0	-1.02611	0.0597623
1	BZLF1	Human	RPS15A	40S ribosomal protein S15a	P62244	1	1	-1.02672	0.0496221
1	BZLF1	Human	RUVBL1	RuvB-like 1	Q9Y265	1.5	0.954434	-1.03215	0.0564828
1	BZLF1	Human	SFPQ	Splicing factor, proline- and glutamine-rich	P23246	1.5	0.954434	-1.03882	0.0511173
1	BZLF1	Human	NAP1L1	Nucleosome assembly protein 1-like 1	P55209	1	1	-1.04331	0.0378734
1	BZLF1	Human	TXNDC5	Thioredoxin domain-containing protein 5	Q8NBS9	1	0	-1.05142	0.0453903
1	BZLF1	Human	ACLY	ATP-citrate synthase	P53396	2.5	0.979869	-1.05402	0.0620493
1	BZLF1	Human	LARS	Leucine--tRNA ligase, cytoplasmic	Q9P2J5	3.5	0.988699	-1.05623	0.0801326
1	BZLF1	Human	SEC24C	Protein transport protein Sec24C	P53992	1.5	0.954434	-1.05896	0.0513376
1	BZLF1	Human	DKC1	H/ACA ribonucleoprotein complex subunit 4	O60832	1	0	-1.05962	0.0492161
1	BZLF1	Human	TUBB3	Tubulin beta-3 chain	Q13509	4.5	0.992774	-1.06158	0.062036
1	BZLF1	Human	RPS19	40S ribosomal protein S19	P39019	2	0.881291	-1.07325	0.0549137
1	BZLF1	Human	AIMP1	Isoform 2 of Aminoacyl tRNA synthase complex-interacting multifunctional protein 1	Q12904-2	1	1	-1.0766	0.0452824
1	BZLF1	EBV	BMRF1	BMRF1	K9UR48	6.5	0.905928	-1.07668	0.103494
1	BZLF1	Human	TUBA1B	Tubulin alpha-1B chain	P68363	6	1	-1.07702	0.0604915
1	BZLF1	Human	TCP1	T-complex protein 1 subunit alpha	P17987	4.5	0.934068	-1.07843	0.0667168
1	BZLF1	Human	VCP	Transitional endoplasmic reticulum ATPase	P55072	9	0.991992	-1.08365	0.0797755
1	BZLF1	Human	EIF3CL	Eukaryotic translation initiation factor 3 subunit C-like protein	B5ME19	1	1	-1.0879	0.0466161
1	BZLF1	Human	RBM14	RNA-binding protein 14	Q96PK6	3	0.940286	-1.09105	0.0514952
1	BZLF1	Human	EIF2S1	Eukaryotic translation initiation factor 2 subunit 1	P05198	1	1	-1.10416	0.0411714
1	BZLF1	Human	ECH1	Delta(3,5)-Delta(2,4)-dienoyl-CoA isomerase, mitochondrial	Q13011	1	1	-1.116	0.0399378
1	BZLF1	Human	ANXA7	Annexin A7	P20073	1	0	-1.11625	0.0458068
1	BZLF1	Human	ALDOA	Isoform 2 of Fructose-bisphosphate aldolase A	P04075-2	3	0.940286	-1.11793	0.0522064
1	BZLF1	EBV	BORF2	Ribonucleoside-diphosphate reductase	K9URV8	15	0.996995	-1.11852	0.115387
1	BZLF1	Human	LDHA	Isoform 3 of L-lactate dehydrogenase A chain	P00338-3	2.5	0.979869	-1.12135	0.043928
1	BZLF1	Human	PSMA1	Isoform Long of Proteasome subunit alpha type-1	P25786-2	1.5	0.954434	-1.12285	0.0415653
1	BZLF1	Human	HSPH1	Isoform 4 of Heat shock protein 105 kDa	Q92598-4	1	1	-1.12309	0.0439577
1	BZLF1	Human	EIF2S2	Eukaryotic translation initiation factor 2 subunit 2	P20042	1	1	-1.12605	0.0472224
1	BZLF1	Human	PABPC1	Polyadenylate-binding protein 1	P11940	2	1	-1.12907	0.0507664
1	BZLF1	Human	RPS25	40S ribosomal protein S25	P62851	2	1	-1.12963	0.0373068
1	BZLF1	Human	ACTN1	Isoform 4 of Alpha-actinin-1	P12814-4	1	1	-1.13497	0.0375692
1	BZLF1	Human	CORO1A	Coronin-1A	P31146	1	0	-1.13591	0.0500378
1	BZLF1	Human	EPRS	Bifunctional glutamate/proline--tRNA ligase	P07814	2.5	0.979869	-1.13815	0.0720898
1	BZLF1	Human	SRSF1	Isoform ASF-2 of Serine/arginine-rich splicing factor 1	Q07955-2	3	0.940286	-1.14517	0.0458537
1	BZLF1	Human	SERBP1	Plasminogen activator inhibitor 1 RNA-binding protein	Q8NC51	1	1	-1.15022	0.0455818
1	BZLF1	Human	SKIV2L2	Superkiller viralicidic activity 2-like 2	P42285	1	1	-1.15304	0.0412341
1	BZLF1	Human	RNMT	Isoform 2 of mRNA cap guanine-N7 methyltransferase	O43148-2	2	0.881291	-1.16697	0.0522225
1	BZLF1	Human	CAPRIN1	Caprin-1	Q14444	1.5	0.954434	-1.16896	0.0509259
1	BZLF1	Human	HNRNPH1	Heterogeneous nuclear ribonucleoprotein H	P31943	3.5	0.896038	-1.17902	0.0508184
1	BZLF1	Human	RPL9	60S ribosomal protein L9	P32969	1	1	-1.18031	0.0357173
1	BZLF1	Human	CCT5	T-complex protein 1 subunit epsilon	P48643	1	1	-1.18619	0.0496495
1	BZLF1	Human	KHSRP	Far upstream element-binding protein 2	Q92945	1	0	-1.18756	0.0516151
1	BZLF1	Human	SF3B3	Splicing factor 3B subunit 3	Q15393	1.5	0.954434	-1.19343	0.0523465
1	BZLF1	Human	TUBB	Tubulin beta chain	P07437	1	0	-1.19997	0.0458016
1	BZLF1	Human	SEPT2	Isoform 2 of Septin-2	Q15019-2	1	1	-1.20009	0.0414764
1	BZLF1	Human	EEF1D	Isoform 2 of Elongation factor 1-delta	P29692-2	1	1	-1.21028	0.0435319
1	BZLF1	Human	IARS	Isoleucine--tRNA ligase, cytoplasmic	P41252	1	0	-1.21188	0.0548839
1	BZLF1	Human	YWHAZ	14-3-3 protein zeta/delta	P63104	2	0.881291	-1.21223	0.0385982
1	BZLF1	Human	SNRPD2	Small nuclear ribonucleoprotein Sm D2	P62316	2	1	-1.22117	0.0438531
1	BZLF1	Human	RPS9	40S ribosomal protein S9	P46781	2	1	-1.22983	0.0460109
1	BZLF1	Human	SNRPB	Isoform SM-B1 of Small nuclear ribonucleoprotein-associated proteins B and B'	P14678-3	2	0.881291	-1.23203	0.0476673
1	BZLF1	Human	RPL14	60S ribosomal protein L14	P50914	1.5	0.954434	-1.23399	0.0313275
1	BZLF1	Human	SSB	Lupus La protein	P05455	1.5	0.954434	-1.23916	0.0453424
1	BZLF1	Human	RPS16	40S ribosomal protein S16	P62249	1.5	0.954434	-1.24032	0.0457305
1	BZLF1	Human	RPN1	Dolichyl-diphosphooligosaccharide--protein glycosyltransferase subunit 1	P04843	1	0	-1.24064	0.0482737
1	BZLF1	Human	PFN1	Profilin-1	P07737	2	0.881291	-1.24192	0.0408764
1	BZLF1	Human	HSP90B1	Endoplasmin	P14625	1	0	-1.24352	0.048863
1	BZLF1	Human	PSMB4	Proteasome subunit beta type-4	P28070	1	0	-1.25194	0.0466836
1	BZLF1	Human	GLUD1	Glutamate dehydrogenase 1, mitochondrial	P00367	1	0	-1.25453	0.0510794
1	BZLF1	Human	HSP90AA1	Isoform 2 of Heat shock protein HSP 90-alpha	P07900-2	6.5	0.905928	-1.25584	0.0770144
1	BZLF1	Human	RARS	Arginine--tRNA ligase, cytoplasmic	P54136	1	0	-1.2643	0.0522857
1	BZLF1	Human	HNRNPC	Heterogeneous nuclear ribonucleoproteins C1/C2	P07910	5.5	0.994985	-1.26624	0.0517901
1	BZLF1	Human	DDX3X	ATP-dependent RNA helicase DDX3X	O00571	1	0	-1.27685	0.0493542
1	BZLF1	Human	PDIA6	Isoform 2 of Protein disulfide-isomerase A6	Q15084-2	3	0.940286	-1.28842	0.0528171
1	BZLF1	Human	RPS4X	40S ribosomal protein S4, X isoform	P62701	1	0	-1.30176	0.0497082
1	BZLF1	Human	HSP90AB1	Heat shock protein HSP 90-beta	P08238	2	1	-1.31566	0.0506263
1	BZLF1	Human	PSMA4	Proteasome subunit alpha type-4	P25789	1	1	-1.31721	0.0295828
1	BZLF1	Human	CLTC	Clathrin heavy chain 1	Q00610	6	0.982859	-1.32005	0.0792314
1	BZLF1	Human	CCT3	T-complex protein 1 subunit gamma	P49368	2	1	-1.33945	0.0511922
1	BZLF1	Human	ACTL6A	Actin-like protein 6A	O96019	1.5	0.954434	-1.34368	0.0388406
1	BZLF1	Human	PABPC4	Isoform 3 of Polyadenylate-binding protein 4	Q13310-3	2	0.881291	-1.35814	0.0436124
1	BZLF1	Human	HNRNPR	Isoform 2 of Heterogeneous nuclear ribonucleoprotein R	O43390-2	1	1	-1.3786	0.0374592
1	BZLF1	Human	CCT7	T-complex protein 1 subunit eta	Q99832	2	0.881291	-1.39052	0.0482248
1	BZLF1	Human	TFRC	Transferrin receptor protein 1	P02786	1	1	-1.39985	0.0286888
1	BZLF1	Human	CCT2	T-complex protein 1 subunit beta	P78371	2.5	0.979869	-1.40465	0.0557045
1	BZLF1	Human	HNRNPD	Heterogeneous nuclear ribonucleoprotein D0	Q14103	1.5	0.954434	-1.41836	0.041273
1	BZLF1	Human	HNRNPDL	Heterogeneous nuclear ribonucleoprotein D-like	O14979	1	0	-1.43451	0.0434059
1	BZLF1	Human	TIAL1	Isoform 2 of Nucleolysin TIAR	Q01085-2	1.5	0.954434	-1.44386	0.0404588
1	BZLF1	Human	NPM1	Nucleophosmin	P06748	1.5	0.954434	-1.46601	0.0445529
1	BZLF1	Human	RACK1	Receptor of activated protein C kinase 1	P63244	1	0	-1.47073	0.0466643
1	BZLF1	Human	DHX9	ATP-dependent RNA helicase A	Q08211	1.5	0.954434	-1.47527	0.0407337
1	BZLF1	Human	ST13	Hsc70-interacting protein	P50502	1	0	-1.47829	0.0420776
1	BZLF1	Human	DDX21	Nucleolar RNA helicase 2	Q9NR30	3	1	-1.49375	0.049343
1	BZLF1	Human	PRDX3	Thioredoxin-dependent peroxide reductase, mitochondrial	P30048	1	0	-1.49454	0.0430327
1	BZLF1	Human	PDIA3	Protein disulfide-isomerase A3	P30101	1.5	0.954434	-1.49649	0.0377675
1	BZLF1	Human	HNRNPK	Isoform 2 of Heterogeneous nuclear ribonucleoprotein K	P61978-2	1	0	-1.51693	0.0460086
1	BZLF1	Human	CCT4	T-complex protein 1 subunit delta	P50991	1	1	-1.596	0.034632
1	BZLF1	Human	ILF3	Isoform 7 of Interleukin enhancer-binding factor 3	Q12906-7	2	0.881291	-1.61784	0.042983
1	BZLF1	Human	SNRPD3	Small nuclear ribonucleoprotein Sm D3	P62318	1	1	-1.62861	0.0259923
1	BZLF1	Human	HNRNPA3	Heterogeneous nuclear ribonucleoprotein A3	P51991	1.5	0.954434	-1.65756	0.0367467
1	BZLF1	Human	HSPA5	78 kDa glucose-regulated protein	P11021	15	1	-1.68598	0.0592079
1	BZLF1	Human	DDX17	Probable ATP-dependent RNA helicase DDX17	Q92841	3	1	-1.68712	0.0506821
1	BZLF1	Human	RPL11	60S ribosomal protein L11	P62913	1	1	-1.73131	0.0226932
1	BZLF1	Human	PRDX4	Peroxiredoxin-4	Q13162	1	1	-1.74163	0.0250905
1	BZLF1	Human	RPSA	40S ribosomal protein SA	P08865	2.5	0.979869	-1.74262	0.0392341
1	BZLF1	Human	HNRNPU	Heterogeneous nuclear ribonucleoprotein U	Q00839	1.5	0.954434	-1.84892	0.0332427
1	BZLF1	Human	HNRNPH3	Heterogeneous nuclear ribonucleoprotein H3	P31942	1	0	-1.92731	0.0390652
1	BZLF1	Human	LGALS3BP	Galectin-3-binding protein	Q08380	1	1	-2.02991	0.0197001
1	BZLF1	Human	SRSF7	Serine/arginine-rich splicing factor 7	Q16629	1	1	-2.06108	0.0225695
2	BRLF1	Human	CREBBP	CREB-binding protein	Q92793	4	0.964079	8.13954	35.0286	1	1
2	BRLF1	Human	KNOP1	Lysine-rich nucleolar protein 1	Q1ED39	1	0	6.40404	1
2	BRLF1	Human	SPTY2D1	Protein SPT2 homolog	Q68D10	2	0	5.95884	0.721888
2	BRLF1	Human	S100A16	Protein S100-A16	Q96FQ6	2	0	5.44378	0.726679
2	BRLF1	Human	TAF9	Transcription initiation factor TFIID subunit 9	Q16594	1	0	5.19728	0.735556
2	BRLF1	Human	ELF1	ETS-related transcription factor Elf-1	P32519	1	0	5.19728	0.735556
2	BRLF1	Human	GNAI2	Guanine nucleotide-binding protein G(i) subunit alpha-2	P04899	3	0	4.61893	1.75912
2	BRLF1	Human	POLD2	DNA polymerase delta subunit 2	P49005	1	0	4.47345	0.590989
2	BRLF1	Human	TTC1	Tetratricopeptide repeat protein 1	Q99614	1	0	4.47345	0.590989
2	BRLF1	Human	DBN1	Isoform 3 of Drebrin	Q16643-3	4	0.650022	4.12035	0.487622
2	BRLF1	Human	LATS1	Serine/threonine-protein kinase LATS1	O95835	1	0	3.99666	1.02731
2	BRLF1	EBV	BRLF1	BRLF1	A0A0C7TI76	11.5	0.998747	3.77371	3.64105	1	1
2	BRLF1	Human	TAF4	Transcription initiation factor TFIID subunit 4	O00268	3	1	3.63513	3.9195	1	1
2	BRLF1	Human	ECM1	Isoform 4 of Extracellular matrix protein 1	Q16610-4	2	0	3.58906	0.470665
2	BRLF1	Human	MZB1	Marginal zone B- and B1-cell-specific protein	Q8WU39	1	0	3.53084	0.502685
2	BRLF1	Human	HSPA1B	Heat shock 70 kDa protein 1B	P0DMV9	4	0	3.24341	0.20092
2	BRLF1	Human	ARHGEF2	Rho guanine nucleotide exchange factor 2	Q92974	3	0	3.09042	0.238926
2	BRLF1	Human	ZNF574	Isoform 2 of Zinc finger protein 574	Q6ZN55-2	1	0	3.08411	0.346983
2	BRLF1	Human	PRMT9	Putative protein arginine N-methyltransferase 9	Q6P2P2	1	0	3.08411	0.346983
2	BRLF1	Human	UPF2	Regulator of nonsense transcripts 2	Q9HAU5	1	0	3.08411	0.346983
2	BRLF1	Human	MYO1D	Unconventional myosin-Id	O94832	1	0	2.8978	0.44474
2	BRLF1	Human	FOXK1	Forkhead box protein K1	P85037	1	0	2.84605	0.349279
2	BRLF1	Human	SYPL1	Synaptophysin-like protein 1	Q16563	1	0	2.84605	0.349279
2	BRLF1	Human	TXLNA	Alpha-taxilin	P40222	2	0	2.74813	0.217902
2	BRLF1	Human	LUZP1	Leucine zipper protein 1	Q86V48	1	0	2.58532	0.354978
2	BRLF1	Human	IGHG3	Ig gamma-3 chain C region	P01860	1	0	2.54625	0.293259
2	BRLF1	Human	CWC15	Spliceosome-associated protein CWC15 homolog	Q9P013	1	0	2.54625	0.293259
2	BRLF1	Human	ARPC2	Actin-related protein 2/3 complex subunit 2	O15144	2	0	2.52152	0.207492
2	BRLF1	Human	WAC	WW domain-containing adapter protein with coiled-coil	Q9BTA9	1	0	2.45189	0.252608
2	BRLF1	Human	SF3B4	Splicing factor 3B subunit 4	Q15427	2	0	2.42087	0.104663
2	BRLF1	Human	SOD1	Superoxide dismutase [Cu-Zn]	P00441	1	1	2.3141	1.06977
2	BRLF1	Human	ATAD3A	ATPase family AAA domain-containing protein 3A	Q9NVI7	1	0	2.31347	0.401165
2	BRLF1	Human	MYH10	Isoform 4 of Myosin-10	P35580-4	11	0	2.28997	0.373018
2	BRLF1	Human	RPL35	60S ribosomal protein L35	P42766	7	0.987138	2.27913	0.112654
2	BRLF1	Human	CDC26	Anaphase-promoting complex subunit CDC26	Q8NHZ8	1	0	2.24382	0.275803
2	BRLF1	Human	ASAH1	Isoform 2 of Acid ceramidase	Q13510-2	1.5	0.954434	2.23561	1.35671	1	1
2	BRLF1	Human	TAF6	Isoform 3 of Transcription initiation factor TFIID subunit 6	P49848-3	1	1	2.22437	1.47167
2	BRLF1	Human	MRPL32	39S ribosomal protein L32, mitochondrial	Q9BYC8	1	1	2.15221	1.09837
2	BRLF1	Human	DNTTIP1	Deoxynucleotidyltransferase terminal-interacting protein 1	Q9H147	1	0	2.1475	0.211451
2	BRLF1	Human	MRTO4	mRNA turnover protein 4 homolog	Q9UKD2	1	0	2.1475	0.211451
2	BRLF1	Human	RPS10P5	Putative 40S ribosomal protein S10-like	Q9NQ39	4.5	0.992774	2.13364	0.0990025
2	BRLF1	Human	ALOXE3	Isoform 2 of Hydroperoxide isomerase ALOXE3	Q9BYJ1-2	1	0	2.113	0.359921
2	BRLF1	Human	NCCRP1	F-box only protein 50	Q6ZVX7	1	0	2.10042	0.371151
2	BRLF1	Human	TARDBP	TAR DNA-binding protein 43	Q13148	1	1	2.0644	0.668716
2	BRLF1	Human	NOLC1	Isoform Beta of Nucleolar and coiled-body phosphoprotein 1	Q14978-2	5	0.976021	2.04661	0.141878
2	BRLF1	Human	ACTG1	Actin, cytoplasmic 2	P63261	14.5	0.754034	2.04598	0.111513
2	BRLF1	Human	CARMIL2	Capping protein, Arp2/3 and myosin-I linker protein 2	Q6F5E8	1.5	0.954434	2.04037	0.557982
2	BRLF1	Human	PARK7	Protein deglycase DJ-1	Q99497	2.5	0.979869	2.01524	0.150803
2	BRLF1	Human	HBB	Hemoglobin subunit beta	P68871	2.5	0.979869	2.00855	1.31641	1	1
2	BRLF1	Human	ACTA2	Actin, aortic smooth muscle	P62736	18.5	0.596511	2.00612	0.156338
2	BRLF1	Human	HAL	Histidine ammonia-lyase	P42357	2	0	1.9419	0.350638
2	BRLF1	Human	HDGFRP2	Hepatoma-derived growth factor-related protein 2	Q7Z4V5	1	0	1.91792	0.182418
2	BRLF1	Human	SNRNP27	U4/U6.U5 small nuclear ribonucleoprotein 27 kDa protein	Q8WVK2	1	0	1.85592	0.259572
2	BRLF1	Human	WBP11	WW domain-binding protein 11	Q9Y2W2	1	0	1.8438	0.215238
2	BRLF1	Human	TAF10	Transcription initiation factor TFIID subunit 10	Q12962	2	1	1.84029	0.211379
2	BRLF1	Human	SSBP3	Single-stranded DNA-binding protein 3	Q9BWW4	1	0	1.83774	0.183132
2	BRLF1	Human	EP400	E1A-binding protein p400	Q96L91	1	1	1.78384	0.692178
2	BRLF1	Human	YBX1	Nuclease-sensitive element-binding protein 1	P67809	9.5	0.983708	1.78169	0.107194
2	BRLF1	Human	COPS3	COP9 signalosome complex subunit 3	Q9UNS2	1	0	1.76522	0.183687
2	BRLF1	Human	RPLP2	60S acidic ribosomal protein P2	P05387	26.5	0.969857	1.75998	0.165992
2	BRLF1	Human	PRRC2A	Protein PRRC2A	P48634	7	0.987138	1.7383	0.294972
2	BRLF1	Human	XP32	Skin-specific protein 32	Q5T750	2.5	0.979869	1.71495	0.201078
2	BRLF1	Human	ARHGEF7	Isoform 5 of Rho guanine nucleotide exchange factor 7	Q14155-5	1	0	1.68224	0.154533
2	BRLF1	Human	LARP1	La-related protein 1	Q6PKG0	7.5	0.99718	1.65243	0.144439
2	BRLF1	Human	RPL31	Isoform 2 of 60S ribosomal protein L31	P62899-2	6.5	0.966619	1.63224	0.0939242
2	BRLF1	Human	SMN1	Survival motor neuron protein	Q16637	1.5	0.954434	1.62432	0.183221
2	BRLF1	Human	NUP133	Nuclear pore complex protein Nup133	Q8WUM0	1	0	1.59446	0.208534
2	BRLF1	Human	TPM4	Isoform 2 of Tropomyosin alpha-4 chain	P67936-2	2	0	1.58911	0.108132
2	BRLF1	Human	SAP30BP	SAP30-binding protein	Q9UHR5	1	0	1.54005	0.138703
2	BRLF1	Human	CCNK	Isoform 4 of Cyclin-K	O75909-4	1	0	1.53368	0.231307
2	BRLF1	Human	DYNC1I2	Isoform 2B of Cytoplasmic dynein 1 intermediate chain 2	Q13409-2	1	0	1.52639	0.170149
2	BRLF1	Human	NUP107	Nuclear pore complex protein Nup107	P57740	2.5	0.979869	1.52092	0.199956
2	BRLF1	Human	ATP6V0C	V-type proton ATPase 16 kDa proteolipid subunit	P27449	3	0	1.51673	0.304993
2	BRLF1	Human	RPL28	Isoform 3 of 60S ribosomal protein L28	P46779-3	5	0	1.50975	0.118867
2	BRLF1	Human	TCOF1	Isoform 4 of Treacle protein	Q13428-4	18.5	0.987475	1.50726	0.209733
2	BRLF1	Human	BLMH	Bleomycin hydrolase	Q13867	2.5	0.979869	1.49697	0.741601
2	BRLF1	Human	S100A14	Protein S100-A14	Q9HCY8	1	0	1.49077	0.267624
2	BRLF1	Human	TNKS1BP1	182 kDa tankyrase-1-binding protein	Q9C0C2	1	0	1.45956	0.145414
2	BRLF1	Human	MYL6	Myosin light polypeptide 6	P60660	4	0.852405	1.45361	0.0911029
2	BRLF1	Human	MAGED2	Melanoma-associated antigen D2	Q9UNF1	1	1	1.4389	0.323098
2	BRLF1	Human	EWSR1	Isoform 5 of RNA-binding protein EWS	Q01844-5	10.5	0.998509	1.43732	0.109498
2	BRLF1	Human	GGCT	Gamma-glutamylcyclotransferase	O75223	1.5	0.954434	1.42462	1.46776	1	1
2	BRLF1	Human	MEA1	Male-enhanced antigen 1	Q16626	2	1	1.42261	0.0814511
2	BRLF1	Human	EML3	Echinoderm microtubule-associated protein-like 3	Q32P44	1.5	0.954434	1.41905	0.0983771
2	BRLF1	Human	RFC1	Replication factor C subunit 1	P35251	2	0	1.41853	0.163584
2	BRLF1	Human	ZFP91	E3 ubiquitin-protein ligase ZFP91	Q96JP5	1.5	0.954434	1.41824	0.477608
2	BRLF1	Human	SPECC1	Cytospin-B	Q5M775	1	0	1.40685	0.151299
2	BRLF1	Human	MRPS18B	28S ribosomal protein S18b, mitochondrial	Q9Y676	1	0	1.38668	0.145065
2	BRLF1	EBV	LF2	LF2 protein	K9UTL9	3.5	0.896038	1.37083	10.996	1	1
2	BRLF1	Human	STRN4	Isoform 3 of Striatin-4	Q9NRL3-3	1	0	1.36062	0.172281
2	BRLF1	Human	TNRC6B	Trinucleotide repeat-containing gene 6B protein	Q9UPQ9	6	1	1.35473	0.217239
2	BRLF1	Human	AZGP1	Zinc-alpha-2-glycoprotein	P25311	2.5	0.979869	1.32697	0.274067
2	BRLF1	Human	SF3B2	Splicing factor 3B subunit 2	Q13435	11.5	0.988699	1.30803	0.215437
2	BRLF1	Human	BYSL	Bystin	Q13895	1	0	1.30619	0.142487
2	BRLF1	Human	HBE1	Hemoglobin subunit epsilon	P02100	1	1	1.30409	0.233936
2	BRLF1	Human	DNMT1	Isoform 2 of DNA (cytosine-5)-methyltransferase 1	P26358-2	2	0	1.2694	0.136002
2	BRLF1	Human	BOLA2	BolA-like protein 2	Q9H3K6	1	0	1.2501	0.11973
2	BRLF1	Human	ANXA2	Isoform 2 of Annexin A2	P07355-2	2.5	0.979869	1.24036	0.267196
2	BRLF1	Human	SCAF4	Splicing factor, arginine/serine-rich 15	O95104	2	0.881291	1.23544	0.164266
2	BRLF1	Human	MRPL4	39S ribosomal protein L4, mitochondrial	Q9BYD3	2	1	1.23296	0.110652
2	BRLF1	Human	AIM1	Absent in melanoma 1 protein	Q9Y4K1	1	0	1.214	0.22727
2	BRLF1	Human	REL	Proto-oncogene c-Rel	Q04864	1	1	1.21372	0.334635
2	BRLF1	Human	MRM3	rRNA methyltransferase 3, mitochondrial	Q9HC36	1	0	1.20396	0.112352
2	BRLF1	Human	EDC4	Enhancer of mRNA-decapping protein 4	Q6P2E9	1	1	1.19725	0.556006
2	BRLF1	Human	HCFC1	Host cell factor 1	P51610	1	1	1.19032	0.211887
2	BRLF1	Human	BAG4	BAG family molecular chaperone regulator 4	O95429	6.5	0.966619	1.17219	0.13045
2	BRLF1	Human	LOR	Loricrin	P23490	1	1	1.16227	2.38067
2	BRLF1	Human	ALOX12B	Arachidonate 12-lipoxygenase, 12R-type	O75342	2	0.881291	1.15383	1.25457	1	1
2	BRLF1	Human	TMX1	Thioredoxin-related transmembrane protein 1	Q9H3N1	1	0	1.14923	0.144025
2	BRLF1	Human	CDK12	Cyclin-dependent kinase 12	Q9NYV4	1	0	1.12409	0.174083
2	BRLF1	Human	RFX5	DNA-binding protein RFX5	P48382	1	0	1.11103	0.147565
2	BRLF1	Human	RPL27	60S ribosomal protein L27	P61353	6.5	0.996317	1.11013	0.100173
2	BRLF1	Human	CALU	Isoform 4 of Calumenin	O43852-4	1	0	1.09847	0.110285
2	BRLF1	Human	UTRN	Isoform 2 of Utrophin	P46939-2	1	0	1.09565	0.121637
2	BRLF1	Human	KIAA1217	Sickle tail protein homolog	Q5T5P2	2	0	1.09535	0.181386
2	BRLF1	Human	KIF5A	Kinesin heavy chain isoform 5A	Q12840	1	0	1.08724	0.110853
2	BRLF1	Human	HNRNPC	Isoform C1 of Heterogeneous nuclear ribonucleoproteins C1/C2	P07910-2	2	1	1.08599	0.338983
2	BRLF1	Human	RPS19	40S ribosomal protein S19	P39019	9.5	0.998196	1.0851	0.119682
2	BRLF1	Human	ARID1A	AT-rich interactive domain-containing protein 1A	O14497	3	0.940286	1.07973	0.349913
2	BRLF1	Human	MYO1C	Unconventional myosin-Ic	O00159	1	0	1.06627	0.478553
2	BRLF1	Human	ZC3H13	Zinc finger CCCH domain-containing protein 13	Q5T200	1	0	1.06579	0.1137
2	BRLF1	Human	RPL8	60S ribosomal protein L8	P62917	9	0.991992	1.06313	0.105926
2	BRLF1	Human	VIM	Vimentin	P08670	7	0	1.0569	0.419779
2	BRLF1	Human	CPSF6	Isoform 2 of Cleavage and polyadenylation specificity factor subunit 6	Q16630-2	3.5	0.988699	1.05167	0.108223
2	BRLF1	Human	DDX24	ATP-dependent RNA helicase DDX24	Q9GZR7	1	0	1.05096	0.140267
2	BRLF1	Human	TOX4	TOX high mobility group box family member 4	O94842	1	0	1.05019	0.175282
2	BRLF1	Human	RCOR1	REST corepressor 1	Q9UKL0	1	0	1.04682	0.128809
2	BRLF1	Human	POP1	Ribonucleases P/MRP protein subunit POP1	Q99575	1.5	0.954434	1.04329	0.196843
2	BRLF1	Human	MAPRE1	Microtubule-associated protein RP/EB family member 1	Q15691	1	0	1.04323	0.133958
2	BRLF1	Human	RABL6	Isoform 2 of Rab-like protein 6	Q3YEC7-2	1	1	1.04199	0.365973
2	BRLF1	Human	C7orf50	Uncharacterized protein C7orf50	Q9BRJ6	1.5	0.954434	1.03993	0.194364
2	BRLF1	Human	RPL36	60S ribosomal protein L36	Q9Y3U8	5.5	0.994985	1.0356	0.110186
2	BRLF1	Human	UBC	Polyubiquitin-C	P0CG48	7	1	1.02751	0.063348
2	BRLF1	Human	YTHDF2	YTH domain-containing family protein 2	Q9Y5A9	1	0	1.02749	0.0990203
2	BRLF1	Human	SNRPA	U1 small nuclear ribonucleoprotein A	P09012	12	1	1.02593	0.188924
2	BRLF1	Human	POLG2	DNA polymerase subunit gamma-2, mitochondrial	Q9UHN1	1	1	1.00587	0.124125
2	BRLF1	Human	FAM21A	WASH complex subunit FAM21A	Q641Q2	1	0	1.00489	0.164188
2	BRLF1	Human	SP1	Transcription factor Sp1	P08047	1	0	0.999906	0.0991937
2	BRLF1	Human	STMN1	Isoform 2 of Stathmin	P16949-2	1.5	0.954434	0.995519	0.0711546
2	BRLF1	Human	ZC3H4	Zinc finger CCCH domain-containing protein 4	Q9UPT8	1	1	0.990081	0.261115
2	BRLF1	Human	REPS1	RalBP1-associated Eps domain-containing protein 1	Q96D71	1	0	0.976003	0.191657
2	BRLF1	Human	PRRC2C	Isoform 7 of Protein PRRC2C	Q9Y520-7	3	1	0.974151	0.281289
2	BRLF1	Human	PRPF31	U4/U6 small nuclear ribonucleoprotein Prp31	Q8WWY3	1	1	0.966618	0.365668
2	BRLF1	Human	RNPS1	RNA-binding protein with serine-rich domain 1	Q15287	1.5	0.954434	0.964372	0.0576444
2	BRLF1	Human	CDC5L	Cell division cycle 5-like protein	Q99459	11.5	0.998747	0.953587	0.164501
2	BRLF1	Human	CDSN	Corneodesmosin	Q15517	2.5	0.979869	0.949588	0.307586
2	BRLF1	Human	FAU	40S ribosomal protein S30	P62861	4	0.964079	0.944649	0.0920396
2	BRLF1	Human	HNRNPAB	Isoform 2 of Heterogeneous nuclear ribonucleoprotein A/B	Q99729-2	2.5	0.979869	0.940515	0.0461805
2	BRLF1	Human	CALM1	Calmodulin	P62158	2	1	0.940422	0.135418
2	BRLF1	Human	RPS25	40S ribosomal protein S25	P62851	5.5	0.994985	0.938463	0.0618663
2	BRLF1	Human	CSTF2T	Cleavage stimulation factor subunit 2 tau variant	Q9H0L4	3	0.940286	0.931921	0.0901166
2	BRLF1	Human	SNRPB	Isoform SM-B1 of Small nuclear ribonucleoprotein-associated proteins B and B'	P14678-3	9.5	0.998196	0.931661	0.103888
2	BRLF1	Human	EBNA1BP2	Probable rRNA-processing protein EBP2	Q99848	2.5	0.979869	0.931339	0.0861127
2	BRLF1	Human	RPL37A	60S ribosomal protein L37a	P61513	2	1	0.930971	0.110356
2	BRLF1	Human	CHD4	Isoform 2 of Chromodomain-helicase-DNA-binding protein 4	Q14839-2	2	0	0.917529	0.152667
2	BRLF1	Human	XRN2	5'-3' exoribonuclease 2	Q9H0D6	4	0	0.916376	0.127359
2	BRLF1	Human	TXLNG	Gamma-taxilin	Q9NUQ3	1	1	0.916243	0.23961
2	BRLF1	Human	PLRG1	Pleiotropic regulator 1	O43660	2	1	0.914232	0.176065
2	BRLF1	Human	MRPL21	39S ribosomal protein L21, mitochondrial	Q7Z2W9	1	0	0.910236	0.0808775
2	BRLF1	Human	NCAPD2	Condensin complex subunit 1	Q15021	1	1	0.905602	0.436627
2	BRLF1	Human	SUGP2	SURP and G-patch domain-containing protein 2	Q8IX01	1	1	0.905269	0.314324
2	BRLF1	Human	RPS23	40S ribosomal protein S23	P62266	1.5	0.954434	0.905269	0.031896
2	BRLF1	Human	WDR33	pre-mRNA 3' end processing protein WDR33	Q9C0J8	1	1	0.897303	0.18786
2	BRLF1	Human	ATP5J2	ATP synthase subunit f, mitochondrial	P56134	1	1	0.893867	0.0985695
2	BRLF1	Human	NUCB2	Nucleobindin-2	P80303	1	1	0.888996	0.241105
2	BRLF1	Human	LEO1	RNA polymerase-associated protein LEO1	Q8WVC0	1	0	0.877769	0.0904514
2	BRLF1	Human	EPN1	Isoform 2 of Epsin-1	Q9Y6I3-1	1	0	0.877491	0.147065
2	BRLF1	Human	RPL13A	60S ribosomal protein L13a	P40429	8	0.989993	0.873072	0.139743
2	BRLF1	Human	PIH1D1	PIH1 domain-containing protein 1	Q9NWS0	1	0	0.871162	0.100182
2	BRLF1	Human	EIF2B4	Isoform 2 of Translation initiation factor eIF-2B subunit delta	Q9UI10-2	1	1	0.868968	0.235167
2	BRLF1	Human	RPS13	40S ribosomal protein S13	P62277	6.5	0.996317	0.86254	0.09379
2	BRLF1	Human	TMPO	Lamina-associated polypeptide 2, isoforms beta/gamma	P42167	1	1	0.850418	0.240297
2	BRLF1	Human	HCFC1	Isoform 4 of Host cell factor 1	P51610-4	4.5	0.992774	0.845592	0.184217
2	BRLF1	Human	SNRNP70	U1 small nuclear ribonucleoprotein 70 kDa	P08621	17	1	0.844845	0.176044
2	BRLF1	Human	ACIN1	Apoptotic chromatin condensation inducer in the nucleus	Q9UKV3	1	0	0.829984	0.112591
2	BRLF1	Human	SRP9	Signal recognition particle 9 kDa protein	P49458	1	1	0.82959	0.193821
2	BRLF1	Human	MARK2	Serine/threonine-protein kinase MARK2	Q7KZI7	1	0	0.823239	0.127964
2	BRLF1	Human	EEF1B2	Elongation factor 1-beta	P24534	4.5	0.992774	0.820975	0.0547421
2	BRLF1	Human	WIPF1	Isoform 3 of WAS/WASL-interacting protein family member 1	O43516-3	2	1	0.819734	0.13952
2	BRLF1	Human	MARCKS	Myristoylated alanine-rich C-kinase substrate	P29966	2	0.881291	0.818933	0.0826628
2	BRLF1	Human	MAP7D1	MAP7 domain-containing protein 1	Q3KQU3	1.5	0.954434	0.813329	0.240232
2	BRLF1	Human	MSI2	RNA-binding protein Musashi homolog 2	Q96DH6	1	0	0.813236	0.11688
2	BRLF1	Human	RPA3	Replication protein A 14 kDa subunit	P35244	1	0	0.80642	0.0879014
2	BRLF1	Human	SSR1	Translocon-associated protein subunit alpha	P43307	1	0	0.792956	0.106454
2	BRLF1	Human	POLR2A	DNA-directed RNA polymerase II subunit RPB1	P24928	2.5	0.979869	0.787133	0.273197
2	BRLF1	Human	CLIP1	CAP-Gly domain-containing linker protein 1	P30622	1.5	0.954434	0.780132	0.182748
2	BRLF1	Human	LSM4	U6 snRNA-associated Sm-like protein LSm4	Q9Y4Z0	1	1	0.778858	0.218958
2	BRLF1	Human	CDV3	Protein CDV3 homolog	Q9UKY7	1.5	0.954434	0.776262	0.224663
2	BRLF1	Human	HIST1H1B	Histone H1.5	P16401	6.5	0.996317	0.775138	0.0895901
2	BRLF1	Human	RPL32	60S ribosomal protein L32	P62910	2.5	0.979869	0.772975	0.105274
2	BRLF1	Human	RBM14	RNA-binding protein 14	Q96PK6	8.5	0.997772	0.760367	0.0866794
2	BRLF1	Human	COLGALT1	Procollagen galactosyltransferase 1	Q8NBJ5	1	1	0.76014	0.146238
2	BRLF1	Human	DYNC1LI1	Cytoplasmic dynein 1 light intermediate chain 1	Q9Y6G9	3	1	0.753351	0.121666
2	BRLF1	Human	TMED9	Transmembrane emp24 domain-containing protein 9	Q9BVK6	1	0	0.752416	0.0730505
2	BRLF1	Human	FAM120A	Isoform F of Constitutive coactivator of PPAR-gamma-like protein 1	Q9NZB2-6	1	0	0.751179	0.114238
2	BRLF1	Human	USP9X	Probable ubiquitin carboxyl-terminal hydrolase FAF-X	Q93008	1	0	0.746216	0.158824
2	BRLF1	Human	PPP1R12A	Protein phosphatase 1 regulatory subunit 12A	O14974	1	1	0.737132	0.220703
2	BRLF1	Human	ARHGDIB	Rho GDP-dissociation inhibitor 2	P52566	1	0	0.734192	0.0645671
2	BRLF1	Human	RPL7A	60S ribosomal protein L7a	P62424	16	1	0.730153	0.125213
2	BRLF1	Human	BASP1	Brain acid soluble protein 1	P80723	3	1	0.72729	0.167293
2	BRLF1	Human	GADD45GIP1	Growth arrest and DNA damage-inducible proteins-interacting protein 1	Q8TAE8	1.5	0.954434	0.722297	0.134458
2	BRLF1	Human	ATXN2L	Isoform 3 of Ataxin-2-like protein	Q8WWM7-3	4	1	0.717807	0.10391
2	BRLF1	Human	RSL24D1	Probable ribosome biogenesis protein RLP24	Q9UHA3	1	1	0.71708	0.176362
2	BRLF1	Human	SPAG9	C-Jun-amino-terminal kinase-interacting protein 4	O60271	1	0	0.706432	0.130185
2	BRLF1	Human	HMGA1	Isoform HMG-R of High mobility group protein HMG-I/HMG-Y	P17096-3	1	0	0.699062	0.130869
2	BRLF1	Human	COPS7B	COP9 signalosome complex subunit 7b	Q9H9Q2	1	0	0.690849	0.118155
2	BRLF1	Human	RANBP10	Ran-binding protein 10	Q6VN20	1	0	0.690849	0.116351
2	BRLF1	Human	RPS17	40S ribosomal protein S17	P08708	5	1	0.67239	0.149683
2	BRLF1	Human	SART3	Squamous cell carcinoma antigen recognized by T-cells 3	Q15020	4.5	0.992774	0.66842	0.121739
2	BRLF1	Human	ATP5J	Isoform 2 of ATP synthase-coupling factor 6, mitochondrial	P18859-2	3.5	0.988699	0.666288	0.111168
2	BRLF1	Human	RPL6	60S ribosomal protein L6	Q02878	10.5	0.998509	0.665669	0.112386
2	BRLF1	Human	MARS	Methionine--tRNA ligase, cytoplasmic	P56192	5.5	0.994985	0.65985	0.11565
2	BRLF1	Human	DYNC1I2	Cytoplasmic dynein 1 intermediate chain 2	Q13409	2.5	0.979869	0.654029	0.185479
2	BRLF1	Human	RRP12	RRP12-like protein	Q5JTH9	1	0	0.644244	0.107724
2	BRLF1	EBV	LF3	Uncharacterized protein LF3	P0C727	1	0	0.643858	0.096111
2	BRLF1	Human	SEC16A	Isoform 5 of Protein transport protein Sec16A	O15027-5	1.5	0.954434	0.641841	0.360781
2	BRLF1	Human	SLC4A1AP	Kanadaptin	Q9BWU0	1	1	0.635417	0.312929
2	BRLF1	Human	SNRPE	Small nuclear ribonucleoprotein E	P62304	5	1	0.635214	0.0662675
2	BRLF1	Human	RPS24	Isoform 4 of 40S ribosomal protein S24	P62847-4	4.5	0.811278	0.627156	0.0862805
2	BRLF1	Human	LASP1	LIM and SH3 domain protein 1	Q14847	1	1	0.624638	0.220868
2	BRLF1	Human	CNOT2	CCR4-NOT transcription complex subunit 2	Q9NZN8	1	1	0.620606	0.207198
2	BRLF1	Human	TMPO	Lamina-associated polypeptide 2, isoform alpha	P42166	3	1	0.61874	0.0829729
2	BRLF1	Human	ZC3H18	Zinc finger CCCH domain-containing protein 18	Q86VM9	1	1	0.618215	0.326238
2	BRLF1	Human	KRI1	Protein KRI1 homolog	Q8N9T8	1	1	0.617914	0.267385
2	BRLF1	Human	ZC3H15	Zinc finger CCCH domain-containing protein 15	Q8WU90	1	0	0.609356	0.0640079
2	BRLF1	Human	PNN	Pinin	Q9H307	1	1	0.607355	0.184276
2	BRLF1	Human	TPI1	Triosephosphate isomerase	P60174	3	0.940286	0.60417	0.0786615
2	BRLF1	Human	CHCHD2P9	Putative coiled-coil-helix-coiled-coil-helix domain-containing protein CHCHD2P9, mitochondrial	Q5T1J5	1	1	0.603172	0.205696
2	BRLF1	Human	LYZ	Lysozyme C	P61626	1	1	0.601386	0.0533503
2	BRLF1	Human	TP53BP1	Isoform 2 of Tumor suppressor p53-binding protein 1	Q12888-2	1.5	0.954434	0.599548	0.164442
2	BRLF1	Human	RPS20	Isoform 2 of 40S ribosomal protein S20	P60866-2	3	1	0.597234	0.109221
2	BRLF1	Human	RPL29	60S ribosomal protein L29	P47914	5	1	0.594829	0.0906816
2	BRLF1	Human	CBX1	Chromobox protein homolog 1	P83916	1	0	0.589469	0.101829
2	BRLF1	Human	SART1	U4/U6.U5 tri-snRNP-associated protein 1	O43290	3	1	0.588079	0.142057
2	BRLF1	Human	RPS14	40S ribosomal protein S14	P62263	7	0.948078	0.586157	0.10275
2	BRLF1	Human	NOC3L	Nucleolar complex protein 3 homolog	Q8WTT2	1	0	0.583488	0.0873436
2	BRLF1	Human	RPL21	60S ribosomal protein L21	P46778	6.5	0.996317	0.580852	0.130286
2	BRLF1	Human	RPL12	60S ribosomal protein L12	P30050	5	1	0.580231	0.0715104
2	BRLF1	Human	SF1	Isoform 5 of Splicing factor 1	Q15637-5	1.5	0.954434	0.579548	0.173898
2	BRLF1	Human	CHAMP1	Chromosome alignment-maintaining phosphoprotein 1	Q96JM3	1	1	0.579386	0.210216
2	BRLF1	Human	MCRIP1	Mapk-regulated corepressor-interacting protein 1	C9JLW8	1	1	0.575073	0.356258
2	BRLF1	Human	RAB11FIP1	Rab11 family-interacting protein 1	Q6WKZ4	1	0	0.574305	0.0994091
2	BRLF1	Human	AHNAK	Neuroblast differentiation-associated protein AHNAK	Q09666	2.5	0.979869	0.571852	1.03008	1	1
2	BRLF1	Human	CMAS	N-acylneuraminate cytidylyltransferase	Q8NFW8	1	0	0.570128	0.0587155
2	BRLF1	Human	SQSTM1	Sequestosome-1	Q13501	1	0	0.557055	0.0949201
2	BRLF1	Human	EEF1E1	Eukaryotic translation elongation factor 1 epsilon-1	O43324	1	0	0.556487	0.0949627
2	BRLF1	Human	CHTOP	Isoform 2 of Chromatin target of PRMT1 protein	Q9Y3Y2-3	1	0	0.555933	0.106441
2	BRLF1	Human	ADAR	Isoform 4 of Double-stranded RNA-specific adenosine deaminase	P55265-4	1	0	0.554054	0.125469
2	BRLF1	Human	RPL31	60S ribosomal protein L31	P62899	1	1	0.551428	0.0439686
2	BRLF1	Human	BCAS2	Pre-mRNA-splicing factor SPF27	O75934	2	0	0.548991	0.0872447
2	BRLF1	Human	LSP1	Isoform 3 of Lymphocyte-specific protein 1	P33241-3	2.5	0.979869	0.544996	0.185046
2	BRLF1	Human	YLPM1	Isoform 4 of YLP motif-containing protein 1	P49750-4	3.5	0.988699	0.544069	0.165231
2	BRLF1	Human	PRPF39	Pre-mRNA-processing factor 39	Q86UA1	1	0	0.542868	0.0621009
2	BRLF1	Human	ZNF207	Isoform 4 of BUB3-interacting and GLEBS motif-containing protein ZNF207	O43670-4	1	0	0.538186	0.0977999
2	BRLF1	Human	BOD1L1	Biorientation of chromosomes in cell division protein 1-like 1	Q8NFC6	1	0	0.535696	0.139356
2	BRLF1	Human	EIF4B	Eukaryotic translation initiation factor 4B	P23588	2.5	0.979869	0.535652	0.140296
2	BRLF1	Human	SMARCC1	SWI/SNF complex subunit SMARCC1	Q92922	1	0	0.535555	0.103152
2	BRLF1	Human	DYNC1LI2	Cytoplasmic dynein 1 light intermediate chain 2	O43237	1	0	0.531359	0.0840615
2	BRLF1	Human	POTEI	POTE ankyrin domain family member I	P0CG38	3	1	0.529922	0.0900971
2	BRLF1	Human	PPP1CC	Isoform Gamma-2 of Serine/threonine-protein phosphatase PP1-gamma catalytic subunit	P36873-2	1	0	0.526226	0.0531007
2	BRLF1	Human	G3BP1	Ras GTPase-activating protein-binding protein 1	Q13283	8	0.989993	0.517029	0.158234
2	BRLF1	Human	A2ML1	Alpha-2-macroglobulin-like protein 1	A8K2U0	1	0	0.516816	0.417343
2	BRLF1	Human	DDX6	Probable ATP-dependent RNA helicase DDX6	P26196	3.5	0.896038	0.515747	0.161059
2	BRLF1	Human	RPL34	60S ribosomal protein L34	P49207	2.5	0.979869	0.515263	0.0562996
2	BRLF1	Human	MAP4	Microtubule-associated protein 4	P27816	20	0.993123	0.513512	0.152903
2	BRLF1	Human	C11orf98	Uncharacterized protein C11orf98	E9PRG8	1.5	0.954434	0.512668	0.0382612
2	BRLF1	Human	NCAPH	Condensin complex subunit 2	Q15003	1	1	0.50989	0.236239
2	BRLF1	Human	SNRPD2	Small nuclear ribonucleoprotein Sm D2	P62316	6.5	0.996317	0.50882	0.0790573
2	BRLF1	Human	CDC73	Parafibromin	Q6P1J9	1	0	0.503111	0.101152
2	BRLF1	Human	SNRPG	Small nuclear ribonucleoprotein G	P62308	3	0	0.502971	0.0920754
2	BRLF1	Human	IGF2BP2	Insulin-like growth factor 2 mRNA-binding protein 2	Q9Y6M1	1	0	0.502862	0.0861057
2	BRLF1	Human	NOP16	Isoform 2 of Nucleolar protein 16	Q9Y3C1-2	1	0	0.501264	0.0802191
2	BRLF1	Human	SRSF7	Serine/arginine-rich splicing factor 7	Q16629	5	1	0.501139	0.050467
2	BRLF1	Human	ZCCHC8	Zinc finger CCHC domain-containing protein 8	Q6NZY4	3	0.940286	0.496798	0.106816
2	BRLF1	Human	PIPSL	Putative PIP5K1A and PSMD4-like protein	A2A3N6	1	0	0.494018	0.0827686
2	BRLF1	Human	RBM10	RNA-binding protein 10	P98175	1	0	0.491445	0.13232
2	BRLF1	Human	SEC24B	Isoform 3 of Protein transport protein Sec24B	O95487-3	2	0	0.489594	0.0976113
2	BRLF1	Human	ALYREF	THO complex subunit 4	Q86V81	2.5	0.979869	0.487387	0.0700824
2	BRLF1	Human	RPL13	60S ribosomal protein L13	P26373	8.5	0.997772	0.485906	0.08781
2	BRLF1	Human	PRPF40A	Pre-mRNA-processing factor 40 homolog A	O75400	1	1	0.482385	0.152478
2	BRLF1	Human	YWHAB	14-3-3 protein beta/alpha	P31946	1	0	0.477659	0.101272
2	BRLF1	Human	RPS3	Isoform 2 of 40S ribosomal protein S3	P23396-2	13	0.996038	0.474399	0.139887
2	BRLF1	Human	SNW1	SNW domain-containing protein 1	Q13573	1	1	0.472282	0.137568
2	BRLF1	Human	CEP170	Centrosomal protein of 170 kDa	Q5SW79	2	0.881291	0.468568	0.354917
2	BRLF1	Human	SRRM2	Serine/arginine repetitive matrix protein 2	Q9UQ35	13	0.996038	0.46847	0.163514
2	BRLF1	Human	MARCKSL1	MARCKS-related protein	P49006	1.5	0.954434	0.466938	0.177485
2	BRLF1	Human	SLAIN2	SLAIN motif-containing protein 2	Q9P270	1	1	0.464774	0.253013
2	BRLF1	Human	PPP6R1	Serine/threonine-protein phosphatase 6 regulatory subunit 1	Q9UPN7	1	0	0.464215	0.112782
2	BRLF1	Human	NCOA3	Nuclear receptor coactivator 3	Q9Y6Q9	2	0	0.461566	0.122692
2	BRLF1	Human	VASP	Vasodilator-stimulated phosphoprotein	P50552	1	0	0.460532	0.116041
2	BRLF1	Human	NSFL1C	Isoform 3 of NSFL1 cofactor p47	Q9UNZ2-5	1.5	0.954434	0.457409	0.151713
2	BRLF1	Human	NOP2	Isoform 4 of Probable 28S rRNA (cytosine(4447)-C(5))-methyltransferase	P46087-4	10.5	0.998509	0.456936	0.108574
2	BRLF1	Human	COPE	Coatomer subunit epsilon	O14579	1	0	0.456308	0.0859259
2	BRLF1	Human	NONO	Non-POU domain-containing octamer-binding protein	Q15233	9.5	0.998196	0.453472	0.149835
2	BRLF1	Human	LRMP	Lymphoid-restricted membrane protein	Q12912	1	1	0.452963	0.117563
2	BRLF1	Human	PABPC1	Polyadenylate-binding protein 1	P11940	7	1	0.451999	0.0949752
2	BRLF1	Human	THOC1	THO complex subunit 1	Q96FV9	1	0	0.451353	0.116097
2	BRLF1	Human	RIF1	Telomere-associated protein RIF1	Q5UIP0	1	0	0.443277	0.145399
2	BRLF1	Human	FKBP4	Peptidyl-prolyl cis-trans isomerase FKBP4	Q02790	1	0	0.443273	0.11516
2	BRLF1	Human	LRRFIP1	Leucine-rich repeat flightless-interacting protein 1	Q32MZ4	4	1	0.440867	0.122968
2	BRLF1	Human	HNRNPUL1	Heterogeneous nuclear ribonucleoprotein U-like protein 1	Q9BUJ2	24	0.998798	0.440269	0.177759
2	BRLF1	Human	MRPS31	28S ribosomal protein S31, mitochondrial	Q92665	1	1	0.439334	0.340884
2	BRLF1	Human	SLC9A3R1	Na(+)/H(+) exchange regulatory cofactor NHE-RF1	O14745	2	0	0.438375	0.0785921
2	BRLF1	Human	RPL26L1	60S ribosomal protein L26-like 1	Q9UNX3	6.5	0.996317	0.437713	0.109929
2	BRLF1	Human	LIMA1	Isoform 4 of LIM domain and actin-binding protein 1	Q9UHB6-4	1.5	0.954434	0.436957	0.232827
2	BRLF1	Human	HIST1H4A	Histone H4	P62805	16	0.989376	0.428559	0.104151
2	BRLF1	Human	COPS8	COP9 signalosome complex subunit 8	Q99627	1	0	0.425358	0.09335
2	BRLF1	Human	SMC1A	Structural maintenance of chromosomes protein 1A	Q14683	1	1	0.423846	0.192702
2	BRLF1	Human	SRSF3	Serine/arginine-rich splicing factor 3	P84103	3.5	0.988699	0.423355	0.0607484
2	BRLF1	Human	TERF2IP	Telomeric repeat-binding factor 2-interacting protein 1	Q9NYB0	1.5	0.954434	0.420043	0.153332
2	BRLF1	Human	GATAD2B	Transcriptional repressor p66-beta	Q8WXI9	2	0.881291	0.415798	0.0995456
2	BRLF1	Human	PRPF3	U4/U6 small nuclear ribonucleoprotein Prp3	O43395	1	0	0.414974	0.106062
2	BRLF1	Human	SRRM1	Serine/arginine repetitive matrix protein 1	Q8IYB3	3	0.940286	0.411112	0.0617467
2	BRLF1	Human	CAPRIN1	Caprin-1	Q14444	7	0.987138	0.410488	0.110012
2	BRLF1	Human	PRPF6	Pre-mRNA-processing factor 6	O94906	1	1	0.409985	0.135247
2	BRLF1	Human	C12orf43	Uncharacterized protein C12orf43	Q96C57	1	1	0.407226	0.180684
2	BRLF1	EBV	BZLF1	BZLF1	A0A060A624	1	0	0.404438	0.0748836
2	BRLF1	Human	RPL30	60S ribosomal protein L30	P62888	3.5	0.988699	0.399467	0.101554
2	BRLF1	Human	LSM3	U6 snRNA-associated Sm-like protein LSm3	P62310	1	1	0.397182	0.0597911
2	BRLF1	Human	TRA2A	Transformer-2 protein homolog alpha	Q13595	1.5	0.954434	0.395765	0.0423014
2	BRLF1	Human	PYGM	Glycogen phosphorylase, muscle form	P11217	1	0	0.39508	0.145058
2	BRLF1	Human	EZR	Ezrin	P15311	3	0.940286	0.386231	0.0802427
2	BRLF1	Human	RPS15	40S ribosomal protein S15	P62841	3.5	0.896038	0.383047	0.169597
2	BRLF1	Human	RPL4	60S ribosomal protein L4	P36578	11.5	0.998747	0.381373	0.0936707
2	BRLF1	Human	GATAD2A	Isoform 3 of Transcriptional repressor p66-alpha	Q86YP4-3	5	1	0.380381	0.194198
2	BRLF1	Human	SNRPD1	Small nuclear ribonucleoprotein Sm D1	P62314	2.5	0.979869	0.379156	0.0853613
2	BRLF1	Human	LTV1	Protein LTV1 homolog	Q96GA3	1	0	0.378902	0.111383
2	BRLF1	Human	ENAH	Protein enabled homolog	Q8N8S7	1	0	0.377537	0.114519
2	BRLF1	Human	RPS28	40S ribosomal protein S28	P62857	7	0.987138	0.374018	0.0935404
2	BRLF1	Human	HSPB1	Heat shock protein beta-1	P04792	1	0	0.365093	0.158936
2	BRLF1	Human	HNRNPC	Heterogeneous nuclear ribonucleoproteins C1/C2	P07910	11.5	0.998747	0.364523	0.0748884
2	BRLF1	Human	RBMXL3	RNA-binding motif protein, X-linked-like-3	Q8N7X1	1	1	0.355094	0.0313446
2	BRLF1	Human	THOC2	THO complex subunit 2	Q8NI27	1.5	0.954434	0.354577	0.126142
2	BRLF1	Human	EEF1D	Isoform 2 of Elongation factor 1-delta	P29692-2	7	0.987138	0.35236	0.115175
2	BRLF1	Human	FUS	RNA-binding protein FUS	P35637	24	1	0.352216	0.197159
2	BRLF1	Human	KHSRP	Far upstream element-binding protein 2	Q92945	6.5	0.996317	0.346099	0.11272
2	BRLF1	Human	AIMP2	Aminoacyl tRNA synthase complex-interacting multifunctional protein 2	Q13155	1	1	0.342377	0.169036
2	BRLF1	Human	AGO3	Protein argonaute-3	Q9H9G7	1	1	0.340405	0.115249
2	BRLF1	Human	HP1BP3	Heterochromatin protein 1-binding protein 3	Q5SSJ5	3.5	0.988699	0.340358	0.0712159
2	BRLF1	Human	NOL6	Nucleolar protein 6	Q9H6R4	1	0	0.336338	0.113774
2	BRLF1	Human	MTDH	Protein LYRIC	Q86UE4	3	0.940286	0.334835	0.0940954
2	BRLF1	Human	NCL	Nucleolin	P19338	35.5	0.998747	0.325898	0.166897
2	BRLF1	Human	EIF4G1	Isoform 9 of Eukaryotic translation initiation factor 4 gamma 1	Q04637-9	3	1	0.323345	0.1004
2	BRLF1	Human	HNRNPK	Isoform 2 of Heterogeneous nuclear ribonucleoprotein K	P61978-2	7.5	0.99718	0.323034	0.0962057
2	BRLF1	Human	ZC3HAV1	Zinc finger CCCH-type antiviral protein 1	Q7Z2W4	1	0	0.322913	0.0969586
2	BRLF1	Human	SRP72	Signal recognition particle subunit SRP72	O76094	1	1	0.320428	0.146255
2	BRLF1	Human	PSMD4	26S proteasome non-ATPase regulatory subunit 4	P55036	1.5	0.954434	0.319644	0.107829
2	BRLF1	Human	SRPK1	Isoform 1 of SRSF protein kinase 1	Q96SB4-3	1	1	0.318673	0.0951032
2	BRLF1	Human	RPL35A	60S ribosomal protein L35a	P18077	3.5	0.988699	0.317071	0.12135
2	BRLF1	Human	RPL18	60S ribosomal protein L18	Q07020	10	1	0.316883	0.111046
2	BRLF1	Human	EIF2S2	Eukaryotic translation initiation factor 2 subunit 2	P20042	5.5	0.870864	0.314466	0.110746
2	BRLF1	Human	LARP7	Isoform 3 of La-related protein 7	Q4G0J3-3	2	0	0.311064	0.0893222
2	BRLF1	Human	PSMB5	Proteasome subunit beta type-5	P28074	1	0	0.306157	0.0860596
2	BRLF1	Human	RCC1	Isoform 2 of Regulator of chromosome condensation	P18754-2	1	0	0.2954	0.0818371
2	BRLF1	Human	NUDC	Nuclear migration protein nudC	Q9Y266	1	0	0.291272	0.0627576
2	BRLF1	Human	IFI16	Gamma-interferon-inducible protein 16	Q16666	1.5	0.954434	0.285084	0.119518
2	BRLF1	Human	MATR3	Matrin-3	P43243	3.5	0.988699	0.282111	0.115852
2	BRLF1	Human	RPAP3	RNA polymerase II-associated protein 3	Q9H6T3	1	1	0.280034	0.132117
2	BRLF1	Human	RRS1	Ribosome biogenesis regulatory protein homolog	Q15050	1	0	0.276722	0.0907943
2	BRLF1	Human	RPL23A	60S ribosomal protein L23a	P62750	6	0.930586	0.274754	0.101596
2	BRLF1	Human	HNRNPUL2	Heterogeneous nuclear ribonucleoprotein U-like protein 2	Q1KMD3	2	1	0.274719	0.0847756
2	BRLF1	Human	CD3EAP	Isoform 2 of DNA-directed RNA polymerase I subunit RPA34	O15446-2	2.5	0.979869	0.271853	0.132185
2	BRLF1	Human	NEDD4L	E3 ubiquitin-protein ligase NEDD4-like	Q96PU5	3	0.940286	0.270286	0.0709921
2	BRLF1	Human	WWP2	NEDD4-like E3 ubiquitin-protein ligase WWP2	O00308	1	0	0.269959	0.0799922
2	BRLF1	Human	EIF5B	Eukaryotic translation initiation factor 5B	O60841	2	0	0.269633	0.100411
2	BRLF1	Human	FAM103A1	RNMT-activating mini protein	Q9BTL3	2	1	0.264784	0.0822365
2	BRLF1	Human	PTCD3	Pentatricopeptide repeat domain-containing protein 3, mitochondrial	Q96EY7	1	0	0.263127	0.0703217
2	BRLF1	Human	DDX42	ATP-dependent RNA helicase DDX42	Q86XP3	1.5	0.954434	0.26122	0.11386
2	BRLF1	Human	FTSJ3	pre-rRNA processing protein FTSJ3	Q8IY81	1	0	0.260059	0.0962891
2	BRLF1	Human	CPSF7	Isoform 3 of Cleavage and polyadenylation specificity factor subunit 7	Q8N684-3	2	0.881291	0.258412	0.0789918
2	BRLF1	Human	RTN4	Reticulon-4	Q9NQC3	1	1	0.252668	0.0666186
2	BRLF1	Human	USP39	U4/U6.U5 tri-snRNP-associated protein 2	Q53GS9	1	1	0.251076	0.0711131
2	BRLF1	Human	TRA2B	Transformer-2 protein homolog beta	P62995	1	1	0.248525	0.0802949
2	BRLF1	Human	PSIP1	PC4 and SFRS1-interacting protein	O75475	1	0	0.247433	0.100822
2	BRLF1	Human	RPS3	40S ribosomal protein S3	P23396	1	1	0.247041	0.0499063
2	BRLF1	EBV	BKRF3	Uracil DNA glycosylase	V5KU41	1	0	0.246358	0.156802
2	BRLF1	Human	ATP5I	ATP synthase subunit e, mitochondrial	P56385	1	0	0.246116	0.0454147
2	BRLF1	Human	HUWE1	E3 ubiquitin-protein ligase HUWE1	Q7Z6Z7	2	0	0.242702	0.116441
2	BRLF1	Human	RPLP1	60S acidic ribosomal protein P1	P05386	1.5	0.954434	0.242692	0.0470671
2	BRLF1	Human	AKAP8	A-kinase anchor protein 8	O43823	1	0	0.241722	0.112867
2	BRLF1	Human	EXOSC7	Exosome complex component RRP42	Q15024	1	0	0.239251	0.0534976
2	BRLF1	Human	PKM	Pyruvate kinase PKM	P14618	1.5	0.954434	0.233649	0.0485222
2	BRLF1	Human	RPL9	60S ribosomal protein L9	P32969	3	1	0.232738	0.0618642
2	BRLF1	Human	MKI67	Proliferation marker protein Ki-67	P46013	2	1	0.231464	0.225437
2	BRLF1	Human	RRBP1	Ribosome-binding protein 1	Q9P2E9	4.5	0.934068	0.22768	0.180982
2	BRLF1	Human	PSMB7	Proteasome subunit beta type-7	Q99436	1	0	0.222998	0.0662118
2	BRLF1	Human	RANBP1	Ran-specific GTPase-activating protein	P43487	1	1	0.220357	0.0679236
2	BRLF1	Human	MRPL40	39S ribosomal protein L40, mitochondrial	Q9NQ50	1	1	0.219596	0.106158
2	BRLF1	Human	CLTA	Isoform Non-brain of Clathrin light chain A	P09496-2	2	1	0.21776	0.0323887
2	BRLF1	Human	MYCBP2	E3 ubiquitin-protein ligase MYCBP2	O75592	1	0	0.212451	0.136027
2	BRLF1	Human	RANBP2	E3 SUMO-protein ligase RanBP2	P49792	1.5	0.954434	0.209972	0.209767
2	BRLF1	Human	NOP10	H/ACA ribonucleoprotein complex subunit 3	Q9NPE3	1	0	0.208948	0.0755699
2	BRLF1	Human	RPL27A	60S ribosomal protein L27a	P46776	2	1	0.206219	0.0439679
2	BRLF1	Human	HBA1	Hemoglobin subunit alpha	P69905	1	0	0.198739	0.128644
2	BRLF1	Human	NUP214	Isoform 5 of Nuclear pore complex protein Nup214	P35658-5	1	0	0.196349	0.0837684
2	BRLF1	Human	FIP1L1	Pre-mRNA 3'-end-processing factor FIP1	Q6UN15	2	0.881291	0.182428	0.101983
2	BRLF1	Human	RPL23	60S ribosomal protein L23	P62829	3	0.940286	0.181517	0.0809281
2	BRLF1	Human	RPL11	60S ribosomal protein L11	P62913	3	1	0.179877	0.0393058
2	BRLF1	Human	CALR	Calreticulin	P27797	1	0	0.177221	0.0702548
2	BRLF1	Human	STRN	Striatin	O43815	1	1	0.177013	0.176567
2	BRLF1	Human	NKRF	Isoform 2 of NF-kappa-B-repressing factor	O15226-2	1	0	0.176484	0.115101
2	BRLF1	Human	RPLP0	60S acidic ribosomal protein P0	P05388	4.5	0.992774	0.174199	0.0964275
2	BRLF1	Human	DKC1	H/ACA ribonucleoprotein complex subunit 4	O60832	3	0.940286	0.174184	0.0696252
2	BRLF1	Human	SNRPD3	Small nuclear ribonucleoprotein Sm D3	P62318	3.5	0.988699	0.164548	0.0486271
2	BRLF1	Human	NEDD4	E3 ubiquitin-protein ligase NEDD4	P46934	3	0	0.15545	0.102897
2	BRLF1	Human	PHF5A	PHD finger-like domain-containing protein 5A	Q7RTV0	1	0	0.155371	0.0788413
2	BRLF1	Human	LASP1	Isoform 2 of LIM and SH3 domain protein 1	Q14847-2	1	1	0.146219	0.03695
2	BRLF1	Human	SLIRP	SRA stem-loop-interacting RNA-binding protein, mitochondrial	Q9GZT3	1	0	0.143172	0.0695958
2	BRLF1	Human	SERBP1	Plasminogen activator inhibitor 1 RNA-binding protein	Q8NC51	4.5	0.992774	0.138633	0.0966935
2	BRLF1	Human	RPL19	60S ribosomal protein L19	P84098	3.5	0.988699	0.135949	0.0550648
2	BRLF1	Human	NUFIP2	Nuclear fragile X mental retardation-interacting protein 2	Q7Z417	3.5	0.988699	0.132511	0.109591
2	BRLF1	Human	FLII	Protein flightless-1 homolog	Q13045	1.5	0.954434	0.127492	0.114511
2	BRLF1	Human	RPL7	60S ribosomal protein L7	P18124	9.5	0.983708	0.126629	0.101261
2	BRLF1	Human	TUBB	Tubulin beta chain	P07437	3	1	0.124672	0.0602995
2	BRLF1	Human	PKLR	Pyruvate kinase PKLR	P30613	1	1	0.124653	0.0153719
2	BRLF1	Human	NACA	Nascent polypeptide-associated complex subunit alpha, muscle-specific form	E9PAV3	1	1	0.119931	0.0895315
2	BRLF1	Human	YBX3	Y-box-binding protein 3	P16989	3.5	0.988699	0.117032	0.067566
2	BRLF1	Human	SRP14	Signal recognition particle 14 kDa protein	P37108	1	0	0.110222	0.0733984
2	BRLF1	Human	RPS6	40S ribosomal protein S6	P62753	5.5	0.994985	0.109659	0.0862408
2	BRLF1	Human	HNRNPH3	Heterogeneous nuclear ribonucleoprotein H3	P31942	5.5	0.994985	0.106335	0.0593953
2	BRLF1	Human	SRSF6	Serine/arginine-rich splicing factor 6	Q13247	2	1	0.106054	0.0613651
2	BRLF1	Human	SF3A3	Splicing factor 3A subunit 3	Q12874	1.5	0.954434	0.0991124	0.0580423
2	BRLF1	Human	PNISR	Arginine/serine-rich protein PNISR	Q8TF01	1	1	0.0987322	0.0984369
2	BRLF1	Human	TSR1	Pre-rRNA-processing protein TSR1 homolog	Q2NL82	1	0	0.09565	0.100747
2	BRLF1	Human	PSMC5	26S protease regulatory subunit 8	P62195	1	0	0.0953615	0.101817
2	BRLF1	Human	BCL2L2	Isoform 3 of Bcl-2-like protein 2	Q92843-2	1	1	0.0942709	0.0208405
2	BRLF1	Human	THOC6	THO complex subunit 6 homolog	Q86W42	1	0	0.0905235	0.0668168
2	BRLF1	Human	RPS3A	40S ribosomal protein S3a	P61247	9.5	0.998196	0.0863953	0.136504
2	BRLF1	Human	STAU1	Double-stranded RNA-binding protein Staufen homolog 1	O95793	1	0	0.0812402	0.0924652
2	BRLF1	Human	ARPC1B	Actin-related protein 2/3 complex subunit 1B	O15143	1	0	0.0802666	0.0478894
2	BRLF1	Human	CANX	Isoform 2 of Calnexin	P27824-2	2.5	0.979869	0.0795956	0.0727646
2	BRLF1	Human	RCSD1	CapZ-interacting protein	Q6JBY9	1	1	0.0782989	0.12762
2	BRLF1	Human	ABCF1	ATP-binding cassette sub-family F member 1	Q8NE71	2	0.881291	0.0702351	0.136049
2	BRLF1	Human	RPL24	60S ribosomal protein L24	P83731	4.5	0.992774	0.0699551	0.0587117
2	BRLF1	Human	GRWD1	Glutamate-rich WD repeat-containing protein 1	Q9BQ67	1	1	0.0663477	0.0989016
2	BRLF1	Human	DDX3Y	ATP-dependent RNA helicase DDX3Y	O15523	1.5	0.954434	0.0623754	0.0612659
2	BRLF1	Human	SRPK2	Isoform 2 of SRSF protein kinase 2	P78362-2	1	1	0.0579893	0.0914329
2	BRLF1	Human	UBAP2L	Isoform 5 of Ubiquitin-associated protein 2-like	Q14157-5	2.5	0.979869	0.0543932	0.141972
2	BRLF1	Human	SLC1A5	Neutral amino acid transporter B(0)	Q15758	2.5	0.979869	0.053381	0.0727844
2	BRLF1	Human	CDKN2AIP	CDKN2A-interacting protein	Q9NXV6	1	1	0.0526457	0.160255
2	BRLF1	Human	MYBBP1A	Isoform 2 of Myb-binding protein 1A	Q9BQG0-2	2	0	0.0481273	0.102742
2	BRLF1	EBV	BKRF4	BKRF4	K9URD1	1	0	0.0467142	0.149511
2	BRLF1	Human	RBM4	RNA-binding protein 4	Q9BWF3	1	0	0.0447544	0.0762027
2	BRLF1	Human	NUDT5	ADP-sugar pyrophosphatase	Q9UKK9	1	0	0.0440627	0.06705
2	BRLF1	Human	TALDO1	Transaldolase	P37837	1	1	0.0436099	0.0398599
2	BRLF1	Human	HIST1H1D	Histone H1.3	P16402	4	1	0.0402137	0.0584093
2	BRLF1	Human	SSBP1	Single-stranded DNA-binding protein, mitochondrial	Q04837	4	0.964079	0.038692	0.0579998
2	BRLF1	Human	ATP5A1	ATP synthase subunit alpha, mitochondrial	P25705	15.5	0.993651	0.0367242	0.102102
2	BRLF1	Human	RPL10A	60S ribosomal protein L10a	P62906	6.5	0.996317	0.0345196	0.0948696
2	BRLF1	Human	RPL15	60S ribosomal protein L15	P61313	2.5	0.979869	0.0308727	0.0746722
2	BRLF1	EBV	BALF4	Glycoprotein BALF4	A0A0C7U0W0	1	0	0.0285354	0.157724
2	BRLF1	Human	HIST2H2BC	Putative histone H2B type 2-C	Q6DN03	1	1	0.0227375	0.03777
2	BRLF1	Human	SLC25A3	Phosphate carrier protein, mitochondrial	Q00325	1	1	0.0224889	0.0371413
2	BRLF1	Human	CD2BP2	CD2 antigen cytoplasmic tail-binding protein 2	O95400	2.5	0.979869	0.0200692	0.0938551
2	BRLF1	Human	TRIM28	Transcription intermediary factor 1-beta	Q13263	4.5	0.934068	0.0148521	0.0991167
2	BRLF1	Human	CARM1	Histone-arginine methyltransferase CARM1	Q86X55	1	1	0.0144751	0.0702064
2	BRLF1	Human	H1FX	Histone H1x	Q92522	1.5	0.954434	0.00908091	0.0344257
2	BRLF1	Human	ACTR1A	Alpha-centractin	P61163	1.5	0.954434	0.00868914	0.0877996
2	BRLF1	Human	HNRNPU	Heterogeneous nuclear ribonucleoprotein U	Q00839	8.5	0.997772	0.00623582	0.0791334
2	BRLF1	Human	G3BP2	Ras GTPase-activating protein-binding protein 2	Q9UN86	1	0	0.00542536	0.0837413
2	BRLF1	Human	IGLL5	Immunoglobulin lambda-like polypeptide 5	B9A064	1	1	0	0.0715423
2	BRLF1	Human	CHD5	Chromodomain-helicase-DNA-binding protein 5	Q8TDI0	1	1	0	0.0628264
2	BRLF1	Human	RPS10	40S ribosomal protein S10	P46783	1	0	-0.00908091	0.0525399
2	BRLF1	Human	CNOT1	CCR4-NOT transcription complex subunit 1	A5YKK6	1	0	-0.0166563	0.220488
2	BRLF1	Human	SMARCA4	Transcription activator BRG1	P51532	3.5	0.988699	-0.0168755	0.0943208
2	BRLF1	Human	RPS7	40S ribosomal protein S7	P62081	1	0	-0.0185938	0.106261
2	BRLF1	Human	FNBP1	Formin-binding protein 1	Q96RU3	1	0	-0.0202909	0.0871854
2	BRLF1	Human	H2AFJ	Isoform 2 of Histone H2A.J	Q9BTM1-2	3.5	0.896038	-0.0277934	0.0538113
2	BRLF1	Human	KPNA2	Importin subunit alpha-1	P52292	2	0	-0.032707	0.0917885
2	BRLF1	Human	NUDT21	Cleavage and polyadenylation specificity factor subunit 5	O43809	2	1	-0.0330122	0.0908554
2	BRLF1	Human	EPS15L1	Isoform 2 of Epidermal growth factor receptor substrate 15-like 1	Q9UBC2-2	1	0	-0.0356567	0.0951148
2	BRLF1	Human	RPS26P11	Putative 40S ribosomal protein S26-like 1	Q5JNZ5	1.5	0.954434	-0.0381989	0.0569808
2	BRLF1	Human	SMC2	Structural maintenance of chromosomes protein 2	O95347	2	0.881291	-0.0414505	0.143471
2	BRLF1	Human	WASF2	Wiskott-Aldrich syndrome protein family member 2	Q9Y6W5	1	1	-0.0442685	0.0626081
2	BRLF1	Human	SFPQ	Splicing factor, proline- and glutamine-rich	P23246	4.5	0.992774	-0.0485432	0.0885377
2	BRLF1	Human	PRPF19	Pre-mRNA-processing factor 19	Q9UMS4	4	1	-0.050239	0.0844427
2	BRLF1	Human	ANP32A	Acidic leucine-rich nuclear phosphoprotein 32 family member A	P39687	1	0	-0.0544202	0.0662917
2	BRLF1	Human	COPG1	Coatomer subunit gamma-1	Q9Y678	1.5	0.954434	-0.0547603	0.154142
2	BRLF1	Human	TUBA1B	Tubulin alpha-1B chain	P68363	10.5	0.998509	-0.0547865	0.0800227
2	BRLF1	Human	NHP2	H/ACA ribonucleoprotein complex subunit 2	Q9NX24	1	0	-0.0679305	0.0552056
2	BRLF1	Human	PDHB	Pyruvate dehydrogenase E1 component subunit beta, mitochondrial	P11177	2.5	0.811278	-0.0732742	0.110308
2	BRLF1	Human	RPL17	Isoform 3 of 60S ribosomal protein L17	P18621-3	2.5	0.979869	-0.0763899	0.0660465
2	BRLF1	Human	BUB3	Mitotic checkpoint protein BUB3	O43684	2	1	-0.0788869	0.0491104
2	BRLF1	Human	WAS	Wiskott-Aldrich syndrome protein	P42768	1	1	-0.0853589	0.176293
2	BRLF1	Human	TFG	Protein TFG	Q92734	27	0.999046	-0.0860393	0.154128
2	BRLF1	Human	SMARCB1	SWI/SNF-related matrix-associated actin-dependent regulator of chromatin subfamily B member 1	Q12824	1	1	-0.0883863	0.0253272
2	BRLF1	Human	EFTUD2	116 kDa U5 small nuclear ribonucleoprotein component	Q15029	4.5	0.992774	-0.0886678	0.0980179
2	BRLF1	Human	HNRNPA2B1	Heterogeneous nuclear ribonucleoproteins A2/B1	P22626	22.5	0.999659	-0.091294	0.12495
2	BRLF1	Human	ARPC3	Actin-related protein 2/3 complex subunit 3	O15145	1	1	-0.0919206	0.0718576
2	BRLF1	Human	TPD52L2	Isoform 7 of Tumor protein D54	O43399-7	1	1	-0.092106	0.0805139
2	BRLF1	Human	CDC37	Hsp90 co-chaperone Cdc37	Q16543	1.5	0.954434	-0.0930724	0.105788
2	BRLF1	Human	EEF1A1P5	Putative elongation factor 1-alpha-like 3	Q5VTE0	1.5	0.954434	-0.0939776	0.123927
2	BRLF1	Human	SMARCE1	SWI/SNF-related matrix-associated actin-dependent regulator of chromatin subfamily E member 1	Q969G3	2	0	-0.0996823	0.0722961
2	BRLF1	Human	PDCD6	Programmed cell death protein 6	O75340	1	1	-0.105115	0.130145
2	BRLF1	Human	RPS11	40S ribosomal protein S11	P62280	4	0.964079	-0.112469	0.115168
2	BRLF1	Human	DAZAP1	DAZ-associated protein 1	Q96EP5	1.5	0.954434	-0.113816	0.065141
2	BRLF1	Human	VARS	Valine--tRNA ligase	P26640	1	1	-0.114408	0.0798721
2	BRLF1	Human	CSNK2A3	Casein kinase II subunit alpha 3	Q8NEV1	1	0	-0.115488	0.0849231
2	BRLF1	Human	MRPL49	39S ribosomal protein L49, mitochondrial	Q13405	1	1	-0.116016	0.0568185
2	BRLF1	Human	SAFB2	Scaffold attachment factor B2	Q14151	1	0	-0.117228	0.0564449
2	BRLF1	Human	EIF3E	Eukaryotic translation initiation factor 3 subunit E	P60228	2	1	-0.119174	0.0880902
2	BRLF1	Human	TAF15	TATA-binding protein-associated factor 2N	Q92804	5	0.976021	-0.120388	0.0538925
2	BRLF1	Human	MACF1	Microtubule-actin cross-linking factor 1, isoforms 1/2/3/5	Q9UPN3	1	0	-0.120418	0.140712
2	BRLF1	Human	SNRPA1	U2 small nuclear ribonucleoprotein A'	P09661	3	1	-0.120623	0.0701609
2	BRLF1	Human	TPR	Nucleoprotein TPR	P12270	5.5	0.994985	-0.123219	0.187183
2	BRLF1	Human	SMC4	Structural maintenance of chromosomes protein 4	Q9NTJ3	1.5	0.954434	-0.125117	0.131537
2	BRLF1	Human	TIAL1	Isoform 2 of Nucleolysin TIAR	Q01085-2	5.5	0.994985	-0.125975	0.0774728
2	BRLF1	Human	GAPDH	Glyceraldehyde-3-phosphate dehydrogenase	P04406	7	0.987138	-0.132698	0.0862171
2	BRLF1	Human	CRMP1	Isoform LCRMP-1 of Dihydropyrimidinase-related protein 1	Q14194-2	1	0	-0.133505	0.0536844
2	BRLF1	Human	DLST	Dihydrolipoyllysine-residue succinyltransferase component of 2-oxoglutarate dehydrogenase complex, mitochondrial	P36957	4.5	0.992774	-0.13395	0.0575093
2	BRLF1	Human	DDX17	Probable ATP-dependent RNA helicase DDX17	Q92841	15.5	0.999295	-0.136458	0.115202
2	BRLF1	Human	RAD50	Isoform 2 of DNA repair protein RAD50	Q92878-2	1	0	-0.138676	0.0871746
2	BRLF1	Human	ATP5H	ATP synthase subunit d, mitochondrial	O75947	1.5	0.954434	-0.139262	0.0925413
2	BRLF1	Human	RPS16	40S ribosomal protein S16	P62249	5.5	0.994985	-0.140688	0.0875672
2	BRLF1	Human	SNRPC	U1 small nuclear ribonucleoprotein C	P09234	1	0	-0.141592	0.0669223
2	BRLF1	Human	IGF2BP3	Insulin-like growth factor 2 mRNA-binding protein 3	O00425	1.5	0.954434	-0.154165	0.109095
2	BRLF1	Human	PDHX	Pyruvate dehydrogenase protein X component, mitochondrial	O00330	2	1	-0.155768	0.0710097
2	BRLF1	Human	DDX23	Probable ATP-dependent RNA helicase DDX23	Q9BUQ8	2	0.881291	-0.166584	0.0773956
2	BRLF1	Human	TRIM25	E3 ubiquitin/ISG15 ligase TRIM25	Q14258	1	0	-0.170247	0.0633041
2	BRLF1	Human	ARL6IP4	ADP-ribosylation factor-like protein 6-interacting protein 4	Q66PJ3	1	1	-0.171956	0.0467529
2	BRLF1	Human	AIMP1	Isoform 2 of Aminoacyl tRNA synthase complex-interacting multifunctional protein 1	Q12904-2	3	1	-0.172787	0.0784313
2	BRLF1	Human	ELAVL1	Isoform 2 of ELAV-like protein 1	Q15717-2	2	0	-0.172882	0.0753204
2	BRLF1	Human	TUBB3	Tubulin beta-3 chain	Q13509	8.5	0.997772	-0.173666	0.0852604
2	BRLF1	Human	HNRNPA1	Heterogeneous nuclear ribonucleoprotein A1	P09651	5.5	0.954434	-0.177013	0.0853995
2	BRLF1	Human	EPRS	Bifunctional glutamate/proline--tRNA ligase	P07814	11.5	0.968461	-0.180301	0.154615
2	BRLF1	EBV	BORF2	Ribonucleoside-diphosphate reductase	K9URV8	30.5	0.995304	-0.184351	0.164536
2	BRLF1	Human	PTPRC	Receptor-type tyrosine-protein phosphatase C	P08575	1	1	-0.186167	0.0874175
2	BRLF1	Human	RPL3	60S ribosomal protein L3	P39023	5	0.902393	-0.187127	0.102614
2	BRLF1	Human	RPS18	40S ribosomal protein S18	P62269	6.5	0.996317	-0.190617	0.10853
2	BRLF1	Human	EIF6	Eukaryotic translation initiation factor 6	P56537	1	1	-0.19373	0.0608585
2	BRLF1	Human	NPM1	Nucleophosmin	P06748	11.5	0.988699	-0.196414	0.123361
2	BRLF1	Human	POTEF	POTE ankyrin domain family member F	A5A3E0	2	1	-0.199606	0.0328701
2	BRLF1	Human	TLN1	Talin-1	Q9Y490	1	0	-0.199928	0.096702
2	BRLF1	Human	SF3B1	Splicing factor 3B subunit 1	O75533	4.5	0.992774	-0.200574	0.109595
2	BRLF1	Human	RBBP7	Isoform 2 of Histone-binding protein RBBP7	Q16576-2	2.5	0.979869	-0.201377	0.0666831
2	BRLF1	Human	HNRNPF	Heterogeneous nuclear ribonucleoprotein F	P52597	1.5	0.954434	-0.205903	0.0531759
2	BRLF1	Human	SF3A1	Splicing factor 3A subunit 1	Q15459	3	1	-0.206581	0.0894656
2	BRLF1	Human	EML4	Echinoderm microtubule-associated protein-like 4	Q9HC35	1.5	0.954434	-0.214005	0.0703565
2	BRLF1	Human	SLC25A5	ADP/ATP translocase 2	P05141	1	0	-0.214986	0.0503896
2	BRLF1	Human	SMCHD1	Structural maintenance of chromosomes flexible hinge domain-containing protein 1	A6NHR9	1	1	-0.22625	0.120522
2	BRLF1	Human	SSRP1	FACT complex subunit SSRP1	Q08945	2	0	-0.239433	0.0904183
2	BRLF1	Human	DPF2	Zinc finger protein ubi-d4	Q92785	1.5	0.954434	-0.242572	0.0745075
2	BRLF1	Human	PSMD2	26S proteasome non-ATPase regulatory subunit 2	Q13200	1	0	-0.243377	0.0777655
2	BRLF1	Human	DYNLRB1	Dynein light chain roadblock-type 1	Q9NP97	1	1	-0.247336	0.0277659
2	BRLF1	Human	CCAR2	Cell cycle and apoptosis regulator protein 2	Q8N163	2	0	-0.248657	0.0917633
2	BRLF1	Human	FUBP1	Isoform 2 of Far upstream element-binding protein 1	Q96AE4-2	2	1	-0.249566	0.0790973
2	BRLF1	Human	HVCN1	Voltage-gated hydrogen channel 1	Q96D96	1	1	-0.25035	0.0410253
2	BRLF1	Human	FLNA	Filamin-A	P21333	6.5	0.996317	-0.255597	0.128129
2	BRLF1	Human	PRPF4	U4/U6 small nuclear ribonucleoprotein Prp4	O43172	1	1	-0.256649	0.0512878
2	BRLF1	Human	CARS	Isoform 3 of Cysteine--tRNA ligase, cytoplasmic	P49589-3	1	0	-0.25785	0.0657298
2	BRLF1	Human	RPS12	40S ribosomal protein S12	P25398	1.5	0.954434	-0.261948	0.0535172
2	BRLF1	Human	RRP1B	Ribosomal RNA processing protein 1 homolog B	Q14684	1	1	-0.263238	0.0736083
2	BRLF1	Human	PSMB1	Proteasome subunit beta type-1	P20618	3.5	0.896038	-0.264457	0.0738936
2	BRLF1	Human	RPL10	60S ribosomal protein L10	P27635	2.5	0.979869	-0.266427	0.0598832
2	BRLF1	Human	PCMT1	Isoform 2 of Protein-L-isoaspartate(D-aspartate) O-methyltransferase	P22061-2	2	1	-0.266478	0.0962817
2	BRLF1	Human	RPL18A	60S ribosomal protein L18a	Q02543	1	0	-0.266625	0.086425
2	BRLF1	Human	PFDN2	Prefoldin subunit 2	Q9UHV9	1	1	-0.26916	0.0464124
2	BRLF1	Human	DLAT	Dihydrolipoyllysine-residue acetyltransferase component of pyruvate dehydrogenase complex, mitochondrial	P10515	6.5	0.905928	-0.269298	0.0881293
2	BRLF1	Human	EIF3D	Eukaryotic translation initiation factor 3 subunit D	O15371	1.5	0.954434	-0.273214	0.0917609
2	BRLF1	Human	HCLS1	Hematopoietic lineage cell-specific protein	P14317	1	1	-0.27516	0.0964118
2	BRLF1	Human	RPA1	Replication protein A 70 kDa DNA-binding subunit	P27694	3	0	-0.278065	0.0925281
2	BRLF1	Human	MTA2	Metastasis-associated protein MTA2	O94776	2	0.881291	-0.279616	0.10257
2	BRLF1	Human	HIST1H2AG	Histone H2A type 1	P0C0S8	2	1	-0.287663	0.0410843
2	BRLF1	Human	HNRNPH1	Heterogeneous nuclear ribonucleoprotein H	P31943	6.5	0.996317	-0.288205	0.0692538
2	BRLF1	Human	WTAP	Pre-mRNA-splicing regulator WTAP	Q15007	1	0	-0.290815	0.0636052
2	BRLF1	Human	RPS8	40S ribosomal protein S8	P62241	6.5	0.996317	-0.293013	0.0750358
2	BRLF1	Human	ATP5B	ATP synthase subunit beta, mitochondrial	P06576	20.5	0.999591	-0.298814	0.129694
2	BRLF1	Human	PSMB3	Proteasome subunit beta type-3	P49720	1.5	0.954434	-0.299432	0.0580319
2	BRLF1	Human	RUVBL2	RuvB-like 2	Q9Y230	4.5	0.992774	-0.300471	0.102286
2	BRLF1	Human	CCAR1	Cell division cycle and apoptosis regulator protein 1	Q8IX12	1.5	0.954434	-0.302452	0.0908638
2	BRLF1	Human	PDHA1	Isoform 4 of Pyruvate dehydrogenase E1 component subunit alpha, somatic form, mitochondrial	P08559-4	1.5	0.954434	-0.302996	0.0519025
2	BRLF1	Human	EXOSC6	Exosome complex component MTR3	Q5RKV6	1	0	-0.309915	0.0761186
2	BRLF1	Human	TKT	Isoform 2 of Transketolase	P29401-2	2.5	0.979869	-0.317196	0.0729576
2	BRLF1	Human	HSPE1	10 kDa heat shock protein, mitochondrial	P61604	3.5	0.988699	-0.318824	0.0483644
2	BRLF1	Human	EEF1G	Isoform 2 of Elongation factor 1-gamma	P26641-2	6	1	-0.323142	0.0981917
2	BRLF1	Human	EEF2	Elongation factor 2	P13639	1	0	-0.323174	0.078748
2	BRLF1	Human	RPS2	40S ribosomal protein S2	P15880	4.5	0.992774	-0.32435	0.0643614
2	BRLF1	Human	CAMK2D	Isoform Delta 11 of Calcium/calmodulin-dependent protein kinase type II subunit delta	Q13557-11	1	1	-0.325869	0.0898145
2	BRLF1	Human	RTCB	tRNA-splicing ligase RtcB homolog	Q9Y3I0	1	1	-0.329351	0.0903687
2	BRLF1	Human	EIF3G	Eukaryotic translation initiation factor 3 subunit G	O75821	1.5	0.954434	-0.331936	0.043455
2	BRLF1	Human	SEPT6	Septin-6	Q14141	2.5	0.979869	-0.331946	0.0683629
2	BRLF1	Human	SRSF9	Serine/arginine-rich splicing factor 9	Q13242	1	1	-0.333428	0.0489277
2	BRLF1	Human	GRPEL1	GrpE protein homolog 1, mitochondrial	Q9HAV7	1	0	-0.333776	0.0560262
2	BRLF1	Human	PSMD14	26S proteasome non-ATPase regulatory subunit 14	O00487	1	0	-0.336869	0.060091
2	BRLF1	Human	EIF2S1	Eukaryotic translation initiation factor 2 subunit 1	P05198	2.5	0.979869	-0.336965	0.0650977
2	BRLF1	Human	PLEC	Plectin	Q15149	1.5	0.954434	-0.339795	0.170079
2	BRLF1	Human	RBMX	RNA-binding motif protein, X chromosome	P38159	1	1	-0.346074	0.0348077
2	BRLF1	Human	KHDRBS1	KH domain-containing, RNA-binding, signal transduction-associated protein 1	Q07666	1	0	-0.348133	0.0879572
2	BRLF1	Human	HNRNPA0	Heterogeneous nuclear ribonucleoprotein A0	Q13151	1	1	-0.348233	0.0705802
2	BRLF1	Human	SRSF2	Serine/arginine-rich splicing factor 2	Q01130	2	0.881291	-0.350819	0.0607667
2	BRLF1	Human	NAT10	RNA cytidine acetyltransferase	Q9H0A0	1	0	-0.353902	0.0693304
2	BRLF1	EBV	BMRF1	BMRF1	K9UR48	18	0.997891	-0.355325	0.172224
2	BRLF1	Human	THRAP3	Thyroid hormone receptor-associated protein 3	Q9Y2W1	1.5	0.954434	-0.355489	0.0471189
2	BRLF1	Human	PABPC4	Isoform 3 of Polyadenylate-binding protein 4	Q13310-3	5	0.976021	-0.357199	0.0689572
2	BRLF1	Human	C1QBP	Complement component 1 Q subcomponent-binding protein, mitochondrial	Q07021	5.5	0.994985	-0.364025	0.0661357
2	BRLF1	Human	EIF3H	Eukaryotic translation initiation factor 3 subunit H	O15372	1	0	-0.37033	0.0677466
2	BRLF1	Human	HIST1H3A	Histone H3.1	P68431	2.5	0.979869	-0.374679	0.0480422
2	BRLF1	Human	DARS	Aspartate--tRNA ligase, cytoplasmic	P14868	6	1	-0.375243	0.129389
2	BRLF1	Human	ATP5O	ATP synthase subunit O, mitochondrial	P48047	1.5	0.954434	-0.375875	0.0732085
2	BRLF1	Human	NME2	Isoform 3 of Nucleoside diphosphate kinase B	P22392-2	1	0	-0.383119	0.066482
2	BRLF1	Human	HSPA4	Heat shock 70 kDa protein 4	P34932	10.5	0.998509	-0.384486	0.104526
2	BRLF1	Human	HIST2H2BF	Isoform 2 of Histone H2B type 2-F	Q5QNW6-2	8	0.989993	-0.385368	0.0939836
2	BRLF1	EBV	BFRF3	BFRF2	Q3KSU9	1.5	0.954434	-0.386028	0.083855
2	BRLF1	Human	KARS	Isoform Mitochondrial of Lysine--tRNA ligase	Q15046-2	10	1	-0.394257	0.10838
2	BRLF1	Human	RPS9	40S ribosomal protein S9	P46781	4.5	0.992774	-0.396213	0.0690164
2	BRLF1	Human	COPB2	Coatomer subunit beta'	P35606	1	1	-0.396983	0.0930857
2	BRLF1	Human	MYH9	Myosin-9	P35579	14	0.622634	-0.397506	0.141848
2	BRLF1	Human	TIA1	Nucleolysin TIA-1 isoform p40	P31483	1	1	-0.399404	0.0528894
2	BRLF1	Human	NOP58	Nucleolar protein 58	Q9Y2X3	1	1	-0.400332	0.0523499
2	BRLF1	Human	SF3B6	Splicing factor 3B subunit 6	Q9Y3B4	1	1	-0.401882	0.0599749
2	BRLF1	Human	ATP1A1	Sodium/potassium-transporting ATPase subunit alpha-1	P05023	1	1	-0.40198	0.0728006
2	BRLF1	Human	PSMA1	Isoform Long of Proteasome subunit alpha type-1	P25786-2	3	0.940286	-0.405241	0.0587822
2	BRLF1	Human	HSPA5	78 kDa glucose-regulated protein	P11021	23.5	0.99718	-0.407784	0.0741085
2	BRLF1	Human	RSL1D1	Ribosomal L1 domain-containing protein 1	O76021	2.5	0.811278	-0.409163	0.0692676
2	BRLF1	Human	XRCC6	X-ray repair cross-complementing protein 6	P12956	11.5	0.998747	-0.413066	0.108028
2	BRLF1	Human	RPS15A	40S ribosomal protein S15a	P62244	2.5	0.979869	-0.41643	0.0784595
2	BRLF1	Human	MRE11A	Isoform 3 of Double-strand break repair protein MRE11A	P49959-3	1	0	-0.417926	0.0680119
2	BRLF1	Human	RPL5	60S ribosomal protein L5	P46777	3	0.940286	-0.421083	0.11453
2	BRLF1	Human	RBM39	RNA-binding protein 39	Q14498	1	0	-0.425996	0.0591377
2	BRLF1	Human	TPM3	Tropomyosin alpha-3 chain	P06753	1	1	-0.430042	0.06965
2	BRLF1	Human	WDR77	Methylosome protein 50	Q9BQA1	1	0	-0.430498	0.057124
2	BRLF1	Human	IARS	Isoleucine--tRNA ligase, cytoplasmic	P41252	5.5	0.870864	-0.434773	0.117236
2	BRLF1	Human	SRSF5	Serine/arginine-rich splicing factor 5	Q13243	1	1	-0.436525	0.0413628
2	BRLF1	Human	CAPZA1	F-actin-capping protein subunit alpha-1	P52907	2.5	0.979869	-0.437722	0.0581492
2	BRLF1	Human	ARPC4	Isoform 2 of Actin-related protein 2/3 complex subunit 4	P59998-2	1	0	-0.449787	0.0482299
2	BRLF1	Human	EXOSC10	Exosome component 10	Q01780	1	1	-0.450896	0.100215
2	BRLF1	Human	EPS15	Epidermal growth factor receptor substrate 15	P42566	1	1	-0.453349	0.0766387
2	BRLF1	Human	EIF3K	Eukaryotic translation initiation factor 3 subunit K	Q9UBQ5	1	1	-0.4545	0.0529008
2	BRLF1	Human	DDX5	Probable ATP-dependent RNA helicase DDX5	P17844	2.5	0.811278	-0.457216	0.0603982
2	BRLF1	Human	LYAR	Cell growth-regulating nucleolar protein	Q9NX58	1	1	-0.45766	0.0686973
2	BRLF1	Human	MRPL12	39S ribosomal protein L12, mitochondrial	P52815	1	0	-0.46035	0.0616111
2	BRLF1	Human	RPS4X	40S ribosomal protein S4, X isoform	P62701	4.5	0.992774	-0.460774	0.0869868
2	BRLF1	Human	P4HB	Protein disulfide-isomerase	P07237	1.5	0.954434	-0.462692	0.0556139
2	BRLF1	Human	ST13	Hsc70-interacting protein	P50502	2.5	0.979869	-0.467662	0.0464583
2	BRLF1	Human	PSMB6	Proteasome subunit beta type-6	P28072	2	1	-0.469746	0.0290803
2	BRLF1	Human	DDX3X	ATP-dependent RNA helicase DDX3X	O00571	4	0.964079	-0.471914	0.0808481
2	BRLF1	Human	NAP1L1	Nucleosome assembly protein 1-like 1	P55209	2	1	-0.476654	0.0535611
2	BRLF1	Human	CAT	Catalase	P04040	2	1	-0.47935	0.0545573
2	BRLF1	Human	SEPT9	Septin-9	Q9UHD8	2	1	-0.481159	0.0592196
2	BRLF1	Human	HNRNPM	Heterogeneous nuclear ribonucleoprotein M	P52272	2	1	-0.485008	0.0893978
2	BRLF1	Human	DDX21	Nucleolar RNA helicase 2	Q9NR30	7.5	0.974489	-0.485171	0.0780181
2	BRLF1	Human	PSMA2	Proteasome subunit alpha type-2	P25787	1.5	0.954434	-0.487264	0.0637119
2	BRLF1	Human	EIF3CL	Eukaryotic translation initiation factor 3 subunit C-like protein	B5ME19	2.5	0.979869	-0.492589	0.0737066
2	BRLF1	Human	PSPC1	Paraspeckle component 1	Q8WXF1	2	1	-0.492808	0.0646318
2	BRLF1	EBV	BALF2	BALF2 protein	V5KTZ5	2	0.881291	-0.492997	0.129439
2	BRLF1	Human	TPM4	Tropomyosin alpha-4 chain	P67936	1	1	-0.495023	0.0507919
2	BRLF1	Human	SNRNP200	U5 small nuclear ribonucleoprotein 200 kDa helicase	O75643	3.5	0.988699	-0.499021	0.102466
2	BRLF1	Human	RPS26	40S ribosomal protein S26	P62854	1	1	-0.507414	0.0388557
2	BRLF1	Human	RPSA	40S ribosomal protein SA	P08865	7	0.987138	-0.508264	0.0656512
2	BRLF1	Human	DPYSL2	Dihydropyrimidinase-related protein 2	Q16555	1	0	-0.508266	0.0673217
2	BRLF1	Human	DYNC1H1	Cytoplasmic dynein 1 heavy chain 1	Q14204	2.5	0.979869	-0.508877	0.141765
2	BRLF1	Human	YWHAG	14-3-3 protein gamma	P61981	1.5	0.954434	-0.510235	0.0409313
2	BRLF1	Human	USP10	Isoform 2 of Ubiquitin carboxyl-terminal hydrolase 10	Q14694-2	1	1	-0.510748	0.0756583
2	BRLF1	Human	AVIL	Advillin	O75366	1	0	-0.510969	0.0743843
2	BRLF1	Human	PHB	Prohibitin	P35232	3	0	-0.515231	0.0938743
2	BRLF1	Human	ATP5C1	ATP synthase subunit gamma, mitochondrial	P36542	1	1	-0.51766	0.045438
2	BRLF1	Human	RPN1	Dolichyl-diphosphooligosaccharide--protein glycosyltransferase subunit 1	P04843	2.5	0.979869	-0.521635	0.061148
2	BRLF1	Human	ILF3	Isoform 7 of Interleukin enhancer-binding factor 3	Q12906-7	7	0.987138	-0.524705	0.0804138
2	BRLF1	Human	SEPT2	Isoform 2 of Septin-2	Q15019-2	2.5	0.979869	-0.530456	0.0655799
2	BRLF1	Human	PLIN3	Perilipin-3	O60664	1	0	-0.535742	0.0707353
2	BRLF1	Human	SRSF1	Isoform ASF-2 of Serine/arginine-rich splicing factor 1	Q07955-2	4.5	0.992774	-0.538065	0.056159
2	BRLF1	Human	RARS	Arginine--tRNA ligase, cytoplasmic	P54136	4	0.964079	-0.541437	0.0907375
2	BRLF1	Human	HSPA8	Heat shock cognate 71 kDa protein	P11142	36.5	0.998814	-0.541905	0.117842
2	BRLF1	Human	RUVBL1	RuvB-like 1	Q9Y265	3	1	-0.542935	0.0798787
2	BRLF1	Human	RPLP0P6	60S acidic ribosomal protein P0-like	Q8NHW5	3.5	0.988699	-0.543053	0.0640481
2	BRLF1	Human	GTF2I	General transcription factor II-I	P78347	1.5	0.954434	-0.544787	0.0738112
2	BRLF1	Human	DCTN2	Isoform 2 of Dynactin subunit 2	Q13561-2	1	1	-0.551164	0.0695395
2	BRLF1	Human	SEC24C	Protein transport protein Sec24C	P53992	3	1	-0.551376	0.0726024
2	BRLF1	Human	MYL6B	Myosin light chain 6B	P14649	1	0	-0.560396	0.0430521
2	BRLF1	Human	SMARCC2	SWI/SNF complex subunit SMARCC2	Q8TAQ2	1.5	0.954434	-0.560725	0.0662697
2	BRLF1	Human	PHGDH	D-3-phosphoglycerate dehydrogenase	O43175	1	1	-0.570678	0.0775941
2	BRLF1	Human	IMPDH2	Inosine-5'-monophosphate dehydrogenase 2	P12268	1	0	-0.571674	0.0678752
2	BRLF1	Human	UGGT1	UDP-glucose:glycoprotein glucosyltransferase 1	Q9NYU2	1	0	-0.573765	0.0733052
2	BRLF1	Human	MVP	Major vault protein	Q14764	1	1	-0.575181	0.0821407
2	BRLF1	Human	RPL22	60S ribosomal protein L22	P35268	2	1	-0.581713	0.0437565
2	BRLF1	Human	CCT5	T-complex protein 1 subunit epsilon	P48643	4.5	0.992774	-0.587053	0.105323
2	BRLF1	Human	EIF3A	Eukaryotic translation initiation factor 3 subunit A	Q14152	2.5	0.811278	-0.587248	0.0899123
2	BRLF1	Human	PSMC2	26S protease regulatory subunit 7	P35998	1	0	-0.596629	0.0654569
2	BRLF1	Human	TXN	Thioredoxin	P10599	1	1	-0.603235	0.0392296
2	BRLF1	Human	SEC23B	Protein transport protein Sec23B	Q15437	1	1	-0.605504	0.0619784
2	BRLF1	Human	GSTP1	Glutathione S-transferase P	P09211	2.5	0.979869	-0.60862	0.0605345
2	BRLF1	Human	HNRNPL	Heterogeneous nuclear ribonucleoprotein L	P14866	1	0	-0.609539	0.0687582
2	BRLF1	EBV	BVRF2	BVRF2	K9UR83	1	1	-0.612111	0.0792164
2	BRLF1	Human	QARS	Glutamine--tRNA ligase	P47897	1.5	0.954434	-0.614115	0.0850226
2	BRLF1	Human	SRI	Sorcin	P30626	1	1	-0.614587	0.0362499
2	BRLF1	Human	CAPZB	F-actin-capping protein subunit beta	P47756	1	0	-0.614641	0.0495779
2	BRLF1	Human	MSN	Moesin	P26038	2	1	-0.620124	0.0856988
2	BRLF1	Human	ATP5D	ATP synthase subunit delta, mitochondrial	P30049	1	1	-0.626583	0.0306485
2	BRLF1	Human	HNRNPD	Heterogeneous nuclear ribonucleoprotein D0	Q14103	4.5	0.992774	-0.636346	0.071487
2	BRLF1	Human	ACAT1	Acetyl-CoA acetyltransferase, mitochondrial	P24752	1	0	-0.63766	0.0563263
2	BRLF1	Human	ENO1	Alpha-enolase	P06733	5	1	-0.650169	0.0871611
2	BRLF1	Human	RDX	Isoform 5 of Radixin	P35241-5	1	1	-0.657202	0.0485892
2	BRLF1	Human	CLTC	Clathrin heavy chain 1	Q00610	13	0.964079	-0.660854	0.116625
2	BRLF1	Human	KPNB1	Importin subunit beta-1	Q14974	1	1	-0.666292	0.0680819
2	BRLF1	Human	GBE1	1,4-alpha-glucan-branching enzyme	Q04446	1	1	-0.674225	0.0454908
2	BRLF1	Human	SUPT16H	FACT complex subunit SPT16	Q9Y5B9	2	0.881291	-0.684875	0.0752475
2	BRLF1	Human	NSUN2	tRNA (cytosine(34)-C(5))-methyltransferase	Q08J23	1	0	-0.687404	0.0623373
2	BRLF1	Human	UBA1	Ubiquitin-like modifier-activating enzyme 1	P22314	2	0	-0.687502	0.0840316
2	BRLF1	Human	PSMB8	Proteasome subunit beta type-8	P28062	1	0	-0.693118	0.0437922
2	BRLF1	Human	HNRNPDL	Heterogeneous nuclear ribonucleoprotein D-like	O14979	2.5	0.979869	-0.695518	0.0494379
2	BRLF1	Human	CCT8	T-complex protein 1 subunit theta	P50990	7.5	0.99718	-0.708668	0.0801298
2	BRLF1	Human	EIF3I	Eukaryotic translation initiation factor 3 subunit I	Q13347	1	1	-0.711587	0.0536616
2	BRLF1	Human	EIF3B	Isoform 2 of Eukaryotic translation initiation factor 3 subunit B	P55884-2	1	0	-0.712029	0.0597641
2	BRLF1	Human	DDOST	Dolichyl-diphosphooligosaccharide--protein glycosyltransferase 48 kDa subunit	P39656	1	1	-0.713469	0.0590632
2	BRLF1	Human	LARS	Leucine--tRNA ligase, cytoplasmic	Q9P2J5	6	0.982859	-0.715639	0.104918
2	BRLF1	Human	HNRNPR	Isoform 2 of Heterogeneous nuclear ribonucleoprotein R	O43390-2	3	0.940286	-0.717492	0.0648812
2	BRLF1	Human	TRIM21	E3 ubiquitin-protein ligase TRIM21	P19474	6	0.982859	-0.726717	0.0787027
2	BRLF1	Human	PRKCSH	Glucosidase 2 subunit beta	P14314	2.5	0.811278	-0.729062	0.0621388
2	BRLF1	Human	RALY	RNA-binding protein Raly	Q9UKM9	1	1	-0.729588	0.0436863
2	BRLF1	Human	PSMD1	26S proteasome non-ATPase regulatory subunit 1	Q99460	1	1	-0.730906	0.0608237
2	BRLF1	Human	HSP90AB1	Heat shock protein HSP 90-beta	P08238	5	0.976021	-0.734214	0.0800472
2	BRLF1	Human	PSME1	Isoform 2 of Proteasome activator complex subunit 1	Q06323-2	1	1	-0.748809	0.0589105
2	BRLF1	Human	TUBA4A	Tubulin alpha-4A chain	P68366	1	0	-0.749572	0.0492094
2	BRLF1	Human	NUDT1	7,8-dihydro-8-oxoguanine triphosphatase	P36639	1	0	-0.749756	0.0488432
2	BRLF1	Human	ME2	NAD-dependent malic enzyme, mitochondrial	P23368	1	1	-0.75714	0.0526827
2	BRLF1	EBV	BFRF1	BFRF1	I1YP04	2.5	0.979869	-0.758314	0.0700316
2	BRLF1	Human	PSMA5	Proteasome subunit alpha type-5	P28066	3.5	0.988699	-0.758396	0.0510245
2	BRLF1	Human	EIF2S3L	Putative eukaryotic translation initiation factor 2 subunit 3-like protein	Q2VIR3	1	0	-0.759918	0.0524945
2	BRLF1	Human	EEF1A2	Elongation factor 1-alpha 2	Q05639	3.5	0.988699	-0.760625	0.0484526
2	BRLF1	Human	APEH	Acylamino-acid-releasing enzyme	P13798	1	0	-0.766882	0.0509247
2	BRLF1	Human	LANCL1	LanC-like protein 1	O43813	1	0	-0.772444	0.0463373
2	BRLF1	Human	CLTA	Clathrin light chain A	P09496	1	1	-0.781679	0.0419459
2	BRLF1	Human	TUBB4B	Tubulin beta-4B chain	P68371	3	1	-0.782179	0.0603168
2	BRLF1	Human	ATP1A3	Isoform 3 of Sodium/potassium-transporting ATPase subunit alpha-3	P13637-3	1	0	-0.782915	0.054908
2	BRLF1	Human	CAD	CAD protein	P27708	2	0	-0.783191	0.0852604
2	BRLF1	Human	HSPA9	Stress-70 protein, mitochondrial	P38646	15.5	0.999295	-0.796845	0.0872861
2	BRLF1	Human	PRKDC	DNA-dependent protein kinase catalytic subunit	P78527	1	1	-0.797255	0.0805584
2	BRLF1	Human	PSMA8	Proteasome subunit alpha type-7-like	Q8TAA3	2	1	-0.79818	0.0307045
2	BRLF1	Human	PSMA7	Proteasome subunit alpha type-7	O14818	1.5	0.954434	-0.802296	0.0386112
2	BRLF1	Human	PRPF8	Pre-mRNA-processing-splicing factor 8	Q6P2Q9	1	0	-0.811257	0.0619556
2	BRLF1	Human	AIFM1	Apoptosis-inducing factor 1, mitochondrial	O95831	1	0	-0.814262	0.0512511
2	BRLF1	Human	TPM3	Isoform 2 of Tropomyosin alpha-3 chain	P06753-2	1.5	0.954434	-0.819334	0.0538286
2	BRLF1	Human	MYH14	Isoform 2 of Myosin-14	Q7Z406-2	1	0	-0.819579	0.0489346
2	BRLF1	Human	SHMT2	Serine hydroxymethyltransferase, mitochondrial	P34897	2	1	-0.824075	0.0536036
2	BRLF1	Human	AGO2	Protein argonaute-2	Q9UKV8	1	0	-0.824594	0.0566328
2	BRLF1	Human	RPL14	60S ribosomal protein L14	P50914	2	1	-0.841144	0.0361738
2	BRLF1	Human	XRCC5	X-ray repair cross-complementing protein 5	P13010	3.5	0.988699	-0.854956	0.0727985
2	BRLF1	Human	SRSF4	Serine/arginine-rich splicing factor 4	Q08170	1	1	-0.857294	0.0358765
2	BRLF1	Human	GLUD1	Glutamate dehydrogenase 1, mitochondrial	P00367	2.5	0.979869	-0.861524	0.0684625
2	BRLF1	Human	HNRNPAB	Heterogeneous nuclear ribonucleoprotein A/B	Q99729	1	0	-0.86594	0.0572014
2	BRLF1	Human	CCT7	T-complex protein 1 subunit eta	Q99832	4.5	0.934068	-0.866609	0.0723372
2	BRLF1	Human	STRAP	Isoform 2 of Serine-threonine kinase receptor-associated protein	Q9Y3F4-2	1	0	-0.867096	0.0514463
2	BRLF1	Human	ERP29	Endoplasmic reticulum resident protein 29	P30040	1	1	-0.867779	0.0335039
2	BRLF1	Human	SYNCRIP	Heterogeneous nuclear ribonucleoprotein Q	O60506	1.5	0.954434	-0.870645	0.0624214
2	BRLF1	Human	PARP1	Poly [ADP-ribose] polymerase 1	P09874	5	1	-0.879454	0.0850069
2	BRLF1	Human	VCP	Transitional endoplasmic reticulum ATPase	P55072	10.5	0.998509	-0.882098	0.0861673
2	BRLF1	Human	PKM	Isoform M1 of Pyruvate kinase PKM	P14618-2	1.5	0.954434	-0.884151	0.0557084
2	BRLF1	Human	PSMB9	Proteasome subunit beta type-9	P28065	1	0	-0.892296	0.0474612
2	BRLF1	Human	AHCY	Adenosylhomocysteinase	P23526	3	1	-0.895717	0.050197
2	BRLF1	Human	EIF3L	Eukaryotic translation initiation factor 3 subunit L	Q9Y262	1	0	-0.897933	0.0576662
2	BRLF1	Human	FASN	Fatty acid synthase	P49327	1	1	-0.902763	0.05867
2	BRLF1	Human	SF3B3	Splicing factor 3B subunit 3	Q15393	3	0.940286	-0.907412	0.0740291
2	BRLF1	Human	SND1	Staphylococcal nuclease domain-containing protein 1	Q7KZF4	1.5	0.954434	-0.917049	0.0700226
2	BRLF1	Human	CAP1	Adenylyl cyclase-associated protein 1	Q01518	1	0	-0.917757	0.0570651
2	BRLF1	Human	SKIV2L2	Superkiller viralicidic activity 2-like 2	P42285	1.5	0.954434	-0.922971	0.0505013
2	BRLF1	Human	CORO1A	Coronin-1A	P31146	1.5	0.954434	-0.923709	0.05089
2	BRLF1	EBV	BaRF1	BaRF1	A0A0C7TMI0	1	0	-0.926179	0.0594626
2	BRLF1	Human	SSB	Lupus La protein	P05455	2.5	0.979869	-0.926614	0.0585367
2	BRLF1	Human	LGALS3BP	Galectin-3-binding protein	Q08380	2	1	-0.927405	0.0278602
2	BRLF1	Human	DHX15	Pre-mRNA-splicing factor ATP-dependent RNA helicase DHX15	O43143	1	1	-0.927828	0.0450115
2	BRLF1	Human	RPS21	40S ribosomal protein S21	P63220	1	1	-0.931564	0.0452626
2	BRLF1	Human	CCT2	T-complex protein 1 subunit beta	P78371	5.5	0.994985	-0.936431	0.0826231
2	BRLF1	Human	HSPH1	Isoform 4 of Heat shock protein 105 kDa	Q92598-4	1.5	0.954434	-0.937726	0.053837
2	BRLF1	Human	HSPD1	60 kDa heat shock protein, mitochondrial	P10809	3	0.940286	-0.945854	0.0763607
2	BRLF1	Human	LSM2	U6 snRNA-associated Sm-like protein LSm2	Q9Y333	1	1	-0.946027	0.0233045
2	BRLF1	Human	EIF4A2	Isoform 2 of Eukaryotic initiation factor 4A-II	Q14240-2	1	1	-0.947365	0.0409578
2	BRLF1	Human	YWHAZ	14-3-3 protein zeta/delta	P63104	2.5	0.979869	-0.950045	0.0431541
2	BRLF1	Human	LDHB	L-lactate dehydrogenase B chain	P07195	2.5	0.979869	-0.958679	0.0558488
2	BRLF1	Human	COPA	Isoform 2 of Coatomer subunit alpha	P53621-2	1	0	-0.961626	0.0569733
2	BRLF1	Human	LCP1	Plastin-2	P13796	1	0	-0.969678	0.0531813
2	BRLF1	Human	TPP2	Tripeptidyl-peptidase 2	P29144	1.5	0.954434	-0.977138	0.0567395
2	BRLF1	Human	PSMA6	Proteasome subunit alpha type-6	P60900	2	1	-0.977235	0.036334
2	BRLF1	Human	TCP1	T-complex protein 1 subunit alpha	P17987	5	1	-0.97759	0.0703257
2	BRLF1	Human	NUP210	Nuclear pore membrane glycoprotein 210	Q8TEM1	1	1	-0.992573	0.0506952
2	BRLF1	Human	CCT6A	T-complex protein 1 subunit zeta	P40227	5	1	-0.993409	0.0734679
2	BRLF1	Human	CCT3	T-complex protein 1 subunit gamma	P49368	4	0.964079	-0.994437	0.0723967
2	BRLF1	Human	DDX41	Probable ATP-dependent RNA helicase DDX41	Q9UJV9	1	1	-1.01009	0.0473015
2	BRLF1	Human	ILF2	Interleukin enhancer-binding factor 2	Q12905	1.5	0.954434	-1.01871	0.0508128
2	BRLF1	Human	CCT4	T-complex protein 1 subunit delta	P50991	4.5	0.992774	-1.01978	0.0734656
2	BRLF1	Human	RNMT	Isoform 2 of mRNA cap guanine-N7 methyltransferase	O43148-2	2.5	0.979869	-1.02527	0.0583865
2	BRLF1	Human	PFN1	Profilin-1	P07737	2.5	0.979869	-1.03121	0.0457012
2	BRLF1	Human	MDH2	Malate dehydrogenase, mitochondrial	P40926	1	0	-1.03458	0.0543307
2	BRLF1	Human	PDIA6	Isoform 2 of Protein disulfide-isomerase A6	Q15084-2	4	1	-1.05137	0.0609879
2	BRLF1	Human	TXNDC5	Thioredoxin domain-containing protein 5	Q8NBS9	1	0	-1.05142	0.0453903
2	BRLF1	Human	PRDX4	Peroxiredoxin-4	Q13162	2	1	-1.05308	0.0354833
2	BRLF1	Human	ACLY	ATP-citrate synthase	P53396	2.5	0.979869	-1.05402	0.0620493
2	BRLF1	Human	ALDOC	Fructose-bisphosphate aldolase C	P09972	1	1	-1.05518	0.0526582
2	BRLF1	Human	MYL12B	Myosin regulatory light chain 12B	O14950	1	1	-1.06591	0.0351028
2	BRLF1	Human	HSP90B1	Endoplasmin	P14625	1.5	0.954434	-1.06735	0.0485285
2	BRLF1	Human	ECH1	Delta(3,5)-Delta(2,4)-dienoyl-CoA isomerase, mitochondrial	Q13011	1	1	-1.116	0.0399378
2	BRLF1	Human	ANXA7	Annexin A7	P20073	1	1	-1.11625	0.0348218
2	BRLF1	Human	LDHA	Isoform 3 of L-lactate dehydrogenase A chain	P00338-3	2.5	0.979869	-1.12135	0.043928
2	BRLF1	Human	ACTN4	Alpha-actinin-4	O43707	4	0.964079	-1.12155	0.0725241
2	BRLF1	Human	ACTN1	Isoform 4 of Alpha-actinin-1	P12814-4	1	0	-1.13497	0.0475795
2	BRLF1	Human	HSP90AA1	Isoform 2 of Heat shock protein HSP 90-alpha	P07900-2	7.5	0.99718	-1.14216	0.0827267
2	BRLF1	Human	TOP1	DNA topoisomerase 1	P11387	1	0	-1.17116	0.0498999
2	BRLF1	Human	PDIA3	Protein disulfide-isomerase A3	P30101	2.5	0.979869	-1.19145	0.0487577
2	BRLF1	Human	YWHAE	14-3-3 protein epsilon	P62258	1	1	-1.19312	0.0396928
2	BRLF1	Human	SETSIP	Protein SETSIP	P0DME0	1	1	-1.20247	0.027278
2	BRLF1	Human	PSMA3	Proteasome subunit alpha type-3	P25788	1	1	-1.20735	0.0327189
2	BRLF1	Human	DHX9	ATP-dependent RNA helicase A	Q08211	2.5	0.979869	-1.25094	0.052587
2	BRLF1	Human	PSMB4	Proteasome subunit beta type-4	P28070	1	0	-1.25194	0.0466836
2	BRLF1	Human	ALDOA	Isoform 2 of Fructose-bisphosphate aldolase A	P04075-2	2.5	0.979869	-1.2648	0.0476577
2	BRLF1	Human	HNRNPA3	Heterogeneous nuclear ribonucleoprotein A3	P51991	3	1	-1.30679	0.0519677
2	BRLF1	Human	PSMA4	Proteasome subunit alpha type-4	P25789	1	1	-1.31721	0.0295828
2	BRLF1	Human	RACK1	Receptor of activated protein C kinase 1	P63244	1.5	0.954434	-1.33121	0.0442594
2	BRLF1	Human	PRDX1	Peroxiredoxin-1	Q06830	3.5	0.988699	-1.34586	0.0451271
2	BRLF1	Human	TFRC	Transferrin receptor protein 1	P02786	1	1	-1.39985	0.0286888
2	BRLF1	Human	TUBB1	Tubulin beta-1 chain	Q9H4B7	1	1	-1.44442	0.0283622
2	BRLF1	Human	PRDX3	Thioredoxin-dependent peroxide reductase, mitochondrial	P30048	1	1	-1.49454	0.0307319
2	BRLF1	Human	ACTL6A	Actin-like protein 6A	O96019	1	1	-1.57724	0.0317132
3	BDLF3.5	EBV	BDLF3.5	BDLF3	I1YP44	2.5	0.979869	7.08808	26.4052	1	1
3	BDLF3.5	Human	ZCCHC17	Nucleolar protein of 40 kDa	Q9NP64	1.5	0.954434	5.77788	11.1735	1	1
3	BDLF3.5	Human	FCGR2C	Low affinity immunoglobulin gamma Fc region receptor II-c	P31995	2	0.881291	5.39979	3.64101	1	1
3	BDLF3.5	Human	VAPB	Vesicle-associated membrane protein-associated protein B/C	O95292	1	0	5.19728	0.735556
3	BDLF3.5	Human	CTR9	RNA polymerase-associated protein CTR9 homolog	Q6PD62	1	0	5.19728	0.735556
3	BDLF3.5	Human	NKAP	NF-kappa-B-activating protein	Q8N5F7	3.5	0.988699	4.94624	5.60419	1	1
3	BDLF3.5	Human	PRPF4B	Serine/threonine-protein kinase PRP4 homolog	Q13523	2	0	4.69302	0.363827
3	BDLF3.5	Human	PRPF40A	Pre-mRNA-processing factor 40 homolog A	O75400	4	1	4.3874	0.304956	1	1
3	BDLF3.5	Human	RBM25	RNA-binding protein 25	P49756	2	0.881291	4.32589	2.10978	1	1
3	BDLF3.5	Human	RBBP6	E3 ubiquitin-protein ligase RBBP6	Q7Z6E9	2	0	4.07347	0.274354
3	BDLF3.5	Human	RP9	Retinitis pigmentosa 9 protein	Q8TA86	1	0	3.99666	1.02731
3	BDLF3.5	Human	RHOG	Rho-related GTP-binding protein RhoG	P84095	1	1	3.9764	4.1218
3	BDLF3.5	Human	ARL6IP4	ADP-ribosylation factor-like protein 6-interacting protein 4	Q66PJ3	4	1	3.8143	0.0935059		1
3	BDLF3.5	Human	RAB14	Ras-related protein Rab-14	P61106	1	0	3.53084	0.502685
3	BDLF3.5	Human	SRSF11	Serine/arginine-rich splicing factor 11	Q05519	2	0	3.3591	0.185782
3	BDLF3.5	Human	PFDN5	Prefoldin subunit 5	Q99471	1	0	3.2572	0.436716
3	BDLF3.5	Human	CSNK2A1	Casein kinase II subunit alpha	P68400	2	0	3.19974	0.215529
3	BDLF3.5	Human	FAM133A	Protein FAM133A	Q8N9E0	1.5	0.954434	3.14861	5.95198	1	1
3	BDLF3.5	Human	ZC3H14	Zinc finger CCCH domain-containing protein 14	Q6PJT7	1	0	3.08411	0.346983
3	BDLF3.5	Human	SYNE1	Nesprin-1	Q8NF91	1	0	3.08411	0.346983
3	BDLF3.5	Human	DDX50	ATP-dependent RNA helicase DDX50	Q9BQ39	1	0	2.8978	0.44474
3	BDLF3.5	Human	GPATCH1	G patch domain-containing protein 1	Q9BRR8	1.5	0.954434	2.7848	12.0137	1	1
3	BDLF3.5	Human	TRIM21	E3 ubiquitin-protein ligase TRIM21	P19474	23.5	0.984604	2.68874	0.155757
3	BDLF3.5	Human	SRRM2	Serine/arginine repetitive matrix protein 2	Q9UQ35	28.5	0.994633	2.64942	0.242105
3	BDLF3.5	Human	IGHG2	Ig gamma-2 chain C region	P01859	1	1	2.5784	1.21485
3	BDLF3.5	Human	ACTR1B	Beta-centractin	P42025	1	0	2.54625	0.293259
3	BDLF3.5	Human	ARPC4	Isoform 3 of Actin-related protein 2/3 complex subunit 4	P59998-3	2	0	2.52608	0.0997931
3	BDLF3.5	Human	ATP12A	Isoform 2 of Potassium-transporting ATPase alpha chain 2	P54707-2	1	1	2.45809	1.7364
3	BDLF3.5	Human	AIP	AH receptor-interacting protein	O00170	1	0	2.45189	0.252608
3	BDLF3.5	Human	ZNF217	Zinc finger protein 217	O75362	1	0	2.34512	0.297547
3	BDLF3.5	Human	MBD2	Methyl-CpG-binding domain protein 2	Q9UBB5	1	0	2.33951	0.237071
3	BDLF3.5	Human	MYH14	Isoform 2 of Myosin-14	Q7Z406-2	4.5	0.992774	2.2474	0.0843006
3	BDLF3.5	Human	CNN2	Calponin-2	Q99439	1	0	2.2387	0.223471
3	BDLF3.5	Human	PGAM1	Phosphoglycerate mutase 1	P18669	1	1	2.22437	1.47167
3	BDLF3.5	Human	SRPRA	Signal recognition particle receptor subunit alpha	P08240	1	0	2.12669	0.224498
3	BDLF3.5	Human	TNRC6B	Trinucleotide repeat-containing gene 6B protein	Q9UPQ9	8	0.959687	2.10246	0.250846
3	BDLF3.5	Human	ARGLU1	Isoform 2 of Arginine and glutamate-rich protein 1	Q9NWB6-2	1	1	2.06877	0.965834
3	BDLF3.5	Human	TARDBP	TAR DNA-binding protein 43	Q13148	1	1	2.0644	0.668716
3	BDLF3.5	Human	ACTG1	Actin, cytoplasmic 2	P63261	14.5	0.934068	2.04598	0.111513
3	BDLF3.5	Human	IFI16	Gamma-interferon-inducible protein 16	Q16666	3.5	0.988699	1.98559	0.182567
3	BDLF3.5	Human	TUBB1	Tubulin beta-1 chain	Q9H4B7	5.5	0.994985	1.96601	0.0665152
3	BDLF3.5	Human	PRKDC	DNA-dependent protein kinase catalytic subunit	P78527	21	0.985909	1.95749	0.369165
3	BDLF3.5	Human	SAFB	Isoform 3 of Scaffold attachment factor B1	Q15424-3	2	0	1.95135	0.176471
3	BDLF3.5	Human	TCERG1	Transcription elongation regulator 1	O14776	1	0	1.88226	0.301352
3	BDLF3.5	Human	UPF3B	Regulator of nonsense transcripts 3B	Q9BZI7	1	0	1.85592	0.259572
3	BDLF3.5	Human	SMARCC1	SWI/SNF complex subunit SMARCC1	Q92922	2	1	1.85504	0.249726
3	BDLF3.5	Human	WBP11	WW domain-binding protein 11	Q9Y2W2	1	0	1.8438	0.215238
3	BDLF3.5	Human	ZC3H18	Zinc finger CCCH domain-containing protein 18	Q86VM9	2	0	1.84027	0.198283
3	BDLF3.5	Human	LGALS3BP	Galectin-3-binding protein	Q08380	4.5	0.992774	1.82887	0.0417903
3	BDLF3.5	Human	MYL6	Myosin light polypeptide 6	P60660	4.5	0.934068	1.82025	0.0966292
3	BDLF3.5	Human	PRPF8	Pre-mRNA-processing-splicing factor 8	Q6P2Q9	10.5	0.925686	1.80387	0.206418
3	BDLF3.5	Human	EIF4A1	Eukaryotic initiation factor 4A-I	P60842	1	0	1.7805	0.309843
3	BDLF3.5	Human	GTF2H2	General transcription factor IIH subunit 2	Q13888	1	0	1.7781	0.175173
3	BDLF3.5	Human	NKRF	Isoform 2 of NF-kappa-B-repressing factor	O15226-2	3	0.940286	1.75555	0.380811
3	BDLF3.5	Human	MYH9	Myosin-9	P35579	38.5	0.998933	1.75544	0.235229
3	BDLF3.5	Human	PPIL1	Peptidyl-prolyl cis-trans isomerase-like 1	Q9Y3C6	1	1	1.73868	0.568494
3	BDLF3.5	Human	DDX41	Probable ATP-dependent RNA helicase DDX41	Q9UJV9	9	0.926819	1.73735	0.141904
3	BDLF3.5	Human	SMN1	Survival motor neuron protein	Q16637	1.5	0.954434	1.62432	0.183221
3	BDLF3.5	Human	SFPQ	Splicing factor, proline- and glutamine-rich	P23246	9.5	0.983708	1.60193	0.128642
3	BDLF3.5	Human	PPP1CB	Serine/threonine-protein phosphatase PP1-beta catalytic subunit	P62140	1	1	1.59559	0.579585
3	BDLF3.5	Human	SEH1L	Isoform B of Nucleoporin SEH1	Q96EE3-1	1	0	1.59559	0.18688
3	BDLF3.5	Human	IGHV1-45	Immunoglobulin heavy variable 1-45	A0A0A0MS14	3.5	0.896038	1.58056	2.12688	1	1
3	BDLF3.5	Human	RPL3	60S ribosomal protein L3	P39023	12	0.881291	1.58018	0.158969
3	BDLF3.5	Human	PKM	Isoform M1 of Pyruvate kinase PKM	P14618-2	9	0.991992	1.56117	0.136457
3	BDLF3.5	Human	RPS10	40S ribosomal protein S10	P46783	2	0	1.53467	0.0743026
3	BDLF3.5	Human	HNRNPUL1	Heterogeneous nuclear ribonucleoprotein U-like protein 1	Q9BUJ2	36.5	0.916027	1.53451	0.219216
3	BDLF3.5	Human	RAB3GAP2	Rab3 GTPase-activating protein non-catalytic subunit	Q9H2M9	1	0	1.53422	0.163122
3	BDLF3.5	Human	XAB2	Pre-mRNA-splicing factor SYF1	Q9HCS7	1	0	1.52718	0.313461
3	BDLF3.5	Human	PCBP1	Poly(rC)-binding protein 1	Q15365	1.5	0.954434	1.52471	0.258358
3	BDLF3.5	Human	ATP6V0C	V-type proton ATPase 16 kDa proteolipid subunit	P27449	3	0	1.51673	0.304993
3	BDLF3.5	Human	CPSF7	Isoform 3 of Cleavage and polyadenylation specificity factor subunit 7	Q8N684-3	3.5	0.988699	1.47869	0.104496
3	BDLF3.5	Human	RBM14	RNA-binding protein 14	Q96PK6	10.5	0.998509	1.43361	0.0963387
3	BDLF3.5	Human	RAB11B	Ras-related protein Rab-11B	Q15907	1	0	1.41641	0.171372
3	BDLF3.5	Human	MARS	Methionine--tRNA ligase, cytoplasmic	P56192	7.5	0.974489	1.41018	0.13505
3	BDLF3.5	Human	SENP3	Sentrin-specific protease 3	Q9H4L4	1	0	1.38383	0.135744
3	BDLF3.5	Human	RBBP7	Isoform 2 of Histone-binding protein RBBP7	Q16576-2	5.5	0.994985	1.37866	0.098907
3	BDLF3.5	Human	BAG4	BAG family molecular chaperone regulator 4	O95429	7	0.987138	1.35983	0.135374
3	BDLF3.5	Human	CHD5	Chromodomain-helicase-DNA-binding protein 5	Q8TDI0	2	1	1.35873	0.08885
3	BDLF3.5	Human	EIF2S3	Eukaryotic translation initiation factor 2 subunit 3	P41091	1	1	1.35487	0.357435
3	BDLF3.5	Human	AQR	Intron-binding protein aquarius	O60306	1	1	1.33774	0.248387
3	BDLF3.5	Human	PRSS1	Trypsin-1	P07477	1	0	1.33774	0.12234
3	BDLF3.5	Human	ACTA2	Actin, aortic smooth muscle	P62736	15	0.951412	1.31295	0.140775
3	BDLF3.5	Human	NUP214	Isoform 5 of Nuclear pore complex protein Nup214	P35658-5	2	1	1.30899	0.16469
3	BDLF3.5	Human	XPO1	Exportin-1	O14980	1	0	1.30798	0.357031
3	BDLF3.5	Human	PNN	Pinin	Q9H307	1.5	0.954434	1.28663	0.225691
3	BDLF3.5	Human	SEPT1	Septin-1	Q8WYJ6	1	0	1.28297	0.141843
3	BDLF3.5	Human	MYL12B	Myosin regulatory light chain 12B	O14950	4	0.964079	1.27726	0.0702055
3	BDLF3.5	Human	POLR2B	DNA-directed RNA polymerase II subunit RPB2	P30876	1	0	1.26299	0.238175
3	BDLF3.5	Human	HLA-C	HLA class I histocompatibility antigen, Cw-17 alpha chain	Q95604	1.5	0.954434	1.25335	0.17724
3	BDLF3.5	Human	RUVBL1	RuvB-like 1	Q9Y265	8.5	0.997772	1.25086	0.134456
3	BDLF3.5	Human	AGO4	Protein argonaute-4	Q9HCK5	1	0	1.24425	0.123627
3	BDLF3.5	Human	EIF3G	Eukaryotic translation initiation factor 3 subunit G	O75821	3	0	1.23554	0.080087
3	BDLF3.5	Human	EDC4	Enhancer of mRNA-decapping protein 4	Q6P2E9	1	1	1.19725	0.556006
3	BDLF3.5	Human	EFTUD2	116 kDa U5 small nuclear ribonucleoprotein component	Q15029	9	0.991992	1.19116	0.138618
3	BDLF3.5	Human	PTBP1	Isoform 3 of Polypyrimidine tract-binding protein 1	P26599-3	2.5	0.979869	1.19067	0.154416
3	BDLF3.5	Human	HCFC1	Host cell factor 1	P51610	1	0	1.19032	0.112994
3	BDLF3.5	Human	SON	Isoform I of Protein SON	P18583-9	1	1	1.18729	0.532635
3	BDLF3.5	Human	PGAM4	Probable phosphoglycerate mutase 4	Q8N0Y7	1	0	1.17921	0.17053
3	BDLF3.5	Human	AKAP8	A-kinase anchor protein 8	O43823	2	0.881291	1.17565	0.298978
3	BDLF3.5	Human	MAT2A	S-adenosylmethionine synthase isoform type-2	P31153	2	0	1.17241	0.0741161
3	BDLF3.5	Human	POTEI	POTE ankyrin domain family member I	P0CG38	4	1	1.16884	0.104035
3	BDLF3.5	Human	P4HA1	Isoform 2 of Prolyl 4-hydroxylase subunit alpha-1	P13674-2	1	0	1.16159	0.167123
3	BDLF3.5	Human	LRMP	Lymphoid-restricted membrane protein	Q12912	1.5	0.954434	1.153	0.143985
3	BDLF3.5	Human	SF3B1	Splicing factor 3B subunit 1	O75533	10	0.940286	1.14861	0.163375
3	BDLF3.5	Human	DAZAP1	DAZ-associated protein 1	Q96EP5	3	1	1.14806	0.0921232
3	BDLF3.5	Human	RPS5	40S ribosomal protein S5	P46782	2.5	0.979869	1.1477	0.0838574
3	BDLF3.5	Human	RBM4	RNA-binding protein 4	Q9BWF3	2	1	1.13165	0.136285
3	BDLF3.5	Human	EIF4A3	Eukaryotic initiation factor 4A-III	P38919	1.5	0.954434	1.12109	0.131143
3	BDLF3.5	Human	NBN	Nibrin	O60934	1	0	1.11798	0.151007
3	BDLF3.5	Human	NEDD4	E3 ubiquitin-protein ligase NEDD4	P46934	5	0	1.11641	0.13284
3	BDLF3.5	Human	EEF1D	Isoform 3 of Elongation factor 1-delta	P29692-3	1	1	1.11397	0.247577
3	BDLF3.5	Human	PRMT1	Protein arginine N-methyltransferase 1	Q99873	2	0	1.10824	0.107671
3	BDLF3.5	Human	KIF5A	Kinesin heavy chain isoform 5A	Q12840	1	0	1.08724	0.110853
3	BDLF3.5	Human	TUBA1B	Tubulin alpha-1B chain	P68363	15.5	0.999295	1.08103	0.0972264
3	BDLF3.5	Human	TIA1	Nucleolysin TIA-1 isoform p40	P31483	2.5	0.979869	1.07665	0.0836254
3	BDLF3.5	Human	FAM98B	Isoform 2 of Protein FAM98B	Q52LJ0-2	1	0	1.06665	0.14867
3	BDLF3.5	Human	TMOD3	Tropomodulin-3	Q9NYL9	1	0	1.06523	0.217691
3	BDLF3.5	Human	DDX24	ATP-dependent RNA helicase DDX24	Q9GZR7	1	0	1.05096	0.140267
3	BDLF3.5	Human	HNRNPH1	Heterogeneous nuclear ribonucleoprotein H	P31943	11	1	1.04802	0.0900914
3	BDLF3.5	Human	DCTN4	Isoform 3 of Dynactin subunit 4	Q9UJW0-3	1	0	1.04431	0.10747
3	BDLF3.5	Human	MAPRE1	Microtubule-associated protein RP/EB family member 1	Q15691	1	0	1.04323	0.133958
3	BDLF3.5	Human	KHSRP	Far upstream element-binding protein 2	Q92945	9	0.991992	1.04322	0.132638
3	BDLF3.5	Human	MRPS9	28S ribosomal protein S9, mitochondrial	P82933	1	0	1.02799	0.134023
3	BDLF3.5	Human	BASP1	Brain acid soluble protein 1	P80723	3.5	0.988699	1.01217	0.180697
3	BDLF3.5	Human	C4A	Complement C4-A	P0C0L4	1	0	1.00134	0.238908
3	BDLF3.5	Human	SP1	Transcription factor Sp1	P08047	1	1	0.999906	0.16329
3	BDLF3.5	Human	RPS12	40S ribosomal protein S12	P25398	3	1	0.998367	0.0756847
3	BDLF3.5	Human	SF3B2	Splicing factor 3B subunit 2	Q13435	10	0.993447	0.993361	0.200896
3	BDLF3.5	Human	ZC3H4	Zinc finger CCCH domain-containing protein 4	Q9UPT8	1	0	0.990081	0.125435
3	BDLF3.5	Human	AGO3	Protein argonaute-3	Q9H9G7	1.5	0.954434	0.983394	0.14115
3	BDLF3.5	Human	PRPF31	U4/U6 small nuclear ribonucleoprotein Prp31	Q8WWY3	1	0	0.966618	0.148439
3	BDLF3.5	Human	TRIM28	Transcription intermediary factor 1-beta	Q13263	7.5	0.928362	0.961671	0.127959
3	BDLF3.5	Human	PRPF4	U4/U6 small nuclear ribonucleoprotein Prp4	O43172	2	0	0.955305	0.0786188
3	BDLF3.5	Human	BSG	Basigin	P35613	1	0	0.952357	0.220477
3	BDLF3.5	Human	PAF1	RNA polymerase II-associated factor 1 homolog	Q8N7H5	1	0	0.946606	0.114968
3	BDLF3.5	Human	DDX6	Probable ATP-dependent RNA helicase DDX6	P26196	4.5	0.992774	0.937271	0.182624
3	BDLF3.5	Human	NONO	Non-POU domain-containing octamer-binding protein	Q15233	12	0.995378	0.932888	0.1684
3	BDLF3.5	Human	RPL37A	60S ribosomal protein L37a	P61513	2	1	0.930971	0.110356
3	BDLF3.5	Human	PKM	Pyruvate kinase PKM	P14618	2	1	0.918482	0.0560286
3	BDLF3.5	Human	TXLNG	Gamma-taxilin	Q9NUQ3	1	0	0.916243	0.120159
3	BDLF3.5	Human	PLRG1	Pleiotropic regulator 1	O43660	2	0.881291	0.914232	0.176065
3	BDLF3.5	Human	DCAF7	DDB1- and CUL4-associated factor 7	P61962	1	1	0.910236	0.108554
3	BDLF3.5	Human	WWP2	NEDD4-like E3 ubiquitin-protein ligase WWP2	O00308	1.5	0.954434	0.907361	0.130057
3	BDLF3.5	Human	RPL15	60S ribosomal protein L15	P61313	4	0.964079	0.905599	0.0944536
3	BDLF3.5	Human	RPS23	40S ribosomal protein S23	P62266	1.5	0.954434	0.905269	0.031896
3	BDLF3.5	Human	RPS3A	40S ribosomal protein S3a	P61247	14.5	0.999198	0.902351	0.168642
3	BDLF3.5	Human	AIMP2	Aminoacyl tRNA synthase complex-interacting multifunctional protein 2	Q13155	1.5	0.954434	0.902031	0.207026
3	BDLF3.5	Human	WDR33	pre-mRNA 3' end processing protein WDR33	Q9C0J8	1	0	0.897303	0.106395
3	BDLF3.5	Human	RPS20	Isoform 2 of 40S ribosomal protein S20	P60866-2	3.5	0.988699	0.89585	0.117972
3	BDLF3.5	Human	CHD3	Isoform 3 of Chromodomain-helicase-DNA-binding protein 3	Q12873-3	1	0	0.889349	0.123978
3	BDLF3.5	Human	HLA-A	Isoform 2 of HLA class I histocompatibility antigen, A-11 alpha chain	P13746-2	1.5	0.954434	0.879356	0.0708049
3	BDLF3.5	Human	PSMC1	26S protease regulatory subunit 4	P62191	2	0	0.878774	0.12385
3	BDLF3.5	Human	TERF2	Telomeric repeat-binding factor 2	Q15554	1	1	0.875604	0.198178
3	BDLF3.5	Human	YWHAQ	14-3-3 protein theta	P27348	1	0	0.865579	0.0878997
3	BDLF3.5	Human	VARS	Valine--tRNA ligase	P26640	2	0	0.858061	0.0981108
3	BDLF3.5	Human	CAD	CAD protein	P27708	11	0.994539	0.856046	0.200056
3	BDLF3.5	Human	POLR1A	DNA-directed RNA polymerase I subunit RPA1	O95602	1	0	0.855559	0.106417
3	BDLF3.5	Human	HNRNPM	Heterogeneous nuclear ribonucleoprotein M	P52272	6.5	0.966619	0.854454	0.161164
3	BDLF3.5	Human	TMPO	Lamina-associated polypeptide 2, isoforms beta/gamma	P42167	1	0	0.850418	0.120331
3	BDLF3.5	Human	RRS1	Ribosome biogenesis regulatory protein homolog	Q15050	1.5	0.954434	0.850415	0.167554
3	BDLF3.5	Human	PTBP3	Isoform 4 of Polypyrimidine tract-binding protein 3	O95758-4	1	0	0.833453	0.0906636
3	BDLF3.5	Human	LIMA1	Isoform 4 of LIM domain and actin-binding protein 1	Q9UHB6-4	2	0	0.832077	0.151361
3	BDLF3.5	Human	SNRNP200	U5 small nuclear ribonucleoprotein 200 kDa helicase	O75643	10	1	0.829697	0.173199
3	BDLF3.5	Human	HIST1H1D	Histone H1.3	P16402	5.5	0.994985	0.82902	0.068491
3	BDLF3.5	Human	TUBB6	Tubulin beta-6 chain	Q9BUF5	1	0	0.815188	0.174985
3	BDLF3.5	Human	MSI2	RNA-binding protein Musashi homolog 2	Q96DH6	1	0	0.813236	0.11688
3	BDLF3.5	Human	ATP1B3	Sodium/potassium-transporting ATPase subunit beta-3	P54709	1	0	0.812535	0.189003
3	BDLF3.5	Human	MYH10	Isoform 4 of Myosin-10	P35580-4	5	0.902393	0.784963	0.469401
3	BDLF3.5	Human	SRRM1	Serine/arginine repetitive matrix protein 1	Q8IYB3	3.5	0.988699	0.778949	0.066694
3	BDLF3.5	Human	LSM4	U6 snRNA-associated Sm-like protein LSm4	Q9Y4Z0	1	0	0.778858	0.114864
3	BDLF3.5	Human	ZFP91	E3 ubiquitin-protein ligase ZFP91	Q96JP5	1	0	0.763075	0.153291
3	BDLF3.5	Human	COLGALT1	Procollagen galactosyltransferase 1	Q8NBJ5	1	0	0.76014	0.0938716
3	BDLF3.5	Human	GTF2I	General transcription factor II-I	P78347	4.5	0.934068	0.759632	0.127845
3	BDLF3.5	Human	CHERP	Calcium homeostasis endoplasmic reticulum protein	Q8IWX8	1	1	0.757976	0.251087
3	BDLF3.5	Human	RPL27A	60S ribosomal protein L27a	P46776	2.5	0.979869	0.753987	0.0491576
3	BDLF3.5	Human	RAB1A	Ras-related protein Rab-1A	P62820	1	0	0.753207	0.0660006
3	BDLF3.5	Human	GAR1	H/ACA ribonucleoprotein complex subunit 1	Q9NY12	1	0	0.74944	0.0993128
3	BDLF3.5	Human	HNRNPK	Isoform 2 of Heterogeneous nuclear ribonucleoprotein K	P61978-2	9	1	0.747641	0.105388
3	BDLF3.5	Human	SEPT8	Septin-8	Q92599	2.5	0.979869	0.745949	0.0799453
3	BDLF3.5	Human	HDAC1	Histone deacetylase 1	Q13547	1.5	0.954434	0.742942	0.258892
3	BDLF3.5	Human	RPS4X	40S ribosomal protein S4, X isoform	P62701	9.5	0.954434	0.740631	0.126389
3	BDLF3.5	Human	MYL3	Myosin light chain 3	P08590	1	1	0.719259	0.360798
3	BDLF3.5	Human	GCN1	eIF-2-alpha kinase activator GCN1	Q92616	1	0	0.718866	0.136949
3	BDLF3.5	Human	RPL23A	60S ribosomal protein L23a	P62750	7.5	0.928362	0.715396	0.113588
3	BDLF3.5	Human	RPS3	Isoform 2 of 40S ribosomal protein S3	P23396-2	14.5	0.992774	0.7149	0.147737
3	BDLF3.5	Human	SNRPD1	Small nuclear ribonucleoprotein Sm D1	P62314	3	0.940286	0.698248	0.0935086
3	BDLF3.5	Human	CSTF1	Cleavage stimulation factor subunit 1	Q05048	1	0	0.69165	0.122833
3	BDLF3.5	Human	RANBP10	Ran-binding protein 10	Q6VN20	1	0	0.690849	0.116351
3	BDLF3.5	Human	GEMIN5	Gem-associated protein 5	Q8TEQ6	1	0	0.677442	0.143761
3	BDLF3.5	Human	RPL35	60S ribosomal protein L35	P42766	4	1	0.673665	0.0851584
3	BDLF3.5	Human	KIF2A	Isoform 4 of Kinesin-like protein KIF2A	O00139-4	1	0	0.673248	0.120182
3	BDLF3.5	Human	RBM17	Splicing factor 45	Q96I25	2	0.881291	0.669049	0.1388
3	BDLF3.5	Human	SART3	Squamous cell carcinoma antigen recognized by T-cells 3	Q15020	4.5	0.992774	0.66842	0.121739
3	BDLF3.5	Human	EIF2S3L	Putative eukaryotic translation initiation factor 2 subunit 3-like protein	Q2VIR3	3	0.940286	0.667552	0.0792099
3	BDLF3.5	EBV	BFLF2	BFLF2	A0A0C7TCK2	1	0	0.66696	0.158725
3	BDLF3.5	Human	CPSF1	Cleavage and polyadenylation specificity factor subunit 1	Q10570	1	0	0.656816	0.0951582
3	BDLF3.5	Human	HNRNPC	Isoform C1 of Heterogeneous nuclear ribonucleoproteins C1/C2	P07910-2	1.5	0.954434	0.652615	0.293568
3	BDLF3.5	Human	HSPH1	Heat shock protein 105 kDa	Q92598	1	0	0.652231	0.0621653
3	BDLF3.5	Human	SF3B4	Splicing factor 3B subunit 4	Q15427	1	0	0.646956	0.0740082
3	BDLF3.5	Human	RRP12	RRP12-like protein	Q5JTH9	1	0	0.644244	0.107724
3	BDLF3.5	EBV	LF3	Uncharacterized protein LF3	P0C727	1	0	0.643858	0.096111
3	BDLF3.5	Human	SLC4A1AP	Kanadaptin	Q9BWU0	1	1	0.635417	0.312929
3	BDLF3.5	Human	CFL1	Cofilin-1	P23528	1	0	0.629379	0.14915
3	BDLF3.5	Human	SRPRB	Signal recognition particle receptor subunit beta	Q9Y5M8	1.5	0.954434	0.627197	0.225585
3	BDLF3.5	Human	DNAJA1	DnaJ homolog subfamily A member 1	P31689	1	1	0.622292	0.322984
3	BDLF3.5	Human	CNOT2	CCR4-NOT transcription complex subunit 2	Q9NZN8	1	1	0.620606	0.207198
3	BDLF3.5	Human	RPS7	40S ribosomal protein S7	P62081	2	0	0.613596	0.150276
3	BDLF3.5	Human	ZC3H15	Zinc finger CCCH domain-containing protein 15	Q8WU90	1	0	0.609356	0.0640079
3	BDLF3.5	Human	SRPK2	Isoform 2 of SRSF protein kinase 2	P78362-2	1.5	0.954434	0.605666	0.111982
3	BDLF3.5	Human	RPS9	40S ribosomal protein S9	P46781	7.5	0.974489	0.604126	0.0890998
3	BDLF3.5	Human	CHCHD2P9	Putative coiled-coil-helix-coiled-coil-helix domain-containing protein CHCHD2P9, mitochondrial	Q5T1J5	1	1	0.603172	0.205696
3	BDLF3.5	Human	CAMK2B	Calcium/calmodulin-dependent protein kinase type II subunit beta	Q13554	1.5	0.954434	0.6029	0.220204
3	BDLF3.5	Human	RPL28	Isoform 3 of 60S ribosomal protein L28	P46779-3	3.5	0.988699	0.601763	0.0877366
3	BDLF3.5	Human	TMEM123	Porimin	Q8N131	1	1	0.601531	0.072068
3	BDLF3.5	Human	LYZ	Lysozyme C	P61626	1	1	0.601386	0.0533503
3	BDLF3.5	Human	GART	Trifunctional purine biosynthetic protein adenosine-3	P22102	1	0	0.599844	0.148158
3	BDLF3.5	Human	TP53BP1	Isoform 2 of Tumor suppressor p53-binding protein 1	Q12888-2	1.5	0.954434	0.599548	0.164442
3	BDLF3.5	Human	DEK	Protein DEK	P35659	1.5	0.954434	0.596704	0.270548
3	BDLF3.5	Human	HNRNPH2	Heterogeneous nuclear ribonucleoprotein H2	P55795	1.5	0.954434	0.593175	0.182038
3	BDLF3.5	Human	NEDD4L	E3 ubiquitin-protein ligase NEDD4-like	Q96PU5	3.5	0.988699	0.589373	0.0766802
3	BDLF3.5	Human	EIF4G1	Isoform 9 of Eukaryotic translation initiation factor 4 gamma 1	Q04637-9	3.5	0.988699	0.587617	0.108444
3	BDLF3.5	Human	SMARCD2	SWI/SNF-related matrix-associated actin-dependent regulator of chromatin subfamily D member 2	Q92925	1	0	0.579787	0.118758
3	BDLF3.5	Human	CHAMP1	Chromosome alignment-maintaining phosphoprotein 1	Q96JM3	1	0	0.579386	0.112548
3	BDLF3.5	Human	LARS	Leucine--tRNA ligase, cytoplasmic	Q9P2J5	15.5	0.942163	0.578602	0.168633
3	BDLF3.5	Human	RAB11FIP1	Rab11 family-interacting protein 1	Q6WKZ4	1	0	0.574305	0.0994091
3	BDLF3.5	Human	RPL10A	60S ribosomal protein L10a	P62906	8.5	0.943602	0.568005	0.108488
3	BDLF3.5	Human	CORO1A	Coronin-1A	P31146	5	1	0.561715	0.0929121
3	BDLF3.5	Human	RPS10P5	Putative 40S ribosomal protein S10-like	Q9NQ39	2.5	0.979869	0.560022	0.0737921
3	BDLF3.5	Human	SQSTM1	Sequestosome-1	Q13501	1	1	0.557055	0.149523
3	BDLF3.5	Human	EEF1E1	Eukaryotic translation elongation factor 1 epsilon-1	O43324	1	1	0.556487	0.149657
3	BDLF3.5	Human	CHTOP	Isoform 2 of Chromatin target of PRMT1 protein	Q9Y3Y2-3	1	1	0.555933	0.188022
3	BDLF3.5	Human	RPL36A	60S ribosomal protein L36a	P83881	1	1	0.554811	0.280063
3	BDLF3.5	Human	RCSD1	CapZ-interacting protein	Q6JBY9	1.5	0.954434	0.553685	0.156301
3	BDLF3.5	Human	RPL31	60S ribosomal protein L31	P62899	1	0	0.551428	0.0514725
3	BDLF3.5	Human	U2SURP	U2 snRNP-associated SURP motif-containing protein	O15042	1	0	0.550318	0.104129
3	BDLF3.5	Human	MRPL15	39S ribosomal protein L15, mitochondrial	Q9P015	1	0	0.549327	0.0878038
3	BDLF3.5	Human	RPS16	40S ribosomal protein S16	P62249	8	1	0.546582	0.10561
3	BDLF3.5	Human	LSP1	Isoform 3 of Lymphocyte-specific protein 1	P33241-3	2.5	0.979869	0.544996	0.185046
3	BDLF3.5	Human	EML3	Echinoderm microtubule-associated protein-like 3	Q32P44	1	0	0.544996	0.069571
3	BDLF3.5	Human	EML4	Echinoderm microtubule-associated protein-like 4	Q9HC35	2.5	0.811278	0.543929	0.0908299
3	BDLF3.5	Human	PRPF39	Pre-mRNA-processing factor 39	Q86UA1	1	1	0.542868	0.064001
3	BDLF3.5	Human	ZNF207	Isoform 4 of BUB3-interacting and GLEBS motif-containing protein ZNF207	O43670-4	1	0	0.538186	0.0977999
3	BDLF3.5	Human	TUBB4B	Tubulin beta-4B chain	P68371	7	1	0.537627	0.0921354
3	BDLF3.5	Human	PPIH	Peptidyl-prolyl cis-trans isomerase H	O43447	1	0	0.536032	0.11597
3	BDLF3.5	Human	TIAL1	Isoform 2 of Nucleolysin TIAR	Q01085-2	7.5	0.99718	0.53297	0.0904687
3	BDLF3.5	Human	RBM39	RNA-binding protein 39	Q14498	2	1	0.52689	0.0820796
3	BDLF3.5	Human	DARS	Aspartate--tRNA ligase, cytoplasmic	P14868	12	0.981454	0.52534	0.182984
3	BDLF3.5	Human	PPIB	Peptidyl-prolyl cis-trans isomerase B	P23284	1.5	0.954434	0.524258	0.0649412
3	BDLF3.5	Human	RANBP2	E3 SUMO-protein ligase RanBP2	P49792	2	0	0.523089	0.14367
3	BDLF3.5	Human	NUP210	Nuclear pore membrane glycoprotein 210	Q8TEM1	5.5	0.954434	0.523032	0.118891
3	BDLF3.5	Human	RDX	Isoform 5 of Radixin	P35241-5	2.5	0.811278	0.522984	0.0768263
3	BDLF3.5	Human	HSP90B1	Endoplasmin	P14625	6	0.982859	0.518132	0.0970571
3	BDLF3.5	Human	CLTC	Clathrin heavy chain 1	Q00610	25.5	0.997598	0.516274	0.16334
3	BDLF3.5	Human	IARS	Isoleucine--tRNA ligase, cytoplasmic	P41252	11	0.994539	0.515023	0.165797
3	BDLF3.5	Human	SEC31A	Isoform 8 of Protein transport protein Sec31A	O94979-8	1.5	0.954434	0.514593	0.132628
3	BDLF3.5	Human	FLII	Protein flightless-1 homolog	Q13045	2	1	0.514522	0.132225
3	BDLF3.5	Human	KPNB1	Importin subunit beta-1	Q14974	4	0.964079	0.5136	0.136164
3	BDLF3.5	Human	NCAPH	Condensin complex subunit 2	Q15003	1	0	0.50989	0.119311
3	BDLF3.5	Human	NUFIP2	Nuclear fragile X mental retardation-interacting protein 2	Q7Z417	4.5	0.992774	0.507958	0.124265
3	BDLF3.5	Human	CDC73	Parafibromin	Q6P1J9	1	0	0.503111	0.101152
3	BDLF3.5	Human	IGF2BP2	Insulin-like growth factor 2 mRNA-binding protein 2	Q9Y6M1	1	0	0.502862	0.0861057
3	BDLF3.5	Human	RPL27	60S ribosomal protein L27	P61353	5	0.976021	0.500035	0.087858
3	BDLF3.5	Human	RPL4	60S ribosomal protein L4	P36578	12	1	0.493931	0.0956854
3	BDLF3.5	Human	RBM10	RNA-binding protein 10	P98175	1	0	0.491445	0.13232
3	BDLF3.5	Human	RPS17	40S ribosomal protein S17	P08708	4.5	0.811278	0.490951	0.142002
3	BDLF3.5	Human	SEC24B	Isoform 3 of Protein transport protein Sec24B	O95487-3	2	1	0.489594	0.111809
3	BDLF3.5	Human	DDOST	Dolichyl-diphosphooligosaccharide--protein glycosyltransferase 48 kDa subunit	P39656	3	0	0.487419	0.103329
3	BDLF3.5	Human	IPO5	Isoform 3 of Importin-5	O00410-3	1	0	0.486624	0.238574
3	BDLF3.5	Human	RAN	GTP-binding nuclear protein Ran	P62826	1	1	0.481726	0.119182
3	BDLF3.5	Human	GBE1	1,4-alpha-glucan-branching enzyme	Q04446	2.5	0.979869	0.47965	0.0719273
3	BDLF3.5	Human	RPS11	40S ribosomal protein S11	P62280	6	1	0.475832	0.141051
3	BDLF3.5	Human	HNRNPA0	Heterogeneous nuclear ribonucleoprotein A0	Q13151	2	1	0.473984	0.0998155
3	BDLF3.5	Human	NARS	Asparagine--tRNA ligase, cytoplasmic	O43776	1	0	0.472912	0.141434
3	BDLF3.5	Human	SNW1	SNW domain-containing protein 1	Q13573	1	0	0.472282	0.0910464
3	BDLF3.5	Human	ELAVL1	Isoform 2 of ELAV-like protein 1	Q15717-2	3	0	0.466031	0.0922482
3	BDLF3.5	Human	SLAIN2	SLAIN motif-containing protein 2	Q9P270	1	1	0.464774	0.253013
3	BDLF3.5	Human	PPP6R1	Serine/threonine-protein phosphatase 6 regulatory subunit 1	Q9UPN7	1	0	0.464215	0.112782
3	BDLF3.5	Human	LRRC59	Leucine-rich repeat-containing protein 59	Q96AG4	1	1	0.462506	0.189941
3	BDLF3.5	Human	RBBP4	Histone-binding protein RBBP4	Q09028	1	0	0.462257	0.087488
3	BDLF3.5	Human	RPL23	60S ribosomal protein L23	P62829	3.5	0.988699	0.462043	0.0874123
3	BDLF3.5	Human	DLAT	Dihydrolipoyllysine-residue acetyltransferase component of pyruvate dehydrogenase complex, mitochondrial	P10515	9.5	0.998196	0.461244	0.106543
3	BDLF3.5	Human	VASP	Vasodilator-stimulated phosphoprotein	P50552	1	1	0.460532	0.223469
3	BDLF3.5	Human	EPRS	Bifunctional glutamate/proline--tRNA ligase	P07814	17.5	0.999443	0.458264	0.190732
3	BDLF3.5	Human	EEF1A1P5	Putative elongation factor 1-alpha-like 3	Q5VTE0	2.5	0.979869	0.456925	0.159989
3	BDLF3.5	Human	TFG	Protein TFG	Q92734	34.5	0.999853	0.454355	0.174225
3	BDLF3.5	Human	CALM1	Calmodulin	P62158	1.5	0.954434	0.453008	0.117275
3	BDLF3.5	Human	SF3B6	Splicing factor 3B subunit 6	Q9Y3B4	2	1	0.452118	0.0848174
3	BDLF3.5	Human	PABPC1	Polyadenylate-binding protein 1	P11940	7	0.987138	0.451999	0.0949752
3	BDLF3.5	Human	RBMX	RNA-binding motif protein, X chromosome	P38159	1.5	0.954434	0.448961	0.0426306
3	BDLF3.5	Human	CSE1L	Exportin-2	P55060	1	0	0.446716	0.124434
3	BDLF3.5	Human	IMPDH2	Inosine-5'-monophosphate dehydrogenase 2	P12268	3	1	0.445965	0.132426
3	BDLF3.5	Human	FKBP4	Peptidyl-prolyl cis-trans isomerase FKBP4	Q02790	1	0	0.443273	0.11516
3	BDLF3.5	Human	RPL21	60S ribosomal protein L21	P46778	6	1	0.437328	0.125175
3	BDLF3.5	Human	RPL6	60S ribosomal protein L6	Q02878	9.5	0.998196	0.432822	0.106901
3	BDLF3.5	Human	PYM1	Partner of Y14 and mago	Q9BRP8	1	0	0.431718	0.127591
3	BDLF3.5	Human	HSP90AB1	Heat shock protein HSP 90-beta	P08238	11	0.994539	0.428671	0.118729
3	BDLF3.5	Human	AVIL	Advillin	O75366	3.5	0.896038	0.425074	0.171786
3	BDLF3.5	Human	SRSF10	Serine/arginine-rich splicing factor 10	O75494	1	0	0.42366	0.0846985
3	BDLF3.5	Human	POP1	Ribonucleases P/MRP protein subunit POP1	Q99575	1	1	0.423155	0.160721
3	BDLF3.5	Human	TERF2IP	Telomeric repeat-binding factor 2-interacting protein 1	Q9NYB0	1.5	0.954434	0.420043	0.153332
3	BDLF3.5	Human	PRPF3	U4/U6 small nuclear ribonucleoprotein Prp3	O43395	1	0	0.414974	0.106062
3	BDLF3.5	Human	QARS	Glutamine--tRNA ligase	P47897	5	0.976021	0.412285	0.155229
3	BDLF3.5	Human	PRPF6	Pre-mRNA-processing factor 6	O94906	1	1	0.409985	0.135247
3	BDLF3.5	Human	AGO2	Protein argonaute-2	Q9UKV8	3.5	0.988699	0.409394	0.0995774
3	BDLF3.5	EBV	BRRF1	BRRF1	G3CKR2	1	1	0.405738	0.190579
3	BDLF3.5	Human	SEPT6	Septin-6	Q14141	4	1	0.404108	0.086473
3	BDLF3.5	Human	KARS	Isoform Mitochondrial of Lysine--tRNA ligase	Q15046-2	15.5	0.993651	0.403644	0.134932
3	BDLF3.5	Human	NOLC1	Isoform Beta of Nucleolar and coiled-body phosphoprotein 1	Q14978-2	2.5	0.811278	0.402358	0.100323
3	BDLF3.5	Human	LSM3	U6 snRNA-associated Sm-like protein LSm3	P62310	1	0	0.397182	0.0600237
3	BDLF3.5	Human	TRA2A	Transformer-2 protein homolog alpha	Q13595	1.5	0.954434	0.395765	0.0423014
3	BDLF3.5	Human	HIST1H1B	Histone H1.5	P16401	5.5	0.994985	0.392076	0.0824109
3	BDLF3.5	Human	CAPZB	F-actin-capping protein subunit beta	P47756	2	0.881291	0.380492	0.0576876
3	BDLF3.5	Human	ACTR1A	Alpha-centractin	P61163	2	1	0.377978	0.101382
3	BDLF3.5	Human	ENAH	Protein enabled homolog	Q8N8S7	1	0	0.377537	0.114519
3	BDLF3.5	Human	NAP1L1	Nucleosome assembly protein 1-like 1	P55209	3.5	0.988699	0.373323	0.0708546
3	BDLF3.5	Human	RFC1	Replication factor C subunit 1	P35251	1	0	0.370051	0.115672
3	BDLF3.5	Human	TMEM109	Transmembrane protein 109	Q9BVC6	1	1	0.368846	0.0317035
3	BDLF3.5	Human	FARSB	Phenylalanine--tRNA ligase beta subunit	Q9NSD9	2	1	0.368034	0.164011
3	BDLF3.5	Human	CAMK2D	Isoform Delta 11 of Calcium/calmodulin-dependent protein kinase type II subunit delta	Q13557-11	2	1	0.366602	0.127017
3	BDLF3.5	Human	HDAC2	Histone deacetylase 2	Q92769	1.5	0.954434	0.366472	0.0786094
3	BDLF3.5	Human	RBMXL3	RNA-binding motif protein, X-linked-like-3	Q8N7X1	1	1	0.355094	0.0313446
3	BDLF3.5	Human	DYNC1H1	Cytoplasmic dynein 1 heavy chain 1	Q14204	9	0.967788	0.352239	0.268981
3	BDLF3.5	Human	MTA2	Metastasis-associated protein MTA2	O94776	3.5	0.896038	0.351376	0.135687
3	BDLF3.5	Human	RPS25	40S ribosomal protein S25	P62851	4.5	0.992774	0.347579	0.0559602
3	BDLF3.5	Human	RPLP0	60S acidic ribosomal protein P0	P05388	5	1	0.344393	0.101643
3	BDLF3.5	Human	NOP2	Isoform 4 of Probable 28S rRNA (cytosine(4447)-C(5))-methyltransferase	P46087-4	10	0.993447	0.343037	0.105958
3	BDLF3.5	Human	RPL5	60S ribosomal protein L5	P46777	6.5	0.966619	0.342772	0.168583
3	BDLF3.5	Human	CD72	B-cell differentiation antigen CD72	P21854	1	1	0.34244	0.129892
3	BDLF3.5	EBV	BFRF1	BFRF1	I1YP04	6.5	0.996317	0.34116	0.112922
3	BDLF3.5	Human	HP1BP3	Heterochromatin protein 1-binding protein 3	Q5SSJ5	3.5	0.988699	0.340358	0.0712159
3	BDLF3.5	Human	RPL7	60S ribosomal protein L7	P18124	10.5	0.998509	0.337676	0.106457
3	BDLF3.5	Human	BLMH	Bleomycin hydrolase	Q13867	1	1	0.336704	0.469029
3	BDLF3.5	Human	HNRNPAB	Isoform 2 of Heterogeneous nuclear ribonucleoprotein A/B	Q99729-2	2	1	0.33488	0.0413051
3	BDLF3.5	Human	RPL10	60S ribosomal protein L10	P27635	3.5	0.988699	0.329528	0.0708547
3	BDLF3.5	Human	VCP	Transitional endoplasmic reticulum ATPase	P55072	19.5	0.963167	0.32723	0.117426
3	BDLF3.5	Human	YLPM1	Isoform 4 of YLP motif-containing protein 1	P49750-4	3	1	0.325928	0.152975
3	BDLF3.5	Human	NME2	Isoform 3 of Nucleoside diphosphate kinase B	P22392-2	2	1	0.324818	0.103733
3	BDLF3.5	Human	PRDX4	Peroxiredoxin-4	Q13162	4	0.964079	0.324024	0.050181
3	BDLF3.5	Human	SERBP1	Plasminogen activator inhibitor 1 RNA-binding protein	Q8NC51	5	1	0.322755	0.101924
3	BDLF3.5	Human	RPL12	60S ribosomal protein L12	P30050	4.5	0.992774	0.322013	0.0678407
3	BDLF3.5	Human	CDSN	Corneodesmosin	Q15517	1.5	0.954434	0.319002	0.238255
3	BDLF3.5	Human	SRPK1	Isoform 1 of SRSF protein kinase 1	Q96SB4-3	1	1	0.318673	0.0951032
3	BDLF3.5	Human	URI1	Unconventional prefoldin RPB5 interactor 1	O94763	1	0	0.317792	0.113653
3	BDLF3.5	Human	MBD3	Methyl-CpG-binding domain protein 3	O95983	1	0	0.313128	0.0861158
3	BDLF3.5	Human	ARPC5	Isoform 2 of Actin-related protein 2/3 complex subunit 5	O15511-2	1	0	0.302048	0.0512777
3	BDLF3.5	Human	RARS	Arginine--tRNA ligase, cytoplasmic	P54136	7.5	0.99718	0.301901	0.124248
3	BDLF3.5	Human	RCC1	Isoform 2 of Regulator of chromosome condensation	P18754-2	1	1	0.2954	0.111145
3	BDLF3.5	Human	YBX1	Nuclease-sensitive element-binding protein 1	P67809	5.5	0.954434	0.2933	0.0815622
3	BDLF3.5	Human	U2AF2	Splicing factor U2AF 65 kDa subunit	P26368	1	1	0.290694	0.363575
3	BDLF3.5	EBV	LF2	LF2 protein	K9UTL9	1	0	0.287924	0.595121
3	BDLF3.5	Human	NEDD4	Isoform 4 of E3 ubiquitin-protein ligase NEDD4	P46934-4	1	0	0.285387	0.107236
3	BDLF3.5	Human	SMNDC1	Survival of motor neuron-related-splicing factor 30	O75940	1	0	0.282538	0.0737194
3	BDLF3.5	Human	PPP2CB	Serine/threonine-protein phosphatase 2A catalytic subunit beta isoform	P62714	1	0	0.280084	0.077529
3	BDLF3.5	Human	RPAP3	RNA polymerase II-associated protein 3	Q9H6T3	1	0	0.280034	0.0892244
3	BDLF3.5	Human	AIMP1	Isoform 2 of Aminoacyl tRNA synthase complex-interacting multifunctional protein 1	Q12904-2	4	0.964079	0.279118	0.0905647
3	BDLF3.5	Human	RPS6	40S ribosomal protein S6	P62753	6	0.982859	0.270367	0.0900756
3	BDLF3.5	Human	TUBB3	Tubulin beta-3 chain	Q13509	10.5	0.998509	0.270293	0.0947616
3	BDLF3.5	Human	FAM103A1	RNMT-activating mini protein	Q9BTL3	2	0	0.264784	0.0837133
3	BDLF3.5	Human	EIF3B	Isoform 2 of Eukaryotic translation initiation factor 3 subunit B	P55884-2	3	1	0.26414	0.102668
3	BDLF3.5	Human	ZFR	Zinc finger RNA-binding protein	Q96KR1	1	1	0.262937	0.0936511
3	BDLF3.5	Human	VIM	Vimentin	P08670	3	0	0.258354	0.27481
3	BDLF3.5	Human	PTPRC	Receptor-type tyrosine-protein phosphatase C	P08575	1.5	0.954434	0.253394	0.107064
3	BDLF3.5	Human	RPS27	40S ribosomal protein S27	P42677	1.5	0.954434	0.251217	0.0612644
3	BDLF3.5	Human	USP39	U4/U6.U5 tri-snRNP-associated protein 2	Q53GS9	1	0	0.251076	0.0654605
3	BDLF3.5	Human	FBLL1	rRNA/tRNA 2'-O-methyltransferase fibrillarin-like protein 1	A6NHQ2	1	0	0.250373	0.0433153
3	BDLF3.5	Human	TRA2B	Transformer-2 protein homolog beta	P62995	1	1	0.248525	0.0802949
3	BDLF3.5	Human	ACTR3	Actin-related protein 3	P61158	1	0	0.248077	0.098587
3	BDLF3.5	Human	PSIP1	PC4 and SFRS1-interacting protein	O75475	1	0	0.247433	0.100822
3	BDLF3.5	Human	RPS3	40S ribosomal protein S3	P23396	1	1	0.247041	0.0499063
3	BDLF3.5	Human	CYFIP2	Cytoplasmic FMR1-interacting protein 2	Q96F07	1	0	0.246624	0.0725665
3	BDLF3.5	Human	ATP5I	ATP synthase subunit e, mitochondrial	P56385	1	0	0.246116	0.0454147
3	BDLF3.5	Human	KIAA1217	Sickle tail protein homolog	Q5T5P2	1	0	0.245079	0.12826
3	BDLF3.5	Human	RPLP1	60S acidic ribosomal protein P1	P05386	1.5	0.954434	0.242692	0.0470671
3	BDLF3.5	Human	FBL	rRNA 2'-O-methyltransferase fibrillarin	P22087	1	0	0.240386	0.0814443
3	BDLF3.5	Human	EXOSC7	Exosome complex component RRP42	Q15024	1	0	0.239251	0.0534976
3	BDLF3.5	Human	EXOSC9	Isoform 2 of Exosome complex component RRP45	Q06265-2	1	0	0.239049	0.0701241
3	BDLF3.5	EBV	BORF2	Ribonucleoside-diphosphate reductase	K9URV8	37.5	0.97879	0.23753	0.182442
3	BDLF3.5	Human	SF3B3	Splicing factor 3B subunit 3	Q15393	9	1	0.236667	0.128222
3	BDLF3.5	Human	DDX17	Probable ATP-dependent RNA helicase DDX17	Q92841	18.5	0.9995	0.235701	0.125858
3	BDLF3.5	Human	GAPDH	Glyceraldehyde-3-phosphate dehydrogenase	P04406	8.5	0.997772	0.235106	0.0950066
3	BDLF3.5	Human	SEC16A	Isoform 5 of Protein transport protein Sec16A	O15027-5	1	0	0.234703	0.13323
3	BDLF3.5	EBV	BHRF1	Apoptosis regulator BHRF1	K9UTN7	1	1	0.22985	0.288887
3	BDLF3.5	Human	TUBA4A	Tubulin alpha-4A chain	P68366	2	1	0.223155	0.0568333
3	BDLF3.5	Human	EEF1D	Isoform 2 of Elongation factor 1-delta	P29692-2	6.5	0.996317	0.22214	0.110985
3	BDLF3.5	Human	RPS19	40S ribosomal protein S19	P39019	6.5	0.996317	0.22176	0.0989972
3	BDLF3.5	Human	RANBP1	Ran-specific GTPase-activating protein	P43487	1	0	0.220357	0.0639757
3	BDLF3.5	Human	CLTA	Isoform Non-brain of Clathrin light chain A	P09496-2	2	1	0.21776	0.0323887
3	BDLF3.5	Human	MYCBP2	E3 ubiquitin-protein ligase MYCBP2	O75592	1	0	0.212451	0.136027
3	BDLF3.5	Human	XP32	Skin-specific protein 32	Q5T750	1	0	0.212159	0.0875389
3	BDLF3.5	Human	ST13	Hsc70-interacting protein	P50502	3.5	0.988699	0.206088	0.0549702
3	BDLF3.5	Human	RAD50	Isoform 2 of DNA repair protein RAD50	Q92878-2	1.5	0.954434	0.198108	0.15446
3	BDLF3.5	Human	RPN1	Dolichyl-diphosphooligosaccharide--protein glycosyltransferase subunit 1	P04843	4	1	0.197375	0.0773468
3	BDLF3.5	Human	STRAP	Isoform 2 of Serine-threonine kinase receptor-associated protein	Q9Y3F4-2	2.5	0.811278	0.19593	0.0694497
3	BDLF3.5	Human	RPS15A	40S ribosomal protein S15a	P62244	4	1	0.193855	0.0992443
3	BDLF3.5	Human	PARK7	Protein deglycase DJ-1	Q99497	1	0	0.186464	0.0758097
3	BDLF3.5	Human	SF3A1	Splicing factor 3A subunit 1	Q15459	4	0.964079	0.183628	0.103306
3	BDLF3.5	Human	EIF3I	Eukaryotic translation initiation factor 3 subunit I	Q13347	2.5	0.979869	0.182278	0.0848465
3	BDLF3.5	Human	RRP1B	Ribosomal RNA processing protein 1 homolog B	Q14684	1.5	0.954434	0.175492	0.0901514
3	BDLF3.5	Human	CSTF2T	Cleavage stimulation factor subunit 2 tau variant	Q9H0L4	2	1	0.159109	0.0735799
3	BDLF3.5	Human	SCAF4	Splicing factor, arginine/serine-rich 15	O95104	1	0	0.158389	0.0836605
3	BDLF3.5	Human	ATP5H	ATP synthase subunit d, mitochondrial	O75947	2	1	0.156669	0.106858
3	BDLF3.5	Human	EIF2S2	Eukaryotic translation initiation factor 2 subunit 2	P20042	5	1	0.154408	0.105592
3	BDLF3.5	Human	HNRNPL	Heterogeneous nuclear ribonucleoprotein L	P14866	3	0	0.149594	0.119093
3	BDLF3.5	Human	RPN2	Dolichyl-diphosphooligosaccharide--protein glycosyltransferase subunit 2	P04844	1	0	0.148962	0.0952815
3	BDLF3.5	Human	SNU13	NHP2-like protein 1	P55769	1	1	0.148573	0.0407786
3	BDLF3.5	Human	LASP1	Isoform 2 of LIM and SH3 domain protein 1	Q14847-2	1	0	0.146219	0.0471858
3	BDLF3.5	Human	HNRNPD	Heterogeneous nuclear ribonucleoprotein D0	Q14103	7.5	0.99718	0.14567	0.0922893
3	BDLF3.5	Human	PRPF19	Pre-mRNA-processing factor 19	Q9UMS4	4.5	0.992774	0.135427	0.089565
3	BDLF3.5	Human	RPS24	Isoform 4 of 40S ribosomal protein S24	P62847-4	3.5	0.896038	0.133561	0.0760922
3	BDLF3.5	Human	IGF2BP3	Insulin-like growth factor 2 mRNA-binding protein 3	O00425	2	0	0.130705	0.103609
3	BDLF3.5	Human	NASP	Isoform 3 of Nuclear autoantigenic sperm protein	P49321-3	1	0	0.128554	0.0981099
3	BDLF3.5	Human	EIF2A	Eukaryotic translation initiation factor 2A	Q9BY44	1	0	0.125699	0.109027
3	BDLF3.5	Human	TUBB	Tubulin beta chain	P07437	3	0.940286	0.124672	0.0602995
3	BDLF3.5	Human	DYNC1LI1	Cytoplasmic dynein 1 light intermediate chain 1	Q9Y6G9	2	0.881291	0.122466	0.0993398
3	BDLF3.5	Human	NACA	Nascent polypeptide-associated complex subunit alpha, muscle-specific form	E9PAV3	1	0	0.119931	0.0734501
3	BDLF3.5	Human	SF1	Isoform 5 of Splicing factor 1	Q15637-5	1	0	0.119159	0.0924971
3	BDLF3.5	Human	TCOF1	Isoform 4 of Treacle protein	Q13428-4	9.5	0.998196	0.118874	0.150295
3	BDLF3.5	Human	HSPA5	78 kDa glucose-regulated protein	P11021	27	0.996181	0.118532	0.0794357
3	BDLF3.5	EBV	BALF5	DNA polymerase	K9UT88	2	0	0.110434	0.171771
3	BDLF3.5	Human	SHMT2	Serine hydroxymethyltransferase, mitochondrial	P34897	4	1	0.106774	0.0758069
3	BDLF3.5	Human	EIF3CL	Eukaryotic translation initiation factor 3 subunit C-like protein	B5ME19	4	0.964079	0.10272	0.0932322
3	BDLF3.5	Human	RNPS1	RNA-binding protein with serine-rich domain 1	Q15287	1	1	0.101513	0.0470665
3	BDLF3.5	Human	PSMB1	Proteasome subunit beta type-1	P20618	4.5	0.992774	0.101053	0.0837875
3	BDLF3.5	Human	CHD4	Isoform 2 of Chromodomain-helicase-DNA-binding protein 4	Q14839-2	1	0	0.10088	0.107952
3	BDLF3.5	Human	WDR82	WD repeat-containing protein 82	Q6UXN9	2	0	0.100114	0.071194
3	BDLF3.5	Human	SNRNP70	U1 small nuclear ribonucleoprotein 70 kDa	P08621	11.5	0.998747	0.0982193	0.144792
3	BDLF3.5	Human	DHX9	ATP-dependent RNA helicase A	Q08211	8.5	0.887976	0.0950084	0.0969656
3	BDLF3.5	Human	BCL2L2	Isoform 3 of Bcl-2-like protein 2	Q92843-2	1	0	0.0942709	0.0354371
3	BDLF3.5	Human	CCT7	T-complex protein 1 subunit eta	Q99832	9	0.991992	0.0764293	0.1023
3	BDLF3.5	Human	MATR3	Matrin-3	P43243	3	0.749595	0.0753919	0.107258
3	BDLF3.5	Human	EEF2	Elongation factor 2	P13639	2	0	0.0749389	0.111366
3	BDLF3.5	Human	SRSF3	Serine/arginine-rich splicing factor 3	P84103	3	1	0.0739843	0.0562421
3	BDLF3.5	Human	ANXA2	Isoform 2 of Annexin A2	P07355-2	1	0	0.0732316	0.10091
3	BDLF3.5	Human	RUVBL2	RuvB-like 2	Q9Y230	6	0.982859	0.0714713	0.11811
3	BDLF3.5	Human	ABCF1	ATP-binding cassette sub-family F member 1	Q8NE71	2	1	0.0702351	0.136049
3	BDLF3.5	Human	FAU	40S ribosomal protein S30	P62861	2.5	0.811278	0.0687017	0.0727637
3	BDLF3.5	Human	GRWD1	Glutamate-rich WD repeat-containing protein 1	Q9BQ67	1	0	0.0663477	0.077198
3	BDLF3.5	Human	SNRPB	Isoform SM-B1 of Small nuclear ribonucleoprotein-associated proteins B and B'	P14678-3	6.5	0.996317	0.0661836	0.0859334
3	BDLF3.5	Human	DDX3X	ATP-dependent RNA helicase DDX3X	O00571	6	1	0.0647106	0.0990182
3	BDLF3.5	Human	MTDH	Protein LYRIC	Q86UE4	2.5	0.811278	0.0637781	0.085897
3	BDLF3.5	Human	PDXK	Pyridoxal kinase	O00764	1	0	0.0634632	0.121904
3	BDLF3.5	Human	UBR4	Isoform 2 of E3 ubiquitin-protein ligase UBR4	Q5T4S7-2	1	1	0.0545533	0.247817
3	BDLF3.5	Human	CDC5L	Cell division cycle 5-like protein	Q99459	7	0.948078	0.0507478	0.128342
3	BDLF3.5	Human	SLC3A2	Isoform 4 of 4F2 cell-surface antigen heavy chain	P08195-4	2.5	0.979869	0.0489499	0.124633
3	BDLF3.5	Human	RPS13	40S ribosomal protein S13	P62277	4.5	0.934068	0.0479189	0.078038
3	BDLF3.5	Human	DDX5	Probable ATP-dependent RNA helicase DDX5	P17844	3.5	0.988699	0.0475029	0.0714641
3	BDLF3.5	Human	HCLS1	Hematopoietic lineage cell-specific protein	P14317	1.5	0.954434	0.0452318	0.11808
3	BDLF3.5	Human	MACF1	Microtubule-actin cross-linking factor 1, isoforms 1/2/3/5	Q9UPN3	1.5	0.954434	0.0420506	0.402438
3	BDLF3.5	Human	RPL18A	60S ribosomal protein L18a	Q02543	1.5	0.954434	0.0396335	0.151815
3	BDLF3.5	Human	RPL13	60S ribosomal protein L13	P26373	7	1	0.0385918	0.0796863
3	BDLF3.5	Human	ATP5A1	ATP synthase subunit alpha, mitochondrial	P25705	15.5	0.993651	0.0367242	0.102102
3	BDLF3.5	Human	TPR	Nucleoprotein TPR	P12270	6.5	0.996317	0.0366834	0.20349
3	BDLF3.5	Human	EIF3F	Eukaryotic translation initiation factor 3 subunit F	O00303	3	1	0.0348774	0.0839601
3	BDLF3.5	Human	CAP1	Adenylyl cyclase-associated protein 1	Q01518	3.5	0.988699	0.0335765	0.101104
3	BDLF3.5	Human	RPL34	60S ribosomal protein L34	P49207	2	1	0.0286257	0.0503559
3	BDLF3.5	Human	GATAD2B	Transcriptional repressor p66-beta	Q8WXI9	1.5	0.954434	0.0230999	0.0862091
3	BDLF3.5	Human	HIST2H2BC	Putative histone H2B type 2-C	Q6DN03	1	0	0.0227375	0.0477065
3	BDLF3.5	Human	SLC25A3	Phosphate carrier protein, mitochondrial	Q00325	1	1	0.0224889	0.0371413
3	BDLF3.5	Human	EBNA1BP2	Probable rRNA-processing protein EBP2	Q99848	1.5	0.954434	0.0214101	0.0667026
3	BDLF3.5	Human	LRRFIP1	Leucine-rich repeat flightless-interacting protein 1	Q32MZ4	3	1	0.0198143	0.106493
3	BDLF3.5	Human	PLBD2	Putative phospholipase B-like 2	Q8NHP8	1	0	0.0190315	0.0696801
3	BDLF3.5	Human	MEA1	Male-enhanced antigen 1	Q16626	1	1	0.0165419	0.0575946
3	BDLF3.5	Human	CARM1	Histone-arginine methyltransferase CARM1	Q86X55	1	0	0.0144751	0.0650418
3	BDLF3.5	Human	EXOSC10	Exosome component 10	Q01780	2	0	0.010865	0.109897
3	BDLF3.5	Human	SEPT7	Septin-7	Q16181	1.5	0.954434	0.00809349	0.1114
3	BDLF3.5	Human	G3BP2	Ras GTPase-activating protein-binding protein 2	Q9UN86	1	0	0.00542536	0.0837413
3	BDLF3.5	Human	NSFL1C	Isoform 3 of NSFL1 cofactor p47	Q9UNZ2-5	1	0	0.00531871	0.0863958
3	BDLF3.5	Human	RPL32	60S ribosomal protein L32	P62910	1.5	0.954434	0.00452032	0.0815447
3	BDLF3.5	Human	EIF3D	Eukaryotic translation initiation factor 3 subunit D	O15371	2	1	0.00325255	0.105956
3	BDLF3.5	Human	NAP1L4	Isoform 2 of Nucleosome assembly protein 1-like 4	Q99733-2	1.5	0.954434	0	0.0949129
3	BDLF3.5	Human	SEPT11	Isoform 2 of Septin-11	Q9NVA2-2	1	1	0	0.0676326
3	BDLF3.5	Human	IGLL5	Immunoglobulin lambda-like polypeptide 5	B9A064	1	0	0	0.0656577
3	BDLF3.5	Human	SRRT	Serrate RNA effector molecule homolog	Q9BXP5	1	1	-0.0117655	0.0937398
3	BDLF3.5	Human	CNOT1	CCR4-NOT transcription complex subunit 1	A5YKK6	1	0	-0.0166563	0.220488
3	BDLF3.5	Human	SMARCA4	Transcription activator BRG1	P51532	3.5	0.988699	-0.0168755	0.0943208
3	BDLF3.5	Human	RTCB	tRNA-splicing ligase RtcB homolog	Q9Y3I0	1.5	0.954434	-0.0217155	0.110679
3	BDLF3.5	Human	RPL8	60S ribosomal protein L8	P62917	5.5	0.994985	-0.0218825	0.0828063
3	BDLF3.5	Human	PHGDH	D-3-phosphoglycerate dehydrogenase	O43175	2	0.881291	-0.0225692	0.109735
3	BDLF3.5	Human	ENO1	Alpha-enolase	P06733	8.5	0.979869	-0.0231827	0.113644
3	BDLF3.5	Human	SEC23B	Protein transport protein Sec23B	Q15437	2	1	-0.0304443	0.0876507
3	BDLF3.5	Human	FUS	RNA-binding protein FUS	P35637	19	1	-0.0330911	0.175424
3	BDLF3.5	Human	EPS15L1	Isoform 2 of Epidermal growth factor receptor substrate 15-like 1	Q9UBC2-2	1	1	-0.0356567	0.150137
3	BDLF3.5	Human	ACTN1	Isoform 4 of Alpha-actinin-1	P12814-4	3	0.940286	-0.038692	0.0650717
3	BDLF3.5	Human	C1QBP	Complement component 1 Q subcomponent-binding protein, mitochondrial	Q07021	6.5	0.996317	-0.0417112	0.0718971
3	BDLF3.5	Human	WASF2	Wiskott-Aldrich syndrome protein family member 2	Q9Y6W5	1	0	-0.0442685	0.0614214
3	BDLF3.5	Human	RPS14	40S ribosomal protein S14	P62263	5	1	-0.0465204	0.0868393
3	BDLF3.5	Human	ANP32A	Acidic leucine-rich nuclear phosphoprotein 32 family member A	P39687	1	0	-0.0544202	0.0662917
3	BDLF3.5	Human	RPL14	60S ribosomal protein L14	P50914	3	1	-0.0554601	0.0443037
3	BDLF3.5	Human	CKAP5	Isoform 3 of Cytoskeleton-associated protein 5	Q14008-3	1	0	-0.0588665	0.0909754
3	BDLF3.5	Human	COPB1	Coatomer subunit beta	P53618	1	1	-0.0589519	0.132212
3	BDLF3.5	Human	TPI1	Triosephosphate isomerase	P60174	2	1	-0.06713	0.0642268
3	BDLF3.5	Human	NHP2	H/ACA ribonucleoprotein complex subunit 2	Q9NX24	1	1	-0.0679305	0.0505776
3	BDLF3.5	Human	NPM1	Nucleophosmin	P06748	12.5	0.990375	-0.0694545	0.128613
3	BDLF3.5	Human	EIF3A	Eukaryotic translation initiation factor 3 subunit A	Q14152	4.5	0.992774	-0.069983	0.12063
3	BDLF3.5	Human	RPL17	Isoform 3 of 60S ribosomal protein L17	P18621-3	2.5	0.979869	-0.0763899	0.0660465
3	BDLF3.5	Human	BUB3	Mitotic checkpoint protein BUB3	O43684	2	1	-0.0788869	0.0491104
3	BDLF3.5	Human	PCMT1	Isoform 2 of Protein-L-isoaspartate(D-aspartate) O-methyltransferase	P22061-2	2.5	0.979869	-0.0823266	0.107646
3	BDLF3.5	Human	TMPO	Lamina-associated polypeptide 2, isoform alpha	P42166	2	1	-0.0824987	0.0677471
3	BDLF3.5	Human	CEP170	Centrosomal protein of 170 kDa	Q5SW79	1	0	-0.0846026	0.122973
3	BDLF3.5	Human	MTA1	Metastasis-associated protein MTA1	Q13330	2.5	0.811278	-0.0851511	0.105706
3	BDLF3.5	Human	WAS	Wiskott-Aldrich syndrome protein	P42768	1	1	-0.0853589	0.176293
3	BDLF3.5	Human	XRN2	5'-3' exoribonuclease 2	Q9H0D6	2	1	-0.0854498	0.095171
3	BDLF3.5	Human	SMARCB1	SWI/SNF-related matrix-associated actin-dependent regulator of chromatin subfamily B member 1	Q12824	1	1	-0.0883863	0.0253272
3	BDLF3.5	Human	POLR2A	DNA-directed RNA polymerase II subunit RPB1	P24928	1	0	-0.0893688	0.102037
3	BDLF3.5	Human	EEF1A2	Elongation factor 1-alpha 2	Q05639	5	1	-0.0894853	0.057912
3	BDLF3.5	Human	RPA1	Replication protein A 70 kDa DNA-binding subunit	P27694	3.5	0.988699	-0.0962533	0.0886036
3	BDLF3.5	Human	SNRPA	U1 small nuclear ribonucleoprotein A	P09012	6	1	-0.0968687	0.133589
3	BDLF3.5	Human	RPL13A	60S ribosomal protein L13a	P40429	4.5	0.992774	-0.0979146	0.104808
3	BDLF3.5	Human	PDCD6	Programmed cell death protein 6	O75340	1	0	-0.105115	0.088556
3	BDLF3.5	Human	AHCY	Adenosylhomocysteinase	P23526	5	1	-0.106744	0.064804
3	BDLF3.5	Human	WIPF1	Isoform 3 of WAS/WASL-interacting protein family member 1	O43516-3	1	0	-0.109298	0.077102
3	BDLF3.5	Human	KHDRBS1	KH domain-containing, RNA-binding, signal transduction-associated protein 1	Q07666	1.5	0.954434	-0.11513	0.157246
3	BDLF3.5	Human	SETSIP	Protein SETSIP	P0DME0	2	1	-0.11513	0.038577
3	BDLF3.5	Human	CSNK2A3	Casein kinase II subunit alpha 3	Q8NEV1	1	0	-0.115488	0.0849231
3	BDLF3.5	Human	EIF3E	Eukaryotic translation initiation factor 3 subunit E	P60228	2	0	-0.119174	0.0866414
3	BDLF3.5	Human	HNRNPH3	Heterogeneous nuclear ribonucleoprotein H3	P31942	5	1	-0.119626	0.0566312
3	BDLF3.5	Human	ATP5B	ATP synthase subunit beta, mitochondrial	P06576	22.5	0.991461	-0.122736	0.135873
3	BDLF3.5	Human	PPAT	Amidophosphoribosyltransferase	Q06203	1	1	-0.124189	0.0910166
3	BDLF3.5	Human	CCT3	T-complex protein 1 subunit gamma	P49368	9	0.991992	-0.131915	0.108595
3	BDLF3.5	Human	CRMP1	Isoform LCRMP-1 of Dihydropyrimidinase-related protein 1	Q14194-2	1	0	-0.133505	0.0536844
3	BDLF3.5	Human	DKC1	H/ACA ribonucleoprotein complex subunit 4	O60832	2.5	0.979869	-0.134267	0.0635588
3	BDLF3.5	Human	SRSF7	Serine/arginine-rich splicing factor 7	Q16629	4	0.964079	-0.139415	0.045139
3	BDLF3.5	Human	SEC23A	Protein transport protein Sec23A	Q15436	1	0	-0.140247	0.0763593
3	BDLF3.5	Human	SNRPC	U1 small nuclear ribonucleoprotein C	P09234	1	1	-0.141592	0.0743246
3	BDLF3.5	Human	DDX42	ATP-dependent RNA helicase DDX42	Q86XP3	1	0	-0.142484	0.0748458
3	BDLF3.5	Human	UBAP2L	Isoform 5 of Ubiquitin-associated protein 2-like	Q14157-5	2	1	-0.146625	0.126984
3	BDLF3.5	Human	LARP1	La-related protein 1	Q6PKG0	3	1	-0.148295	0.0913513
3	BDLF3.5	Human	EWSR1	Isoform 5 of RNA-binding protein EWS	Q01844-5	5.5	0.994985	-0.149332	0.0792485
3	BDLF3.5	Human	RPS8	40S ribosomal protein S8	P62241	7	0.948078	-0.152301	0.0778683
3	BDLF3.5	Human	RPL31	Isoform 2 of 60S ribosomal protein L31	P62899-2	3	1	-0.15961	0.0638089
3	BDLF3.5	Human	NCL	Nucleolin	P19338	28.5	0.998069	-0.162539	0.149539
3	BDLF3.5	Human	PRKCSH	Glucosidase 2 subunit beta	P14314	4	0	-0.163984	0.0973264
3	BDLF3.5	Human	TRIM25	E3 ubiquitin/ISG15 ligase TRIM25	Q14258	1	1	-0.170247	0.0665051
3	BDLF3.5	Human	NCOA3	Nuclear receptor coactivator 3	Q9Y6Q9	1	0	-0.171226	0.0867561
3	BDLF3.5	Human	PRRC2C	Isoform 7 of Protein PRRC2C	Q9Y520-7	1	0	-0.175888	0.0989236
3	BDLF3.5	Human	RPL7A	60S ribosomal protein L7a	P62424	10.5	0.998509	-0.182538	0.101434
3	BDLF3.5	Human	RSL1D1	Ribosomal L1 domain-containing protein 1	O76021	3	0.940286	-0.183326	0.0758788
3	BDLF3.5	Human	RPLP0P6	60S acidic ribosomal protein P0-like	Q8NHW5	4.5	0.992774	-0.18934	0.0726238
3	BDLF3.5	Human	EIF6	Eukaryotic translation initiation factor 6	P56537	1	1	-0.19373	0.0608585
3	BDLF3.5	Human	SNRPD3	Small nuclear ribonucleoprotein Sm D3	P62318	3	1	-0.194083	0.04502
3	BDLF3.5	Human	RPL19	60S ribosomal protein L19	P84098	3	1	-0.194214	0.0509801
3	BDLF3.5	Human	POTEF	POTE ankyrin domain family member F	A5A3E0	2	1	-0.199606	0.0328701
3	BDLF3.5	Human	HNRNPF	Heterogeneous nuclear ribonucleoprotein F	P52597	1.5	0.954434	-0.205903	0.0531759
3	BDLF3.5	Human	SLC25A5	ADP/ATP translocase 2	P05141	1	1	-0.214986	0.042138
3	BDLF3.5	Human	RACK1	Receptor of activated protein C kinase 1	P63244	5.5	0.994985	-0.215029	0.0847504
3	BDLF3.5	Human	EEF1G	Isoform 2 of Elongation factor 1-gamma	P26641-2	6.5	0.966619	-0.221787	0.102201
3	BDLF3.5	Human	CD2BP2	CD2 antigen cytoplasmic tail-binding protein 2	O95400	2	0	-0.223628	0.0845791
3	BDLF3.5	Human	SMCHD1	Structural maintenance of chromosomes flexible hinge domain-containing protein 1	A6NHR9	1	0	-0.22625	0.0852192
3	BDLF3.5	Human	RPL22	60S ribosomal protein L22	P35268	2.5	0.979869	-0.22853	0.0489213
3	BDLF3.5	Human	USP10	Isoform 2 of Ubiquitin carboxyl-terminal hydrolase 10	Q14694-2	1.5	0.954434	-0.228841	0.0926621
3	BDLF3.5	Human	EEF1B2	Elongation factor 1-beta	P24534	3	1	-0.231028	0.0446968
3	BDLF3.5	EBV	BcLF1	BcLF1	A0A0C7TTH0	1	1	-0.232988	0.209366
3	BDLF3.5	Human	ARCN1	Coatomer subunit delta	P48444	1	0	-0.233972	0.0730782
3	BDLF3.5	Human	PSPC1	Paraspeckle component 1	Q8WXF1	2.5	0.979869	-0.237389	0.0722605
3	BDLF3.5	Human	RPL29	60S ribosomal protein L29	P47914	3	1	-0.237442	0.0702417
3	BDLF3.5	Human	MSN	Moesin	P26038	3.5	0.988699	-0.24	0.113369
3	BDLF3.5	Human	PSMD2	26S proteasome non-ATPase regulatory subunit 2	Q13200	1	1	-0.243377	0.100361
3	BDLF3.5	Human	NUMA1	Nuclear mitotic apparatus protein 1	Q14980	1	0	-0.247152	0.0918038
3	BDLF3.5	Human	DYNLRB1	Dynein light chain roadblock-type 1	Q9NP97	1	1	-0.247336	0.0277659
3	BDLF3.5	Human	CCAR2	Cell cycle and apoptosis regulator protein 2	Q8N163	2	0.881291	-0.248657	0.098813
3	BDLF3.5	Human	HVCN1	Voltage-gated hydrogen channel 1	Q96D96	1	0	-0.25035	0.0497199
3	BDLF3.5	Human	TXNDC5	Thioredoxin domain-containing protein 5	Q8NBS9	2	0	-0.253468	0.0641915
3	BDLF3.5	Human	CARS	Isoform 3 of Cysteine--tRNA ligase, cytoplasmic	P49589-3	1	0	-0.25785	0.0657298
3	BDLF3.5	Human	G3BP1	Ras GTPase-activating protein-binding protein 1	Q13283	4.5	0.934068	-0.257863	0.118675
3	BDLF3.5	EBV	BMLF1	BSLF2/BMLF1	A0A0C7TMP0	1	1	-0.260002	0.0706646
3	BDLF3.5	EBV	BMRF1	BMRF1	K9UR48	19.5	0.999549	-0.261236	0.179257
3	BDLF3.5	Human	DYNC1I2	Cytoplasmic dynein 1 intermediate chain 2	Q13409	1	0	-0.26233	0.084075
3	BDLF3.5	Human	WDR5	WD repeat-containing protein 5	P61964	1	0	-0.26245	0.0545743
3	BDLF3.5	Human	STIP1	Isoform 2 of Stress-induced-phosphoprotein 1	P31948-2	2	1	-0.28157	0.0958342
3	BDLF3.5	Human	CPSF6	Isoform 2 of Cleavage and polyadenylation specificity factor subunit 6	Q16630-2	1.5	0.954434	-0.282538	0.0708488
3	BDLF3.5	Human	SMARCC2	SWI/SNF complex subunit SMARCC2	Q8TAQ2	2	0.881291	-0.283622	0.0765217
3	BDLF3.5	Human	HIST1H2AG	Histone H2A type 1	P0C0S8	2	1	-0.287663	0.0410843
3	BDLF3.5	Human	PDHB	Pyruvate dehydrogenase E1 component subunit beta, mitochondrial	P11177	2	1	-0.288043	0.0986628
3	BDLF3.5	Human	SYNCRIP	Heterogeneous nuclear ribonucleoprotein Q	O60506	3.5	0.988699	-0.291351	0.0953503
3	BDLF3.5	Human	RPL18	60S ribosomal protein L18	Q07020	7	0.987138	-0.292968	0.0929078
3	BDLF3.5	Human	GATAD2A	Isoform 3 of Transcriptional repressor p66-alpha	Q86YP4-3	2.5	0.979869	-0.29321	0.137319
3	BDLF3.5	Human	SND1	Staphylococcal nuclease domain-containing protein 1	Q7KZF4	4.5	0.992774	-0.296764	0.121283
3	BDLF3.5	Human	RPL11	60S ribosomal protein L11	P62913	2.5	0.979869	-0.297921	0.0358811
3	BDLF3.5	Human	RPS18	40S ribosomal protein S18	P62269	6	0.930586	-0.299358	0.104272
3	BDLF3.5	Human	HUWE1	E3 ubiquitin-protein ligase HUWE1	Q7Z6Z7	1	0	-0.300184	0.082336
3	BDLF3.5	Human	RPL36	60S ribosomal protein L36	Q9Y3U8	2.5	0.979869	-0.301505	0.0742877
3	BDLF3.5	Human	CCAR1	Cell division cycle and apoptosis regulator protein 1	Q8IX12	1.5	0.954434	-0.302452	0.0908638
3	BDLF3.5	Human	DLD	Dihydrolipoyl dehydrogenase, mitochondrial	P09622	2	0.881291	-0.307273	0.0663079
3	BDLF3.5	Human	CAPRIN1	Caprin-1	Q14444	4.5	0.934068	-0.307443	0.0882062
3	BDLF3.5	Human	EXOSC6	Exosome complex component MTR3	Q5RKV6	1	0	-0.309915	0.0761186
3	BDLF3.5	Human	PSMD11	Isoform 2 of 26S proteasome non-ATPase regulatory subunit 11	O00231-2	1	1	-0.310215	0.0820875
3	BDLF3.5	Human	ATXN2L	Isoform 3 of Ataxin-2-like protein	Q8WWM7-3	2	0.881291	-0.316322	0.0734752
3	BDLF3.5	Human	RNMT	Isoform 2 of mRNA cap guanine-N7 methyltransferase	O43148-2	5	0.976021	-0.316749	0.082571
3	BDLF3.5	Human	RPS2	40S ribosomal protein S2	P15880	4.5	0.992774	-0.32435	0.0643614
3	BDLF3.5	Human	SDHA	Succinate dehydrogenase [ubiquinone] flavoprotein subunit, mitochondrial	P31040	1	0	-0.325317	0.0710474
3	BDLF3.5	Human	RPL30	60S ribosomal protein L30	P62888	2	0.881291	-0.333368	0.0767677
3	BDLF3.5	EBV	BALF2	BALF2 protein	V5KTZ5	3	0.940286	-0.33978	0.158529
3	BDLF3.5	Human	PLEC	Plectin	Q15149	1.5	0.954434	-0.339795	0.170079
3	BDLF3.5	EBV	BNRF1	FGAM-synthase	A0A0C7T190	1	1	-0.340135	0.171655
3	BDLF3.5	Human	PSMA5	Proteasome subunit alpha type-5	P28066	4.5	0.992774	-0.343839	0.0578564
3	BDLF3.5	Human	ILF2	Interleukin enhancer-binding factor 2	Q12905	3.5	0.896038	-0.344856	0.0776178
3	BDLF3.5	Human	HSP90AA1	Isoform 2 of Heat shock protein HSP 90-alpha	P07900-2	14.5	0.992774	-0.346394	0.115027
3	BDLF3.5	Human	UGP2	UTP--glucose-1-phosphate uridylyltransferase	Q16851	1	0	-0.346413	0.0591228
3	BDLF3.5	Human	HCFC1	Isoform 4 of Host cell factor 1	P51610-4	1.5	0.954434	-0.35233	0.106358
3	BDLF3.5	Human	ZCCHC8	Zinc finger CCHC domain-containing protein 8	Q6NZY4	1.5	0.954434	-0.353427	0.0755306
3	BDLF3.5	Human	NAT10	RNA cytidine acetyltransferase	Q9H0A0	1	0	-0.353902	0.0693304
3	BDLF3.5	Human	PABPC4	Isoform 3 of Polyadenylate-binding protein 4	Q13310-3	5	1	-0.357199	0.0689572
3	BDLF3.5	Human	C11orf98	Uncharacterized protein C11orf98	E9PRG8	1	1	-0.358868	0.0312401
3	BDLF3.5	Human	RPLP2	60S acidic ribosomal protein P2	P05387	11	1	-0.362467	0.106945
3	BDLF3.5	Human	EIF4B	Eukaryotic translation initiation factor 4B	P23588	1	0	-0.362975	0.0731209
3	BDLF3.5	Human	HSPA8	Heat shock cognate 71 kDa protein	P11142	39	0.977226	-0.367428	0.121811
3	BDLF3.5	Human	SMC4	Structural maintenance of chromosomes protein 4	Q9NTJ3	1	0	-0.37244	0.0804462
3	BDLF3.5	Human	TCP1	T-complex protein 1 subunit alpha	P17987	8	1	-0.372528	0.0889557
3	BDLF3.5	Human	HIST1H3A	Histone H3.1	P68431	2.5	0.979869	-0.374679	0.0480422
3	BDLF3.5	Human	ATP5O	ATP synthase subunit O, mitochondrial	P48047	1.5	0.954434	-0.375875	0.0732085
3	BDLF3.5	Human	IQGAP1	Ras GTPase-activating-like protein IQGAP1	P46940	2.5	0.979869	-0.38212	0.120121
3	BDLF3.5	Human	RPS15	40S ribosomal protein S15	P62841	1.5	0.954434	-0.383047	0.111027
3	BDLF3.5	Human	ALDOA	Isoform 2 of Fructose-bisphosphate aldolase A	P04075-2	5.5	0.954434	-0.383588	0.0706878
3	BDLF3.5	Human	CDC37	Hsp90 co-chaperone Cdc37	Q16543	1	0	-0.386078	0.072144
3	BDLF3.5	Human	HNRNPR	Isoform 2 of Heterogeneous nuclear ribonucleoprotein R	O43390-2	4	1	-0.38694	0.0749183
3	BDLF3.5	EBV	BaRF1	BaRF1	A0A0C7TMI0	4	1	-0.390026	0.117357
3	BDLF3.5	Human	YBX3	Y-box-binding protein 3	P16989	2.5	0.979869	-0.393107	0.0571037
3	BDLF3.5	Human	RRBP1	Ribosome-binding protein 1	Q9P2E9	2	0.881291	-0.396603	0.120655
3	BDLF3.5	Human	COPB2	Coatomer subunit beta'	P35606	1	1	-0.396983	0.0930857
3	BDLF3.5	Human	EXOSC2	Exosome complex component RRP4	Q13868	1	0	-0.401233	0.0573999
3	BDLF3.5	Human	CCT5	T-complex protein 1 subunit epsilon	P48643	5.5	0.994985	-0.415871	0.116438
3	BDLF3.5	Human	MRE11A	Isoform 3 of Double-strand break repair protein MRE11A	P49959-3	1	0	-0.417926	0.0680119
3	BDLF3.5	Human	PPIA	Peptidyl-prolyl cis-trans isomerase A	P62937	1	0	-0.419887	0.0682356
3	BDLF3.5	Human	SF3A3	Splicing factor 3A subunit 3	Q12874	1	0	-0.427422	0.0534384
3	BDLF3.5	Human	PA2G4	Proliferation-associated protein 2G4	Q9UQ80	1	0	-0.427593	0.0645153
3	BDLF3.5	Human	PSMD13	Isoform 2 of 26S proteasome non-ATPase regulatory subunit 13	Q9UNM6-2	1	1	-0.432819	0.0671523
3	BDLF3.5	Human	SRSF5	Serine/arginine-rich splicing factor 5	Q13243	1	1	-0.436525	0.0413628
3	BDLF3.5	Human	HNRNPDL	Heterogeneous nuclear ribonucleoprotein D-like	O14979	3	0	-0.449189	0.0751813
3	BDLF3.5	Human	EPS15	Epidermal growth factor receptor substrate 15	P42566	1	1	-0.453349	0.0766387
3	BDLF3.5	Human	EIF3K	Eukaryotic translation initiation factor 3 subunit K	Q9UBQ5	1	1	-0.4545	0.0529008
3	BDLF3.5	Human	SMC2	Structural maintenance of chromosomes protein 2	O95347	1	0	-0.455955	0.0781861
3	BDLF3.5	Human	LYAR	Cell growth-regulating nucleolar protein	Q9NX58	1	1	-0.45766	0.0686973
3	BDLF3.5	Human	FIP1L1	Pre-mRNA 3'-end-processing factor FIP1	Q6UN15	1	1	-0.463672	0.072113
3	BDLF3.5	Human	CD3EAP	Isoform 2 of DNA-directed RNA polymerase I subunit RPA34	O15446-2	1	1	-0.46562	0.0836014
3	BDLF3.5	Human	DDX3Y	ATP-dependent RNA helicase DDX3Y	O15523	1	1	-0.467815	0.0500234
3	BDLF3.5	Human	DHX15	Pre-mRNA-splicing factor ATP-dependent RNA helicase DHX15	O43143	2	1	-0.467971	0.0636558
3	BDLF3.5	Human	CCT2	T-complex protein 1 subunit beta	P78371	8.5	0.997772	-0.468215	0.102714
3	BDLF3.5	Human	NSUN2	tRNA (cytosine(34)-C(5))-methyltransferase	Q08J23	1.5	0.954434	-0.471798	0.0789829
3	BDLF3.5	Human	RPL9	60S ribosomal protein L9	P32969	2	1	-0.473788	0.0505119
3	BDLF3.5	Human	SART1	U4/U6.U5 tri-snRNP-associated protein 1	O43290	1	0	-0.475468	0.0703
3	BDLF3.5	Human	LDHA	Isoform 3 of L-lactate dehydrogenase A chain	P00338-3	4	1	-0.47733	0.055565
3	BDLF3.5	Human	SRSF8	Serine/arginine-rich splicing factor 8	Q9BRL6	1	1	-0.482385	0.0341286
3	BDLF3.5	Human	SMARCE1	SWI/SNF-related matrix-associated actin-dependent regulator of chromatin subfamily E member 1	Q969G3	1.5	0.954434	-0.484818	0.0531174
3	BDLF3.5	Human	PSMA2	Proteasome subunit alpha type-2	P25787	1.5	0.954434	-0.487264	0.0637119
3	BDLF3.5	Human	HNRNPA3	Heterogeneous nuclear ribonucleoprotein A3	P51991	6.5	0.966619	-0.488327	0.0764944
3	BDLF3.5	Human	EIF3L	Eukaryotic translation initiation factor 3 subunit L	Q9Y262	2	0	-0.488687	0.0815524
3	BDLF3.5	Human	HNRNPUL2	Heterogeneous nuclear ribonucleoprotein U-like protein 2	Q1KMD3	1	0	-0.490891	0.0601011
3	BDLF3.5	Human	TPM4	Tropomyosin alpha-4 chain	P67936	1	0	-0.495023	0.0553224
3	BDLF3.5	Human	PARP1	Poly [ADP-ribose] polymerase 1	P09874	7.5	0.99718	-0.497669	0.104112
3	BDLF3.5	Human	LRPPRC	Leucine-rich PPR motif-containing protein, mitochondrial	P42704	1	0	-0.499572	0.0821586
3	BDLF3.5	Human	RPL35A	60S ribosomal protein L35a	P18077	1.5	0.954434	-0.499626	0.0794423
3	BDLF3.5	Human	RPS26P11	Putative 40S ribosomal protein S26-like 1	Q5JNZ5	1	1	-0.502043	0.0465246
3	BDLF3.5	Human	SNRPG	Small nuclear ribonucleoprotein G	P62308	1.5	0.954434	-0.506931	0.0574384
3	BDLF3.5	Human	RPS26	40S ribosomal protein S26	P62854	1	1	-0.507414	0.0388557
3	BDLF3.5	Human	DPYSL2	Dihydropyrimidinase-related protein 2	Q16555	1	1	-0.508266	0.0752145
3	BDLF3.5	Human	CANX	Isoform 2 of Calnexin	P27824-2	1.5	0.954434	-0.50872	0.0563632
3	BDLF3.5	Human	PRRC2A	Protein PRRC2A	P48634	1	1	-0.508932	0.111489
3	BDLF3.5	Human	FLNA	Filamin-A	P21333	5	0.976021	-0.510196	0.112377
3	BDLF3.5	Human	ATP5C1	ATP synthase subunit gamma, mitochondrial	P36542	1	1	-0.51766	0.045438
3	BDLF3.5	Human	PSMD1	26S proteasome non-ATPase regulatory subunit 1	Q99460	1.5	0.954434	-0.51959	0.0744935
3	BDLF3.5	Human	HNRNPU	Heterogeneous nuclear ribonucleoprotein U	Q00839	6.5	0.966619	-0.523809	0.0692002
3	BDLF3.5	Human	HSPD1	60 kDa heat shock protein, mitochondrial	P10809	6	0.982859	-0.524924	0.10799
3	BDLF3.5	Human	CCT4	T-complex protein 1 subunit delta	P50991	7.5	0.928362	-0.525868	0.0948437
3	BDLF3.5	Human	HSPA4	Heat shock 70 kDa protein 4	P34932	9.5	0.998196	-0.53006	0.0994245
3	BDLF3.5	Human	PLIN3	Perilipin-3	O60664	1	0	-0.535742	0.0707353
3	BDLF3.5	Human	PSMB4	Proteasome subunit beta type-4	P28070	2.5	0.979869	-0.539341	0.0571859
3	BDLF3.5	Human	MAP4	Microtubule-associated protein 4	P27816	11	1	-0.53967	0.113396
3	BDLF3.5	Human	DCTN2	Isoform 2 of Dynactin subunit 2	Q13561-2	1	1	-0.551164	0.0695395
3	BDLF3.5	Human	SEC24C	Protein transport protein Sec24C	P53992	3	1	-0.551376	0.0726024
3	BDLF3.5	Human	MYL6B	Myosin light chain 6B	P14649	1	1	-0.560396	0.0307595
3	BDLF3.5	Human	PLS3	Plastin-3	P13797	1	0	-0.563155	0.0522463
3	BDLF3.5	Human	UGGT1	UDP-glucose:glycoprotein glucosyltransferase 1	Q9NYU2	1	0	-0.573765	0.0733052
3	BDLF3.5	Human	LCP1	Plastin-2	P13796	2	1	-0.575311	0.066378
3	BDLF3.5	Human	ACLY	ATP-citrate synthase	P53396	4.5	0.992774	-0.575557	0.0832479
3	BDLF3.5	Human	MDH2	Malate dehydrogenase, mitochondrial	P40926	2.5	0.979869	-0.575765	0.0774554
3	BDLF3.5	Human	PAICS	Isoform 2 of Multifunctional protein ADE2	P22234-2	2	1	-0.576555	0.0786431
3	BDLF3.5	Human	FASN	Fatty acid synthase	P49327	2.5	0.811278	-0.578074	0.0927655
3	BDLF3.5	Human	HNRNPA1	Heterogeneous nuclear ribonucleoprotein A1	P09651	4	1	-0.580035	0.072829
3	BDLF3.5	Human	DPF2	Zinc finger protein ubi-d4	Q92785	1	0	-0.580582	0.0605455
3	BDLF3.5	Human	RPL26L1	60S ribosomal protein L26-like 1	Q9UNX3	3	0.940286	-0.587638	0.0746824
3	BDLF3.5	Human	NUDT21	Cleavage and polyadenylation specificity factor subunit 5	O43809	1	1	-0.59422	0.0642445
3	BDLF3.5	Human	PSMC2	26S protease regulatory subunit 7	P35998	1	0	-0.596629	0.0654569
3	BDLF3.5	EBV	BVRF2	BVRF2	K9UR83	1	0	-0.612111	0.0690895
3	BDLF3.5	Human	SRI	Sorcin	P30626	1	0	-0.614587	0.0467367
3	BDLF3.5	Human	H2AFJ	Isoform 2 of Histone H2A.J	Q9BTM1-2	2.5	0.979869	-0.618403	0.0454788
3	BDLF3.5	EBV	BFRF3	BFRF2	Q3KSU9	1	0	-0.61874	0.0642312
3	BDLF3.5	Human	SNRPA1	U2 small nuclear ribonucleoprotein A'	P09661	2	0.881291	-0.620768	0.0572862
3	BDLF3.5	Human	SDHB	Succinate dehydrogenase [ubiquinone] iron-sulfur subunit, mitochondrial	P21912	1	1	-0.623704	0.0426201
3	BDLF3.5	Human	LDHB	L-lactate dehydrogenase B chain	P07195	3.5	0.988699	-0.626076	0.0660812
3	BDLF3.5	Human	ATP5D	ATP synthase subunit delta, mitochondrial	P30049	1	1	-0.626583	0.0306485
3	BDLF3.5	Human	PSMA6	Proteasome subunit alpha type-6	P60900	2.5	0.811278	-0.628223	0.0406227
3	BDLF3.5	Human	PHB2	Prohibitin-2	Q99623	1	1	-0.639139	0.0945187
3	BDLF3.5	Human	PSMA1	Isoform Long of Proteasome subunit alpha type-1	P25786-2	2.5	0.979869	-0.644446	0.0536606
3	BDLF3.5	Human	RPSA	40S ribosomal protein SA	P08865	6.5	0.996317	-0.645414	0.0632631
3	BDLF3.5	Human	XRCC5	X-ray repair cross-complementing protein 5	P13010	4.5	0.811278	-0.646131	0.0825458
3	BDLF3.5	Human	EIF4A2	Isoform 2 of Eukaryotic initiation factor 4A-II	Q14240-2	1.5	0.954434	-0.64912	0.0501628
3	BDLF3.5	Human	PSMB2	Proteasome subunit beta type-2	P49721	1	1	-0.6645	0.0451471
3	BDLF3.5	Human	PSMB3	Proteasome subunit beta type-3	P49720	1	1	-0.673723	0.0473829
3	BDLF3.5	Human	XRCC6	X-ray repair cross-complementing protein 6	P12956	9.5	0.983708	-0.674111	0.0981863
3	BDLF3.5	Human	CAPZA1	F-actin-capping protein subunit alpha-1	P52907	2	1	-0.685765	0.0520103
3	BDLF3.5	Human	HNRNPAB	Heterogeneous nuclear ribonucleoprotein A/B	Q99729	1.5	0.954434	-0.686416	0.0665044
3	BDLF3.5	Human	DDX23	Probable ATP-dependent RNA helicase DDX23	Q9BUQ8	1	1	-0.691015	0.0547269
3	BDLF3.5	Human	SSRP1	FACT complex subunit SSRP1	Q08945	1	1	-0.691694	0.0678382
3	BDLF3.5	Human	PSMB8	Proteasome subunit beta type-8	P28062	1	1	-0.693118	0.0318262
3	BDLF3.5	Human	TPP2	Tripeptidyl-peptidase 2	P29144	2.5	0.979869	-0.69559	0.0732503
3	BDLF3.5	Human	RPL24	60S ribosomal protein L24	P83731	3	0.940286	-0.705634	0.0479379
3	BDLF3.5	Human	CCT6A	T-complex protein 1 subunit zeta	P40227	6.5	0.996317	-0.706849	0.0837663
3	BDLF3.5	Human	CCT8	T-complex protein 1 subunit theta	P50990	7.5	0.974489	-0.708668	0.0801298
3	BDLF3.5	Human	DDX21	Nucleolar RNA helicase 2	Q9NR30	6.5	0.996317	-0.709299	0.0726309
[truncated: 70,590 more rows]
